# Supplementary material for: Context-specific regulation of surface and soluble IL7R expression by an autoimmune risk allele
Source: Nat Commun. 2019 Oct 8;10:4575. doi: 10.1038/s41467-019-12393-1 (PMC6783569; doi:10.1038/s41467-019-12393-1)
Supplement: Supplementary file 5 — Supplementary Data 1 [file 41467_2019_12393_MOESM5_ESM.csv]

Array_Address	Gene	IL7R_probe1_rho	IL7R_probe1_Pval	IL7R_probe1_fdr	IL7R_probe2_rho	IL7R_probe2_Pval	IL7R_probe2_fdr
10008	RERE	-0.001480154	0.981993784	0.998126306	0.029903868	0.648335858	0.925926498
10010	HS.584291	0.001805376	0.978038334	0.99753236	-0.020560166	0.753875065	0.95601321
10014	LOC100132838	-0.055290191	0.398832206	0.861136955	-0.073876141	0.259318594	0.741352008
10017	LOC645218	0.0681638	0.29807505	0.812538302	0.089192982	0.172967838	0.661378255
10019	RNF165	-0.089844468	0.169838378	0.712760732	-0.096413327	0.14060488	0.624321622
10020	HS.565863	0.146530441	0.024676438	0.411108589	0.168511289	0.009653831	0.237438135
10021	MIR558	-0.065450443	0.317766628	0.821366702	-0.081441303	0.213543098	0.698800001
10025	DLEC1	0.024123529	0.712956487	0.956032455	0.014762985	0.82188763	0.97067987
10026	RMRP	0.162640432	0.012539697	0.326003982	0.163598919	0.012022096	0.258568133
10035	LOC641719	-0.123752285	0.058190685	0.532533281	-0.100287186	0.125265199	0.602421758
10037	PHF7	-0.015339971	0.815049286	0.973825623	-0.039981706	0.541938836	0.884378687
10039	LOC651450	0.011883576	0.85620526	0.979873061	0.054025217	0.409725343	0.8306679
10040	LOC650103	0.005523649	0.932877492	0.991563151	-0.03322027	0.612378302	0.912883978
10044	BCAP29	-0.002705962	0.967088227	0.996096584	-0.006592873	0.919924357	0.987999908
10047	LOC645685	0.001892082	0.976983885	0.997329074	-0.042425464	0.517506641	0.874263685
10048	CIDEA	-0.061373602	0.348909756	0.837515116	-0.066032599	0.313471974	0.780638764
10050	PAPD4	-0.052701755	0.421308199	0.870502103	-0.079550542	0.22440024	0.709722283
10056	LOC729986	0.002037045	0.97522103	0.996978205	-0.038711766	0.55485737	0.890786811
10064	LOC646443	0.123257223	0.059211134	0.534497593	0.125932057	0.053868813	0.463354202
10066	SLC17A3	0.073092316	0.264420961	0.794457151	0.074391733	0.255999489	0.738675562
10068	SDS	0.025600342	0.696228062	0.952085003	0.029569515	0.652008528	0.926685863
10070	ATP6V1C2	0.069646952	0.287661245	0.806848879	0.079822496	0.222814936	0.708051688
10072	LOC646590	0.135825846	0.037459503	0.46459586	0.096698676	0.139428136	0.623521619
10075	ZNF768	0.029840379	0.649032599	0.939468417	0.058950002	0.368306306	0.813328743
10079	F3	0.06073192	0.353981416	0.839723568	0.063257283	0.33428823	0.794003891
10082	LOC645694	0.003465924	0.957852652	0.994873689	-0.024271814	0.711270434	0.944558237
10086	FAM71C	-0.061907241	0.344727143	0.835116389	-0.096631701	0.139703655	0.623521619
10088	LOC100131464	0.032164731	0.62372794	0.933565627	0.014150333	0.829163418	0.972204747
10091	LOC652141	0.095985009	0.142385428	0.67966597	0.064698466	0.323370518	0.786862927
10092	LOC645113	-0.003052731	0.962873439	0.995780289	-0.012199806	0.852421882	0.976783528
10095	GAK	0.010950523	0.867387174	0.982086981	0.02949675	0.652808921	0.926793186
10097	COMMD4	0.018728939	0.775181955	0.967803263	0.004514556	0.94511845	0.993051659
10100	MIR920	0.012173658	0.852734586	0.97923162	0.01297817	0.843124039	0.9746816
1010008	PCDHGA4	0.005387156	0.934532377	0.991784934	-0.007519063	0.908720917	0.985847829
1010017	DRP2	-0.017478621	0.78982811	0.969884611	0.007366755	0.910562101	0.985990894
1010020	LOC283152	-0.064033862	0.328376226	0.828058598	-0.055773028	0.394720437	0.824799702
1010021	LOC653434	-0.002637319	0.967922661	0.996207348	-0.010539251	0.872324465	0.980394728
1010025	SLC5A10	-0.057243932	0.382352333	0.853549994	-0.040938759	0.5323027	0.880159241
1010026	HS.514454	0.123537125	0.058632388	0.533885927	0.153341181	0.018669319	0.309745725
1010035	NLRP3	0.139422366	0.032650655	0.441869075	0.189133649	0.003611792	0.153269126
1010037	CYTH4	-0.04735947	0.469961769	0.887579137	-0.05988174	0.360771869	0.808327464
1010039	HS.538525	-0.041494227	0.526749735	0.906519999	-0.038604836	0.555951916	0.891553459
1010047	RAB4B	0.029105907	0.657114869	0.941591697	0.023177939	0.723740631	0.947842551
1010048	CXXC5	-0.039079016	0.551106178	0.912625421	-0.096998172	0.138201175	0.622366485
1010050	FAM21A	0.023634875	0.718522459	0.957368762	0.041331764	0.52837082	0.878064889
1010053	CCNK	0.039505106	0.54676956	0.911352053	0.047922812	0.464690136	0.854912229
1010059	LOC653765	-0.006537797	0.920591089	0.98902363	0.007358727	0.910659153	0.985990894
1010064	LOC728002	0.039131208	0.55057408	0.912625421	0.04265574	0.515233944	0.873937039
1010068	FKBP2	0.080608685	0.218276833	0.759907663	0.079186352	0.226535738	0.711403552
1010070	TAAR6	-0.07070766	0.280364951	0.802881039	-0.088965444	0.17407086	0.661750089
1010072	HS.539990	0.003085455	0.962475739	0.99561778	0.00623847	0.924215611	0.988768713
1010079	MAP1LC3A	-0.093030028	0.155141339	0.695425604	-0.096085973	0.141964171	0.626201367
1010082	HS.553301	0.140588921	0.031208278	0.437990424	0.127989589	0.050036925	0.448721847
1010086	NETO1	0.038046966	0.561679214	0.915614905	0.029622408	0.651426966	0.926556331
1010093	SMPX	0.058605147	0.371119453	0.850077372	0.046319961	0.479774864	0.860333788
1010095	LOC339047	-0.259005868	5.87E-05	0.028022704	-0.294336747	4.43E-06	0.003374585
1010097	SLC5A7	0.031115418	0.635099303	0.93570077	0.011565373	0.860015568	0.977993399
1010102	MIR217	-0.065681771	0.316055518	0.820183096	-0.087503095	0.181284665	0.66923883
1010110	TMEM9	-0.028351489	0.66545831	0.943481589	-0.019818389	0.762484464	0.956692066
1010112	LOC100128869	-0.018735376	0.775106759	0.967803263	-0.02455145	0.708094704	0.944161426
1010113	LOC100132515	0.00929036	0.887346856	0.984482815	0.009487599	0.884971527	0.982122537
1010114	ACOX2	0.085069762	0.193773105	0.736852845	0.079351528	0.22556542	0.710766585
1010121	LOC645032	-0.053162024	0.417258472	0.868121137	-0.036616096	0.576497261	0.898555837
1010128	LOC731050	0.046625218	0.476881737	0.891228532	0.046567929	0.477423979	0.859517075
1010129	C10ORF61	0.049331202	0.451654849	0.879604073	0.076738888	0.241260931	0.725973299
1010131	LOC728799	-0.15330318	0.018698947	0.371738689	-0.134736422	0.03902938	0.410099361
1010132	RARRES1	-0.187464983	0.003925679	0.207575016	-0.181781627	0.005187944	0.181639558
1010136	HS.582239	0.131841515	0.043472924	0.487018424	0.145550778	0.025664638	0.354861436
1010138	THAP1	-0.074949028	0.252445027	0.786063848	-0.068593457	0.295032839	0.766988413
1010139	LHFP	-0.033502986	0.609353889	0.930222698	-0.013169393	0.840843081	0.974151659
1010142	SEC24B	0.002839283	0.965467663	0.996094021	-0.02290519	0.726861505	0.948877715
1010148	LOC731159	0.109356553	0.094428752	0.611911097	0.141279863	0.03037986	0.37684138
1010152	KIAA0922	-0.054043141	0.409569783	0.864934455	-0.021484453	0.743189858	0.954113735
1010154	LOC643008	0.126614872	0.052571041	0.517180348	0.124002926	0.057679611	0.47238457
1010161	ARL4A	0.106824111	0.102357966	0.62447656	0.087160861	0.183004304	0.670802716
1010162	DGKH	0.108639814	0.096621583	0.615913933	0.119689787	0.067008677	0.493214445
1010167	LOC645626	0.025222583	0.700493514	0.952994688	0.047602612	0.46768248	0.855903014
1010168	PSMG1	0.085514806	0.191443339	0.735884222	0.076402577	0.243335506	0.727357717
1010170	BACH1	0.126152556	0.053446855	0.519413254	0.137797746	0.034753629	0.39403548
1010176	GDPD5	0.040269501	0.539032086	0.908275087	0.033929465	0.604804065	0.90991504
1010181	SAMD8	-0.183934397	0.004672276	0.221817086	-0.176889941	0.006554214	0.200023539
1010189	CSMD1	-0.026748954	0.683317569	0.94790528	-0.033030534	0.614411735	0.913083285
1010192	LOC651769	0.02545761	0.697838609	0.952292626	0.013925372	0.831838729	0.972724443
1010193	LOC100129890	0.102467331	0.117221136	0.646694277	0.092687487	0.156674063	0.643612189
1010195	DBI	-0.045559974	0.487018912	0.893631247	-0.007853922	0.904674694	0.985124736
10102	LIN52	0.018531247	0.777492578	0.968154245	0.019476849	0.766458448	0.957912922
1010201	CABYR	-0.134090174	0.039986606	0.474643722	-0.128429375	0.04924804	0.446284378
1010202	PNRC2	-0.030950622	0.636893085	0.935735754	-0.015143136	0.817380597	0.969756631
1010204	LOC100131530	-0.003448812	0.958060551	0.994873689	0.019779218	0.762939931	0.956759044
1010209	INCA1	-0.054388493	0.406579194	0.863634485	-0.087535999	0.181119959	0.669154943
1010220	LOC654235	0.014814397	0.82127776	0.974833462	0.009506261	0.884746836	0.982117631
1010224	SENP7	0.030978877	0.63658538	0.935734779	-0.006265609	0.92388692	0.988651316
1010239	LOC644802	-0.000752131	0.990849684	0.999347305	-0.005428936	0.934025794	0.991143792
1010240	MIER2	-0.056313467	0.390148481	0.856650573	-0.09648906	0.140291829	0.623901507
1010243	LPAL2	0.051671882	0.430452195	0.873836827	0.015200997	0.81669513	0.969666357
1010246	IFI6	-0.069545799	0.288363637	0.807048248	-0.047258564	0.470909477	0.857389746
1010253	NT5C2	-0.203045626	0.001755883	0.146264762	-0.184826594	0.00447243	0.16912519
1010273	LOC100129665	-0.118651972	0.069428615	0.560691889	-0.145680735	0.025531622	0.354259056
1010274	PRHOXNB	0.026917693	0.681428544	0.947636241	0.039853462	0.543236607	0.88527454
1010278	HTR4	0.052300493	0.424857374	0.871994856	0.010326742	0.87487757	0.98077542
1010286	HIGD2B	0.014409829	0.826079862	0.975425989	0.027551892	0.674346539	0.934011804
1010291	LOC731837	-0.032802046	0.616864404	0.93216092	-0.052592666	0.422271385	0.836435791
1010292	GALNT7	0.073248866	0.263396429	0.794258875	0.075676097	0.247859319	0.730972348
1010296	LRAP	-0.062454801	0.340468597	0.832988286	-0.073482929	0.261869703	0.742516685
1010301	LOC650767	0.080170227	0.220799527	0.762156303	0.049537346	0.449764286	0.849189464
1010307	ACER2	-0.014212145	0.828428675	0.97596968	-0.023345072	0.721830492	0.947452603
1010309	SLC4A2	-0.052122636	0.426436058	0.872833081	-0.066907463	0.307089674	0.776308899
1010315	LINS1	-0.101115241	0.122161006	0.653355957	-0.138268398	0.034132889	0.391293811
1010324	ETV1	-0.012369731	0.850390278	0.978837745	-0.041480075	0.526890849	0.877880364
1010326	LOC284801	-0.012039966	0.854333789	0.979489251	-0.014679821	0.822874399	0.971091264
1010327	THSD3	-0.07106098	0.277962544	0.801753266	-0.056902934	0.385198392	0.820886398
1010328	NEDD9	-0.038957762	0.552343329	0.912625421	-0.024281403	0.711161451	0.944558237
1010332	GTPBP10	-0.037581957	0.566474716	0.917608688	0.009079936	0.889882071	0.983077937
1010333	MSX1	-0.018122133	0.782280477	0.969447513	0.009357067	0.886543394	0.982505189
1010338	CNTN5	0.071234551	0.27678746	0.80113669	0.071704119	0.273625334	0.751687925
1010341	POU1F1	-0.058166496	0.374716822	0.851418888	-0.066237215	0.311971542	0.779125047
1010347	POLR2I	-0.06161482	0.347015161	0.836260679	-0.05595959	0.393138554	0.824258845
1010348	DICER1	-0.038470101	0.557332556	0.91371826	-0.053867924	0.411092033	0.831324235
1010349	ASMTL	-0.051287707	0.433892283	0.874768445	-0.043462244	0.507314981	0.87000714
1010358	AKR1C1	-0.03388859	0.605239479	0.929062534	-0.013655335	0.83505264	0.972828932
1010360	GCH1	0.092331457	0.158279203	0.698600482	0.111265969	0.088780051	0.543016132
1010364	DGCR6	0.031804548	0.62762138	0.934438275	0.060713279	0.354129439	0.805360902
1010367	CSTF3	-0.016887354	0.7967803	0.970841306	-0.054916413	0.402032771	0.826955381
1010370	ZFP106	-0.00230527	0.971959554	0.996703906	0.016675267	0.799277988	0.965318054
1010372	LOC643467	0.118058666	0.070843794	0.564330279	0.068230522	0.297601262	0.769318931
1010379	PPP2R2D	0.110642738	0.090593251	0.604185765	0.11268305	0.084765348	0.534422896
1010382	HS.548534	-0.021633796	0.741467927	0.961876425	-0.054461575	0.405948003	0.828696987
1010386	TJP1	-0.053524089	0.414088883	0.866983724	-0.068728911	0.294078049	0.766285257
1010390	LOC654133	0.042894948	0.512878563	0.901517209	0.045281186	0.489690904	0.863918805
1010397	SBNO1	0.001111238	0.986481193	0.9986758	0.014538435	0.824552637	0.971386718
1010411	LOC645174	-0.035202227	0.591316725	0.924388053	-0.065358481	0.318448531	0.784674591
1010424	SAGE1	0.021424781	0.743878241	0.962397657	0.034392909	0.599877119	0.908182141
1010427	FBXO44	0.053626103	0.413198397	0.866722349	0.024243164	0.711596081	0.944558237
1010431	CRYM	0.085827271	0.189819894	0.7346401	0.119305963	0.067895497	0.495846414
1010435	C1ORF55	0.031056352	0.635741989	0.93570077	0.008210265	0.90037157	0.984985791
1010437	TCP10	0.025260075	0.70006975	0.952805659	-0.005354699	0.934925939	0.991211633
1010438	HS.563166	-0.131145632	0.044602192	0.492248364	-0.110528184	0.090929729	0.547155133
1010446	C1QTNF6	-0.033291839	0.611612055	0.930982594	-0.103834631	0.112385561	0.580039954
1010450	RNY1	-0.05859789	0.371178794	0.850077372	-0.063398281	0.333209793	0.793094777
1010458	LOC645466	-0.118573808	0.069613723	0.561366871	-0.106096278	0.104731677	0.569118957
1010463	BHMT	-0.014940666	0.819780332	0.974773788	-0.009924672	0.879711606	0.981681249
1010465	CBARA1	0.053324234	0.415836704	0.867688597	0.05218191	0.425909549	0.838019718
1010470	C9ORF140	0.104515385	0.110037004	0.635992749	0.136628687	0.036337062	0.401177135
1010471	FNBP1L	-0.136834708	0.036053663	0.458453631	-0.198060244	0.002286198	0.123829619
1010474	TTTY3	0.004729475	0.942510156	0.992591991	0.034918064	0.59431605	0.906160744
1010475	CAMK2G	0.129540494	0.047301008	0.499033854	0.146204351	0.02500167	0.351758673
1010477	ADD3	-0.052263254	0.425187628	0.872335557	-0.039409379	0.547742371	0.887158188
1010482	TPM1	0.067379622	0.303680964	0.814304281	0.004273908	0.948039667	0.993600094
1010484	FER1L5	0.057943323	0.376555252	0.8515979	0.088881998	0.174476683	0.662170208
1010487	BTG2	0.221266938	0.000634749	0.088175924	0.227129589	0.000449389	0.052280245
1010491	KIR2DL2	-0.017564924	0.788814728	0.969696706	0.018663747	0.7759437	0.96009692
1010494	CTBP2	-0.074374214	0.256111784	0.788152857	-0.084305207	0.197823643	0.683322607
1010497	ZNF498	-0.019344006	0.768005797	0.966394468	-0.011223088	0.864117868	0.978683149
1010500	UGP2	-0.106510428	0.103375725	0.626446604	-0.118631918	0.069476068	0.497562422
1010519	EPHB2	0.075971546	0.246012543	0.780778746	0.068389951	0.296471191	0.768309737
1010521	SP4	-0.022374701	0.732944393	0.960637079	-0.006902299	0.916179582	0.986926117
1010524	MAGEB1	-0.078218282	0.232282113	0.770436244	-0.070593089	0.281146978	0.756326999
1010528	HES1	-0.058377155	0.372986549	0.850273746	-0.084553144	0.196503406	0.682150742
1010537	MMADHC	0.10983987	0.09297257	0.608536327	0.123457103	0.058797369	0.474578392
1010538	C9ORF140	0.043504133	0.506905425	0.899508336	0.018478744	0.77810656	0.960458138
1010543	LOC643888	-0.001866203	0.977298602	0.9974025	-0.021755249	0.740068507	0.953048938
1010544	GAR1	0.086119218	0.188312177	0.732951607	0.056922588	0.385034006	0.820718828
1010546	LOC649143	0.006759766	0.917904334	0.988610576	-0.025561351	0.696667894	0.940313841
1010553	LOC402716	-0.027406974	0.675962321	0.946082246	-0.039399957	0.547838167	0.887159543
1010563	LOC652668	-0.001005729	0.987764659	0.998803235	0.017503301	0.789538278	0.963008734
1010575	C16ORF87	-0.021580653	0.742080519	0.961925311	-0.02424615	0.711562141	0.944558237
1010592	CD36	0.010317235	0.874991828	0.982611516	0.047870355	0.465179641	0.854964319
1010593	LOC401180	-0.066817931	0.307738875	0.81527512	-0.094620927	0.148170706	0.633854781
1010594	LOC652801	0.013608958	0.835604891	0.976955006	-0.01115544	0.864929069	0.978774561
1010598	ATP5F1	0.04644774	0.478562659	0.89139812	0.05641683	0.389277715	0.822191083
1010600	LRRC3	0.057134759	0.383262123	0.853886393	0.051551088	0.431532142	0.840170436
1010601	PDAP1	0.088318366	0.177236194	0.721077201	0.128463577	0.049187126	0.446135377
1010608	MLL3	0.111581534	0.087873106	0.599499446	0.11348095	0.08256985	0.53038139
1010609	HS.128770	-0.014715832	0.822447091	0.974833462	-0.030356662	0.643375727	0.924489839
1010612	TSIX	-0.017860235	0.785349817	0.969696706	-0.010657079	0.870909431	0.980265236
1010615	LOC100132831	-0.06132282	0.349309442	0.837703024	-0.050977681	0.436679875	0.842827312
1010619	POLA	0.085426758	0.191902632	0.736099246	0.065082585	0.320500031	0.78546569
1010626	LOC642635	-0.034423613	0.59955134	0.927161741	-0.064380818	0.3257568	0.789132523
1010630	NOP2	0.009339058	0.886760303	0.984482815	-0.022712078	0.729073887	0.949719563
1010632	LOC100127946	0.065697903	0.315936414	0.820183096	0.040524826	0.536459808	0.882207351
1010634	CHIC1	0.030737374	0.639217383	0.936383984	0.038479236	0.557238896	0.891805039
1010639	HS.222221	0.067935229	0.299701911	0.812835974	0.042499308	0.516777281	0.874075716
1010646	IFT122	0.021972533	0.73756704	0.961144782	0.047597504	0.467730306	0.855944565
1010647	TP53I13	0.117431026	0.072366359	0.565626842	0.139575892	0.032457645	0.385687472
1010653	POLR1C	-0.009978257	0.879067098	0.983168792	-0.049401655	0.451008218	0.849907654
1010669	SNORD113-5	0.085475824	0.191646583	0.736038266	0.098131052	0.13363471	0.615355463
1010672	NR3C2	0.110626683	0.090640351	0.604409774	0.122345812	0.061128367	0.479351145
1010674	LOC400352	0.101842285	0.119485027	0.648666358	0.126262864	0.053236794	0.461447425
1010682	ARIH2	0.047292888	0.47058699	0.887729674	0.045652893	0.486130081	0.862889539
1010685	HS.543211	0.079403409	0.225261252	0.765752192	0.087699292	0.180304213	0.668279298
1010687	LOC401648	-0.015953016	0.807798904	0.972936007	-0.038130885	0.560815859	0.89264772
1010689	PKHD1	0.079130712	0.226863258	0.766428403	0.058128599	0.375028615	0.815474485
1010692	NR2F6	-0.024431373	0.709457758	0.954766236	-0.008879538	0.892297533	0.983347039
1010703	TBX5	-0.121325847	0.063334228	0.545328498	-0.144420631	0.026846701	0.36020696
1010707	LOC100188949	0.008825378	0.89295051	0.985298962	-0.015276046	0.815806243	0.969415167
1010709	MIR450A1	0.101371087	0.121214076	0.651093147	0.086763884	0.185014029	0.672803515
1010711	WDR31	0.050307449	0.442741158	0.877217369	0.065119863	0.320222344	0.785235529
1010717	LOC100132888	-0.018949045	0.772611693	0.967612969	-0.002873295	0.965054266	0.995811939
1010719	FEN1	0.01700893	0.795349473	0.970841306	0.038551809	0.556495083	0.891699916
1010725	C20ORF112	0.074649466	0.254351379	0.787838836	0.109618364	0.093637704	0.552682133
1010730	SCP2	-0.062553348	0.339705741	0.832580625	-0.049918793	0.446277781	0.847471179
1010731	LGALS9C	0.098686325	0.131439278	0.667097415	0.112954771	0.084012472	0.533288267
1010735	DDX24	-0.073196779	0.26373701	0.794443023	-0.083008686	0.204832553	0.689672815
1010736	TOX2	-0.055471693	0.397283569	0.860680454	-0.072596477	0.267683945	0.747592923
1010739	C3ORF15	-0.057317523	0.381739807	0.853549994	-0.056480073	0.388745517	0.822132895
1010743	CSAG3	0.09661317	0.13977996	0.677032885	0.103311393	0.114217244	0.583262475
1010746	C4ORF31	0.044646194	0.495806012	0.895054766	0.014696638	0.822674848	0.971054024
1010747	BRD8	0.060738341	0.353930439	0.839723568	0.05462077	0.404575092	0.828071696
1010750	LOC100134543	0.052711662	0.421220796	0.870479952	0.050756715	0.438672932	0.843555454
1010754	CD22	0.066938331	0.306866061	0.815063204	0.060322116	0.357244478	0.806780813
1010762	HS.191602	-0.032832294	0.616539461	0.93216092	-0.03207134	0.624736466	0.917343069
1010767	NCAM1	0.087746866	0.180067065	0.724376652	0.078093839	0.233028189	0.717694562
1010768	NDUFB6	0.060780896	0.353592704	0.839616479	0.039482886	0.546995294	0.886978593
10110	LOC727751	0.01803961	0.783247256	0.969696706	0.041668736	0.525011275	0.877204171
10112	LOC729177	0.031971974	0.625810279	0.933912314	0.030785246	0.638695295	0.922876656
10113	NCRNA00157	-0.018904273	0.773134317	0.967612969	-0.032362781	0.62159154	0.916154892
10114	LOC651864	-0.042873351	0.513090989	0.901568581	-0.045450363	0.488068522	0.86369429
10121	LOC653238	0.058963348	0.368197708	0.848231937	0.062145942	0.342866555	0.79855868
10128	LOC440061	-0.002337755	0.971564579	0.996703906	0.016427732	0.802195718	0.966563237
10129	C1QTNF9B	-0.074160888	0.257481901	0.789130102	-0.094898353	0.146979876	0.632529067
10131	GRM1	-0.014268271	0.827761653	0.975778121	0.015640546	0.811492432	0.968798318
10132	FXN	-0.017860199	0.785350239	0.969696706	-0.034921099	0.594283978	0.906141096
10133	SLC9A1	0.068831766	0.293354419	0.809785072	0.105169432	0.107817047	0.573070779
10136	PML	-0.006934927	0.91578482	0.988371965	0.023643419	0.718425014	0.946876382
10138	HS.534704	0.031691732	0.628843008	0.934935131	0.030391848	0.642990939	0.924489839
10142	CD164	-0.101739829	0.119859346	0.649274937	-0.092944249	0.155524097	0.642654514
10148	LOC653227	-0.035072595	0.592684128	0.924855619	-0.045310836	0.489406351	0.8638825
10152	LOC100128266	0.122552482	0.060689199	0.538091149	0.108771702	0.096215068	0.557405275
10154	MIR1305	-0.082622481	0.206954624	0.751084714	-0.05546081	0.397376322	0.825927591
10161	MOBKL2A	-0.010795071	0.869252778	0.982298434	-0.013167763	0.840862522	0.974151659
10162	HS.565248	-0.085357223	0.19226592	0.736430822	-0.027976049	0.66962594	0.932365434
10164	ZNF566	0.032467639	0.620461692	0.932763636	0.054099151	0.409083881	0.830101426
10167	C6ORF54	0.132086114	0.043081735	0.485429117	0.164493156	0.011556254	0.255211602
10168	OR1J2	-0.036040049	0.582514074	0.922174843	-0.009197825	0.888461594	0.98261917
10170	GNG5	0.066014057	0.31360817	0.818977522	0.075175493	0.251010429	0.734934809
10176	TAF15	0.091315593	0.162927173	0.705171737	0.094678305	0.147923818	0.633474463
10181	SCMH1	0.0092387	0.887969153	0.984482815	0.023421263	0.720960289	0.947384454
10184	EXTL3	-0.146456207	0.024750155	0.411295481	-0.148928713	0.022394447	0.335355786
10187	CNPY3	0.081574818	0.212790918	0.7553544	0.119278684	0.067958889	0.495846414
10189	C19ORF24	0.002499986	0.969592189	0.996467568	-0.002593357	0.968457077	0.995887996
10192	LOC154449	0.023420577	0.720968119	0.958052085	0.019421766	0.767099942	0.958054011
10193	GAS2L2	0.095547408	0.144222279	0.682609724	0.146387192	0.024818859	0.35043932
10196	C21ORF33	0.013439283	0.837626024	0.977392464	0.012762315	0.845700388	0.975131428
10201	URG4	-0.145311647	0.025910953	0.417517439	-0.159287756	0.014507639	0.280435341
10202	LOC440225	0.058468524	0.372237604	0.850198471	0.076318973	0.243853154	0.727615662
10204	DNAH14	0.015994457	0.807309368	0.972936007	0.007291909	0.911467049	0.986065536
10209	HNRNPA1	0.045552262	0.48709272	0.893631247	0.03271352	0.617815806	0.914762366
10215	OR8H1	-0.015282503	0.815729778	0.973915982	-0.032043772	0.625034306	0.917427911
10220	ANAPC11	-0.098674501	0.131485735	0.667189809	-0.115424388	0.0774136	0.516877553
10224	METRNL	0.066508212	0.309991606	0.816621872	0.026363312	0.687642197	0.937797707
10239	ARHGAP24	-0.106950658	0.101949629	0.62447656	-0.061495502	0.347951508	0.801481191
10240	P2RX1	-0.027034776	0.680118978	0.947127722	-0.025397765	0.698514276	0.940946746
10241	LOC100134793	-0.073598862	0.261115758	0.792780113	-0.075064167	0.251714942	0.735371338
10253	PPIL5	-0.120428312	0.065328977	0.55079728	-0.150277679	0.021192812	0.325938686
10259	DUSP10	0.117749642	0.071590148	0.565232381	0.139161565	0.032980766	0.387518771
10278	UBLCP1	-0.14066306	0.031118475	0.437990424	-0.167463372	0.010121155	0.240822305
10279	TAF5L	-0.076259984	0.244218859	0.780114712	-0.137074474	0.035726204	0.398821093
10286	ADAMTSL4	-0.099035266	0.130073918	0.664667446	-0.072434941	0.268752878	0.748126785
10288	LOC100131316	0.005689257	0.93086998	0.991467225	-0.014436914	0.825758169	0.971454775
10289	ZPBP2	0.028001085	0.669347706	0.944405124	0.002570136	0.968739369	0.995887996
10291	LOC653337	-0.021416947	0.743968627	0.962418353	-0.031423939	0.631746831	0.919692988
10296	DES	0.077991609	0.233642351	0.772348312	0.066193031	0.312295142	0.779351444
1030008	TGFB3	-0.05192058	0.428233651	0.873319748	-0.05402929	0.409689991	0.830661806
1030010	POMP	-0.15638989	0.016421494	0.358392474	-0.16751609	0.010097176	0.240494049
1030017	HIST1H1E	0.019935034	0.76112867	0.965401116	0.025570389	0.696565937	0.940281396
1030019	LOC100129436	-0.085469704	0.191678508	0.736038266	-0.066205575	0.312203251	0.779351444
1030020	WDR37	0.011302354	0.863167539	0.981033845	0.03159486	0.629892791	0.919328661
1030021	SPARCL1	-0.043860798	0.503425212	0.897932465	-0.061810241	0.34548505	0.800011468
1030022	PDCD11	0.014354443	0.826737783	0.975532822	0.062616865	0.339214628	0.79656777
1030025	PTP4A1	-0.070030627	0.285007506	0.80557687	-0.037747755	0.56476265	0.893876172
1030026	CENPV	0.046724391	0.475943851	0.890779107	0.067953905	0.299568766	0.770932049
1030035	LOC642214	0.123002848	0.059741179	0.536228735	0.068786806	0.293670588	0.766233319
1030037	LOC100133058	-0.022521174	0.731263168	0.959870423	-0.038341697	0.558649867	0.892205629
1030041	LOC645460	0.013513011	0.836747662	0.977273078	0.012514549	0.848659634	0.976267461
1030044	B4GALT3	0.029455418	0.653263744	0.940594033	0.021110202	0.74751059	0.9544576
1030047	TIA1	0.011030764	0.866424481	0.981863205	0.014146354	0.829210719	0.972204747
1030048	ZMAT1	-0.082715722	0.206440848	0.750427727	-0.083363869	0.202894858	0.68818092
1030050	LOC652367	-0.008160963	0.900966765	0.986040523	0.037215521	0.570267356	0.896019411
1030053	MZF1	0.061908053	0.344720803	0.835116389	0.034368178	0.600139587	0.908191932
1030056	HS.545028	0.051018634	0.43631106	0.875373439	0.04070254	0.534673041	0.8815827
1030059	LOC100127894	0.0759408	0.246204279	0.780906205	0.074569481	0.254862067	0.738569982
1030064	ZNF587	0.004330047	0.947358141	0.993343642	-0.010939747	0.867516472	0.979483831
1030066	HS.583098	-0.094693552	0.147858266	0.687272937	-0.106174199	0.104475493	0.568947733
1030068	KRTAP10-12	-0.011376753	0.862275729	0.980973562	-0.028131766	0.667896146	0.931807256
1030070	SPDYA	-0.005986897	0.927263089	0.990482951	0.042697434	0.514822999	0.873876192
1030072	LOC730357	0.056393152	0.389477081	0.856310256	-0.005367971	0.934765005	0.991166362
1030075	LOC100129354	-0.036328374	0.579498876	0.921218116	0.022509852	0.731393083	0.95022438
1030079	FRRS1	-0.103963328	0.111938581	0.637570323	-0.074981588	0.25223842	0.735990166
1030082	LOC649935	-0.075215007	0.250760699	0.784484018	-0.049551998	0.449630078	0.849077264
1030086	VSX1	-0.018723186	0.775249172	0.967820458	0.040677048	0.534929162	0.881742613
1030088	LIMD1	0.0243305	0.710603547	0.954909081	0.019894429	0.761600552	0.956692066
1030091	LOC100130827	-0.088870606	0.174532143	0.718683131	-0.045680204	0.485869008	0.862823148
1030092	HS.581067	0.002699774	0.96716345	0.996096584	-0.030585448	0.640875461	0.923863057
1030093	HS.562917	-0.099567145	0.128013822	0.661248022	-0.04270483	0.514750119	0.873790969
1030095	LOC646573	-0.045774031	0.48497264	0.893153207	-0.09942058	0.128578972	0.607109209
10301	LOC641987	-0.038825925	0.553689987	0.912898096	-0.053498197	0.414315077	0.832640639
1030100	HS.386275	-0.118281658	0.070309171	0.56298086	-0.089274795	0.172572508	0.661378255
1030102	RGS16	-0.009214534	0.888260289	0.984482815	-0.028385004	0.665086773	0.930404139
1030110	LOC643738	-0.184633818	0.004514947	0.218860503	-0.165039139	0.011279721	0.251654461
1030113	LOC100132593	-0.026521814	0.685863501	0.948526309	-0.058661242	0.37066096	0.814037375
1030128	HS.49181	-0.087901662	0.179297021	0.723854824	-0.110812869	0.090095368	0.545436003
1030129	KIAA1875	0.051720672	0.430016437	0.87379176	0.068599709	0.294988725	0.766988413
1030132	KLK2	0.015180997	0.816932048	0.973956674	0.014441932	0.825698572	0.971454775
1030133	FAM164C	0.006223076	0.924402048	0.989796167	-0.005302582	0.935557929	0.991458817
1030136	LOC728734	-0.020312366	0.756747825	0.964955629	-0.011815876	0.857015656	0.977563419
1030138	HS.555138	0.021932976	0.738022234	0.961244628	0.036087353	0.582018886	0.900935173
1030139	LOC388556	-0.054759649	0.403379643	0.862930415	-0.058952956	0.368282273	0.813327214
1030142	RHCG	0.112226058	0.086043786	0.595070789	0.096852334	0.138797599	0.623032636
1030148	LOC645732	-0.006115131	0.925709566	0.990129404	-0.016876465	0.79690849	0.964651806
1030154	LOC649712	0.015340298	0.815045416	0.973825623	0.014456741	0.825522689	0.971453611
1030161	AMY1A	-0.096699498	0.139424757	0.676918695	-0.074367742	0.256153277	0.738675562
1030162	MIR488	-0.072463981	0.268560501	0.797201316	-0.059640476	0.362713553	0.810023592
1030164	BAIAP2	0.062349807	0.341282565	0.833416929	0.077232065	0.238241129	0.723028501
1030167	SAMD3	-0.003570005	0.956588202	0.994873689	0.005748164	0.930156018	0.990097163
1030168	TRAPPC2	-0.014180994	0.828798939	0.976065596	-0.024673258	0.706712941	0.943858489
1030170	C16ORF11	0.070909283	0.2789923	0.802163466	0.092995046	0.155297348	0.642654514
1030176	HS.551155	0.012347678	0.850653885	0.978868993	0.033195374	0.612644955	0.912883978
1030184	ANXA13	-0.061817941	0.345424845	0.83554035	-0.080267587	0.220237574	0.705366573
1030187	ADCY5	-0.097231166	0.13725238	0.674652447	-0.105132847	0.107940288	0.573178902
1030192	LOC100132702	-0.021738317	0.740263557	0.961620148	-0.010548627	0.872211854	0.980394728
1030193	MTUS1	-0.122326974	0.061168527	0.539303843	-0.131790461	0.043554949	0.427089668
1030196	PAFAH1B2	-0.102714999	0.116333404	0.644847049	-0.134266427	0.039723596	0.413894808
1030201	WDR33	-0.113665136	0.082069605	0.586401004	-0.1265022	0.052783381	0.459626083
1030202	TTTY6B	-0.108727397	0.096351475	0.615777345	-0.115999913	0.075937684	0.514283445
1030204	CCL1	-0.018859383	0.773658415	0.967656919	-0.022907676	0.726833046	0.948877715
1030209	EMR3	-0.024897306	0.704173911	0.953164896	-0.034771652	0.59586411	0.906818343
1030215	GJD2	0.043242913	0.509462266	0.900425547	0.064718409	0.323221075	0.78684723
1030220	C14ORF126	0.056691415	0.386970233	0.855078207	0.108481822	0.097110355	0.55920741
1030221	LOC649091	-0.029943109	0.647905377	0.939316305	-0.038359306	0.558469124	0.892173869
1030224	GIYD2	0.045434863	0.488217046	0.89403928	0.049398443	0.451037686	0.849907654
1030228	LOC646914	-0.07504834	0.251815215	0.785305513	-0.063816193	0.330026479	0.791593659
1030239	SCRN1	0.057046989	0.38399451	0.853980367	0.084440588	0.197101955	0.682551684
1030240	GRIK2	-0.047303727	0.470485179	0.887729674	-0.045337733	0.489148302	0.863862647
1030241	ADK	0.142253261	0.029244678	0.429094561	0.129680083	0.047061015	0.438979277
1030243	HS.542934	0.037547906	0.566826637	0.917696848	0.101809015	0.119606477	0.592898146
1030253	ADAMTS13	0.000261603	0.996817314	0.999440734	0.022456196	0.732008839	0.95051271
1030255	MTMR11	0.114785015	0.079080386	0.580787704	0.112893694	0.084181232	0.53354318
1030259	HPS5	0.030166235	0.64545985	0.938435483	0.019590227	0.765138561	0.957505998
1030270	FPR1	-0.198429047	0.002242467	0.163843584	-0.168072006	0.009847353	0.238390747
1030273	LOC649246	-0.107384375	0.100559888	0.621987216	-0.118968681	0.06868268	0.496539539
1030274	HS.259679	-0.009712141	0.882268655	0.983668854	-0.010308668	0.875094773	0.98077542
1030278	C10ORF33	-0.040147856	0.540259768	0.908629444	-0.07734041	0.237581284	0.722693662
1030280	LOC647995	0.017202843	0.793068709	0.970528324	0.027448561	0.675498492	0.934238199
1030286	SLC5A1	-0.010052975	0.878168546	0.98289442	-0.014673188	0.822953123	0.971091264
1030288	MIRLET7I	0.056087562	0.392055667	0.857988131	0.066814664	0.307762582	0.776990298
1030289	SMAD4	0.059108238	0.367019933	0.847738976	0.039689614	0.544896907	0.886151981
1030291	MIR2115	-0.047373165	0.469833222	0.887543095	-0.039792611	0.543852928	0.88572123
1030296	BCL11B	0.060269058	0.35766832	0.842329537	0.059399024	0.364663252	0.810809733
1030300	LOC100192426	-0.01845915	0.778335734	0.968301727	-0.01784109	0.785574326	0.962019017
1030307	LOC100129826	0.135816918	0.037472148	0.46459586	0.110808909	0.090106931	0.545436003
1030309	MBOAT1	0.102168915	0.118297781	0.647550183	0.167672639	0.010026263	0.239903872
1030315	PKD2L2	0.046773338	0.475481331	0.890426975	0.019739858	0.763397669	0.956981763
1030324	ZFP161	0.039328025	0.548569793	0.91182675	0.068111657	0.298445666	0.769973887
1030326	HOXB6	-0.088447253	0.176602336	0.720082544	-0.072602416	0.267644698	0.747592923
1030327	ULK2	0.057988747	0.376180611	0.851418888	0.070136473	0.284278308	0.758624429
1030333	CCL2	-0.168041643	0.009860856	0.304284452	-0.152358903	0.019448395	0.316528989
1030341	TAS2R41	-0.055349837	0.398322892	0.861099539	-0.068947192	0.292543764	0.765114583
1030343	CDR1	0.105921404	0.105308419	0.629147215	0.081294351	0.214373181	0.699100948
1030347	IFITM4P	0.079849691	0.22265685	0.763318035	0.066848857	0.307514524	0.776692992
1030348	CDKN1B	-0.163173784	0.012249308	0.322880521	-0.170637593	0.008763933	0.228943203
1030356	NOTCH2NL	0.037402538	0.568330218	0.918164431	0.027672917	0.672998299	0.933453454
1030358	COG7	0.065457401	0.317715075	0.821366702	0.097567477	0.135891679	0.618929593
1030360	GGPS1	0.014132784	0.829372053	0.976101337	0.010162899	0.87684689	0.980834999
1030364	NDFIP2	-0.051303995	0.43374611	0.874768445	-0.037975475	0.562415203	0.893362658
1030367	HS.559665	-0.13143409	0.044131138	0.49020472	-0.134755495	0.039001425	0.409988053
1030368	CEP72	-0.07337343	0.262583178	0.793732228	-0.115798805	0.076450804	0.515688879
1030369	LOC100133564	0.05119659	0.434710498	0.875109179	0.008779833	0.893499685	0.983588943
1030370	LOC100132086	-0.003154775	0.961633334	0.995573081	0.001582762	0.980745782	0.997476667
1030372	LOC648220	0.040715931	0.534538531	0.90783346	0.011422762	0.861724316	0.978273752
1030373	LOC727825	-0.024668796	0.706763546	0.95406062	-0.043132558	0.510544439	0.871814758
1030376	PLCG1	0.078518087	0.230491617	0.769516473	0.039218813	0.549681515	0.888318882
1030377	LOC644145	-0.057442684	0.380699424	0.853359093	-0.018704122	0.775471903	0.96009692
1030379	TRIM69	0.0658951	0.314482883	0.819667731	0.063385635	0.333306429	0.793094777
1030386	ASGR2	0.037346723	0.568908024	0.918474852	0.050937083	0.437045672	0.842878896
1030390	LOC727748	-0.187538978	0.003911255	0.207564582	-0.181128769	0.005354124	0.184460804
1030392	NDUFA5	0.058875657	0.368911659	0.848505797	0.076652072	0.241795274	0.726337722
1030398	HS.552354	-0.004139211	0.949675063	0.993935899	-0.000981186	0.988063217	0.998753477
1030400	LOC643664	-0.066133927	0.312728353	0.818535485	-0.046762125	0.475587265	0.858919475
1030408	MIR573	-0.088944035	0.174174912	0.71856102	-0.096807336	0.138982022	0.62344571
1030411	DNAJB14	-0.002092656	0.974544797	0.996978205	0.010382818	0.874203741	0.98072886
1030427	CUTA	-0.006513356	0.920886982	0.98902363	0.021245481	0.745947882	0.954336345
1030431	ACSL1	-0.081338066	0.214126008	0.756713682	-0.074161092	0.257480588	0.739335766
1030433	CALML4	0.070333654	0.28292324	0.804163607	0.068094076	0.298570693	0.770253027
1030437	LOC100133737	-0.013477735	0.83716789	0.977329197	0.006098406	0.925912167	0.989039759
1030438	RWDD1	-0.056638625	0.387413209	0.855332705	-0.098279056	0.133046797	0.614276343
1030440	C17ORF95	0.044736167	0.4949371	0.894758719	0.065700312	0.315918635	0.782407807
1030441	REL	0.087373406	0.181934912	0.726623575	0.092354177	0.158176405	0.645930293
1030445	RAB37	0.008269053	0.899661936	0.985839364	-0.00044923	0.994534651	0.999486429
1030450	CR2	0.076482343	0.242842339	0.779390965	0.05821911	0.374284209	0.815139242
1030458	C19ORF10	0.14820624	0.023061888	0.40111155	0.151340537	0.020285736	0.320085266
1030463	PROK2	-0.002140944	0.973957618	0.996922442	-0.033997511	0.60407953	0.909797258
1030465	LOC400403	0.035918498	0.583787383	0.922971878	0.02462116	0.707303816	0.944034403
1030468	CHRNA10	-0.001312661	0.98403107	0.998406859	-0.04182515	0.523455556	0.8767006
1030470	LOC441440	0.052292261	0.424930368	0.87200042	0.019868359	0.761903567	0.956692066
1030471	SEC61A1	0.126114786	0.053518938	0.519678302	0.112626347	0.084923142	0.535014662
1030475	PIN4	-0.064088801	0.327960553	0.827521348	-0.041051399	0.531174266	0.879511937
1030477	SCARA5	0.063125984	0.335294493	0.831043514	0.072586254	0.267751508	0.747600661
1030482	EBF2	0.04293234	0.512510879	0.901172754	0.072427971	0.268799068	0.748166658
1030484	SPINK2	-0.039403691	0.547800206	0.911728484	-0.062351343	0.341270645	0.797297329
1030487	XGPY2	0.04714571	0.471970643	0.888372005	0.063487666	0.332527285	0.792876167
1030491	LOC650241	0.0363893	0.578862665	0.920897629	0.031185899	0.634332777	0.920916343
1030494	MIR486	0.109851929	0.092936466	0.608536327	0.111780719	0.08730447	0.540024376
1030497	DCAF8L1	0.000830926	0.989891122	0.999293383	-0.002776574	0.966229894	0.995811939
1030504	RBM41	-0.031531559	0.630579173	0.935231618	-0.002067621	0.974849214	0.996941516
1030520	PHF2	0.057779778	0.377905989	0.852463357	0.026602745	0.684955965	0.936845685
1030521	LOC439914	0.009133386	0.889237992	0.984542525	0.034697779	0.596645881	0.906969683
1030537	LOC100129427	-0.086144059	0.188184297	0.732951607	-0.11753852	0.072103722	0.505646751
1030538	HS.561929	0.051547964	0.431560097	0.873925979	0.029147239	0.656658981	0.927915879
1030541	ZNF16	-0.093845013	0.151540138	0.690044137	-0.088797082	0.174890375	0.662840847
1030544	HS.577755	0.090700823	0.165789224	0.707931456	0.095064825	0.146268808	0.631829348
1030551	COPS3	0.1244513	0.056774597	0.528820536	0.127988136	0.05003955	0.448721847
1030554	MIR1261	-0.024766669	0.705653965	0.95357653	-0.060217013	0.358084377	0.807207049
1030561	MBD3L2	0.027209024	0.678171788	0.946415759	-0.021399427	0.744170784	0.954260928
1030575	TMEM148	0.094340226	0.149383034	0.688297923	0.122766949	0.060236213	0.477528362
1030576	OOEP	-0.060839294	0.353129558	0.839385357	-0.034315821	0.600695405	0.908392844
1030577	OR10H2	-0.031434865	0.631628241	0.935248787	-0.064695553	0.323392347	0.786862927
1030592	TMEM232	0.072174282	0.270483883	0.798289615	0.018025891	0.783408002	0.961757318
1030593	OS9	0.020923353	0.749670733	0.963292152	0.03505181	0.59290351	0.905666953
1030594	LOC284861	0.096353025	0.140854525	0.678016719	0.085691082	0.190526236	0.677162402
1030598	HS.43938	0.068398884	0.296407957	0.812066106	0.058571088	0.371398004	0.814118514
1030600	HS.199896	-0.05274224	0.420951071	0.870401345	-0.064968857	0.321348182	0.785915286
1030601	OR4Q3	-0.008265191	0.899708551	0.985839364	-0.038558858	0.55642286	0.891699916
1030603	TEX101	-0.038886851	0.553067456	0.912715898	-0.042289336	0.51885257	0.874488904
1030605	C2CD4A	0.083922057	0.199876531	0.743208359	0.060602929	0.355006484	0.805754969
1030608	HS.253646	-0.018780862	0.77457541	0.967657363	-0.011366564	0.862397853	0.978473936
1030609	LOC647083	0.06991702	0.28579156	0.805880259	0.089854662	0.16978975	0.658116123
1030612	LOC100134235	-0.031640512	0.629397975	0.935089881	-0.05360025	0.413423963	0.832349398
1030626	HS.390250	-0.123231097	0.059265396	0.534497593	-0.094642799	0.148076559	0.63364932
1030630	PPAP2A	0.039391024	0.547929006	0.911728484	0.016996886	0.795491186	0.964466159
1030632	CYYR1	-0.061783578	0.34569356	0.835805095	-0.020118025	0.75900317	0.956692066
1030634	MTMR3	-0.019816696	0.76250415	0.96572545	0.011175981	0.864682728	0.978774561
1030639	RRM2B	0.026791278	0.682843571	0.947871971	0.042790797	0.513903411	0.873374438
1030646	ARHGEF5L	0.028031045	0.669014815	0.944307813	0.024286403	0.711104627	0.944558237
1030647	LOC644768	0.023849669	0.716074014	0.956774668	0.000285369	0.996528175	0.999543216
1030653	HS.583158	0.042381412	0.517942	0.903500988	0.054686976	0.404004936	0.827838144
1030669	LOC100129827	-0.010372616	0.874326332	0.982611516	-0.031381018	0.632212779	0.91978936
1030670	RHOBTB1	-0.072289039	0.269720862	0.797910293	-0.090714959	0.165722996	0.653598916
1030671	HS.441195	-0.021474058	0.74330976	0.962259484	-0.046946591	0.473846148	0.858453431
1030672	OR51V1	0.061282863	0.349624134	0.837760514	0.105864931	0.105495204	0.569616556
1030673	FLJ30679	-0.114842083	0.078930447	0.580787704	-0.115871519	0.076264955	0.515317608
1030674	STT3B	0.10589278	0.10540306	0.6291709	0.137694181	0.034891498	0.394532041
1030681	HS.105102	-0.070227889	0.283649537	0.804641111	-0.082064337	0.210049387	0.695126303
1030682	LHX9	-0.054201405	0.40819768	0.864355502	-0.039471829	0.547107631	0.886978593
1030685	TAPBPL	0.081330686	0.214167723	0.756713682	0.119287948	0.067937356	0.495846414
1030703	MC3R	0.027562161	0.6742321	0.94528418	0.055552023	0.396599314	0.825720867
1030706	LOC474170	0.001280363	0.984423938	0.998406859	-0.006704373	0.918574738	0.987508614
1030707	LOC100134530	-0.041100561	0.530682144	0.907480837	-0.081448541	0.213502274	0.698800001
1030717	LOC100132652	-0.048068027	0.46333657	0.884100406	-0.033158018	0.61304515	0.912927774
1030719	CYP4Z2P	-0.050760317	0.438640396	0.875936797	-0.044693603	0.495348062	0.865501151
1030722	HS.317248	0.067430495	0.303315182	0.814075846	0.023733922	0.717393061	0.946656871
1030730	HS.564675	0.018218107	0.781156538	0.969079498	0.024348511	0.710398912	0.944558237
1030735	FAM90A6P	0.12464767	0.056381949	0.528053902	0.099819783	0.127044167	0.604791975
1030736	LOC654206	0.057517339	0.380079689	0.853210257	0.058586848	0.371269098	0.814118514
1030739	LOC100132205	0.066233176	0.312001114	0.817719584	0.06078847	0.353532608	0.804797032
1030743	LTA	0.23215343	0.000331915	0.064248704	0.242240167	0.000177067	0.031618094
1030747	HLA-E	-0.054635153	0.404451191	0.863278841	-0.064889308	0.321942297	0.786192333
1030753	ARHGEF16	0.017891134	0.78498752	0.969696706	0.016180414	0.805113626	0.967413109
1030762	LOC100130561	-0.013628116	0.835376757	0.976867531	-0.005457558	0.933678769	0.991015772
1030767	HS.571376	-0.129903574	0.04667889	0.496887682	-0.071684602	0.273756277	0.75183114
1030768	LDLRAP1	-0.158331799	0.015116188	0.348281507	-0.180672754	0.005473016	0.185957478
10309	LOC440248	-0.053241594	0.416560685	0.867847674	-0.062447726	0.340523409	0.796962316
10315	LOC651128	-0.102567497	0.116861471	0.64562921	-0.104021378	0.111737422	0.57886039
10324	PRR16	0.116650171	0.07429765	0.570850697	0.116157707	0.075537035	0.512967609
10326	KIF22	0.162637091	0.012541535	0.326003982	0.124315537	0.057047378	0.470635978
10328	LOC100132880	-0.024027888	0.714044691	0.956407033	-0.050987241	0.436593766	0.842729991
10332	HIPK2	0.013429475	0.837742884	0.977400837	-0.018620084	0.776454001	0.960125512
10333	LOC731682	-0.023693522	0.71785366	0.95717199	-0.020493702	0.754645257	0.956241041
10338	CNOT6L	-0.025081294	0.702091301	0.953124899	-0.034755725	0.59603262	0.906818343
10341	SHMT2	0.101444014	0.120945208	0.650957552	0.106616949	0.10302922	0.566031536
10343	MRPS5	0.139721716	0.032275219	0.440957726	0.134974253	0.038682005	0.409354458
10348	ATG4B	0.049428618	0.450760879	0.879365773	0.017074647	0.794576329	0.964418122
10356	SNORD36C	-0.083384088	0.202784954	0.747793266	-0.105403553	0.107031014	0.572508315
10358	SPN	0.040717191	0.534525873	0.90783346	0.048850119	0.45608423	0.853121357
10360	OAS3	-0.126912624	0.052013314	0.514803191	-0.104846892	0.108907364	0.574656587
10364	CHRNA6	0.078708606	0.229358881	0.767742685	0.097850241	0.134755656	0.617115248
10367	TRPC4	-0.015225996	0.816399016	0.973937997	-0.044460884	0.497598193	0.866456036
10369	TBC1D22A	0.021903626	0.738360034	0.961301577	0.017961901	0.784157935	0.961757318
10370	LOC440737	-0.032158834	0.623791606	0.933565627	-0.019207366	0.769598328	0.958593282
10372	HS.285193	0.005575738	0.93224602	0.991484624	0.00936083	0.886498077	0.982505189
10373	LOC729510	0.03628265	0.579976555	0.921388339	0.0005852	0.992880483	0.9992471
10376	SSTR4	0.005340787	0.935094634	0.991784934	0.025969329	0.692070858	0.938674363
10379	ST6GALNAC4	0.008633507	0.895264386	0.985448536	0.014932096	0.819881945	0.970215128
10386	TM2D1	-0.03948833	0.54693998	0.911425121	-0.040474817	0.536963144	0.882517526
10392	LRRC23	-0.060561982	0.35533227	0.840877883	-0.045949506	0.483298651	0.861714015
10397	RASD2	0.078537937	0.230373414	0.769284978	0.096387534	0.140711619	0.624581801
10398	SPANXE	-0.055540079	0.396701014	0.860636028	-0.052508289	0.423017247	0.836493417
10402	LOC646429	-0.054147671	0.408663228	0.864535931	-0.052212458	0.425638353	0.837834619
10414	PTTG1	-0.017630182	0.788048685	0.969696706	-0.001773089	0.978430996	0.996977472
10424	MGC42638	0.066874083	0.307331609	0.815142078	0.06091252	0.352549351	0.804059027
10427	TFAP2D	-0.021372385	0.744482856	0.962583652	-0.013503437	0.836861708	0.97350664
10431	LOC644264	0.031321897	0.63285482	0.935323764	-0.018555085	0.777213848	0.960229216
10433	ITGA10	-0.011086188	0.865759636	0.981769154	-0.015192006	0.816801631	0.969719675
10435	LYRM5	-0.212138606	0.001067882	0.114873008	-0.208490011	0.001306962	0.093201622
10438	LPPR1	-0.062993526	0.3363116	0.831326025	-0.031615179	0.62967253	0.919328661
10440	MARS2	-0.062521148	0.339954884	0.8328445	-0.1246945	0.056288643	0.470044006
10441	LOC440063	-0.011129782	0.865236776	0.981636009	-0.00047234	0.994253507	0.999452524
10445	LOC100130224	0.071035393	0.27813605	0.801753266	0.077969927	0.233772753	0.718616276
10446	MAGEC1	0.021919445	0.738177956	0.961244628	0.047619905	0.467520602	0.855890506
10450	LOC728477	0.01276266	0.84569627	0.97827203	-0.003192868	0.961170428	0.995701983
10451	BEND7	0.04014779	0.540260437	0.908629444	0.027891892	0.670561535	0.932646591
10452	EAPP	0.021901742	0.738381715	0.961301577	-0.003333611	0.959460234	0.995235348
10463	PDIA6	0.083972122	0.19960741	0.743208359	0.078980576	0.227748691	0.713031845
10465	HS.518426	0.011914304	0.855837487	0.979827681	-0.000497652	0.993945562	0.999452524
10470	GTF2IP1	0.056368804	0.389682151	0.856452239	0.071763234	0.273228999	0.751443088
10471	HS.544261	0.03193749	0.626183124	0.933986138	0.03242111	0.620962925	0.915819274
10474	NFATC3	-0.009947491	0.879437138	0.983279963	-0.012284524	0.85140888	0.976775862
10482	VPS13B	0.052673081	0.42156125	0.870643923	0.053750321	0.412115613	0.831730888
10484	CYP2B6	-0.035910203	0.583874328	0.92307844	-0.045216528	0.490311726	0.864127436
10487	SLC25A25	0.129257813	0.047790151	0.500938018	0.083710709	0.201015509	0.686172234
10500	C1ORF99	-0.042889388	0.512933239	0.901568581	-0.056444072	0.389048416	0.822132895
1050008	MMRN1	-0.131547066	0.043947788	0.489324525	-0.143241119	0.028129906	0.364126275
1050017	MIS12	0.023103884	0.724587548	0.958475108	-0.00178587	0.978275559	0.996977472
1050020	NLRC4	-0.074371101	0.25613174	0.788152857	-0.048504766	0.459278838	0.854072566
1050021	PGAM5	0.001527033	0.9814236	0.99812181	-0.012770509	0.845602555	0.975131428
1050025	CR1	-0.165914029	0.010848764	0.312057241	-0.177964648	0.006229131	0.196794721
1050037	DHRS4L1	-0.034818585	0.595367675	0.926046659	-0.040362587	0.538093579	0.883037346
1050039	PROSC	-0.064658704	0.3236686	0.825094139	-0.069316467	0.28996033	0.762700398
1050040	AQP3	-0.025624069	0.695960473	0.952085003	0.019955186	0.76089451	0.956692066
1050044	HCFC2	0.003533693	0.957029327	0.994873689	-0.033231241	0.61226082	0.912883978
1050047	FGFR1	0.090291661	0.167714798	0.710816368	0.105595432	0.106390173	0.571311204
1050048	LOC390669	-0.010629494	0.871240679	0.982298434	-0.00086012	0.989535977	0.998756316
1050050	C9ORF45	-0.144516764	0.026744366	0.41887678	-0.12614313	0.053464837	0.461898243
1050053	AP3D1	-0.092734598	0.156462584	0.696666045	-0.10242573	0.117370767	0.588736056
1050059	PHKA2	-0.03543291	0.588886975	0.923939267	-0.018868509	0.773551853	0.959451114
1050064	LOC644666	-0.175036717	0.007150535	0.266977811	-0.152177595	0.01959524	0.317331673
1050066	LOC100129786	0.119080619	0.068420606	0.558303134	0.092391256	0.15800874	0.645524679
1050068	F2RL1	0.002005594	0.975603485	0.997020869	-0.012191356	0.852522936	0.976783528
1050072	KLHL4	0.089334163	0.172286054	0.716364008	0.086325395	0.187252709	0.675124633
1050075	MAP4K4	0.180962516	0.005397198	0.234591445	0.15442187	0.017843666	0.305352974
1050079	TPK1	0.002746655	0.966593579	0.996096584	0.040826985	0.533423641	0.881070479
1050082	KIAA1147	-0.092134683	0.159171643	0.700130743	-0.067453183	0.303152156	0.773746526
1050086	TFEB	-0.033551178	0.608839005	0.93006701	-0.07534893	0.249915583	0.733380734
1050088	C14ORF115	-0.00904311	0.890325872	0.984649147	-0.009443654	0.88550067	0.982168146
1050091	SOX5	-0.029394726	0.653931826	0.940786208	0.009533836	0.884414855	0.982117631
1050092	CASP8	0.024156736	0.712578783	0.955959627	0.025977442	0.691979563	0.938674363
1050093	HS.543520	-0.102991045	0.115350147	0.642841419	-0.115270885	0.077811152	0.517812993
1050097	POU3F1	-0.040634747	0.53535429	0.907884807	-0.062506194	0.340070627	0.796838606
1050100	HS.354359	-0.05426329	0.407661893	0.864037921	-0.049433877	0.450712654	0.849601267
1050102	LOC646363	-0.008629711	0.895310173	0.985448536	-0.013238556	0.840018405	0.974050792
1050112	LOC643879	0.004639661	0.943600086	0.992643507	-0.000282504	0.996563039	0.999543216
1050113	ELF5	-0.002014577	0.975494247	0.996978205	-0.031300676	0.633085346	0.920236789
1050114	CDYL	-0.127704756	0.050553452	0.508668532	-0.132353093	0.042658133	0.424598279
1050132	ZNF518B	-0.122891091	0.059975282	0.536596424	-0.133988027	0.040139702	0.415566394
1050133	TIGD6	-0.043283549	0.509064072	0.900335028	-0.032589427	0.619150543	0.915160701
1050136	LOC100133077	-0.171407003	0.008460334	0.284158321	-0.158921748	0.014738051	0.281933124
1050138	LOC729519	-0.041222512	0.529462373	0.9069393	0.017741449	0.786743038	0.962320383
1050139	C12ORF27	-0.002557281	0.968895648	0.996454494	0.010944384	0.867460835	0.979483831
1050142	LOC647262	0.046107491	0.481794181	0.892657342	0.017496242	0.789621177	0.963008734
1050148	LOC653264	-0.053807683	0.411616164	0.865947889	-0.050195751	0.443755938	0.846171607
1050154	RPP30	0.067941646	0.299656163	0.812835974	0.115169759	0.078073955	0.518491419
1050156	FAM87B	-0.104185255	0.111171075	0.636996445	-0.121387475	0.063199117	0.48338564
1050162	SPG21	0.058084914	0.375388229	0.851418888	0.091109994	0.163880183	0.651637742
1050164	LOC650677	-0.049610279	0.449096477	0.879365485	-0.096452072	0.140444658	0.624138279
1050167	LOC647181	-0.00931887	0.887003449	0.984482815	-0.051054969	0.435983987	0.842206941
1050168	PI3	-0.122988126	0.059771975	0.536301317	-0.144487726	0.026775242	0.36020696
1050170	IL22RA1	0.01634626	0.803156642	0.972206009	0.027200091	0.678271557	0.935177602
1050176	GCM1	0.031263853	0.633485438	0.935323764	0.041189277	0.529794647	0.878946608
1050180	ATMIN	-0.001596142	0.980583052	0.99812181	-0.013141843	0.841171616	0.974151659
1050184	NUB1	-0.081943712	0.21072257	0.754151593	-0.073687967	0.260537305	0.74190949
1050187	MRPL11	0.048909902	0.455532489	0.881061905	0.04267426	0.515051385	0.873937039
1050189	CLEC10A	0.103881216	0.112223604	0.637894447	0.10370347	0.112842538	0.58044717
1050195	KIF20A	-0.084786154	0.195268515	0.739255674	-0.0585543	0.371535352	0.814140587
1050196	PRKAG2	0.016234408	0.804476363	0.972597317	0.005125499	0.937705586	0.991740473
1050201	ZNF670	0.006664594	0.919056204	0.98881395	-0.044653923	0.495731343	0.865715127
1050202	LOC646209	-0.021909565	0.738291675	0.961275096	-0.011439855	0.861519483	0.978273752
1050204	CASC5	0.005931433	0.92793511	0.99061268	0.011062616	0.866042391	0.979110844
1050209	C13ORF31	-0.09933825	0.128897278	0.662699678	-0.116946257	0.073560471	0.508939468
1050215	KCNJ15	-0.075739784	0.247460416	0.782307189	-0.040546409	0.536242651	0.882107467
1050220	LOC643482	0.020220354	0.757815375	0.965170369	-0.007192627	0.912667629	0.986128734
1050224	LOC642265	-0.104224931	0.111034295	0.636996445	-0.078945986	0.227953037	0.713293354
1050228	LOC642295	-0.068910414	0.292801903	0.809584748	-0.021897551	0.738429957	0.952578771
1050240	POLD4	0.026293479	0.688426401	0.949120291	-0.012895719	0.844107942	0.974814348
1050241	LOC100132952	-0.23046211	0.000367831	0.066558615	-0.231603142	0.000343226	0.046316926
1050242	ANXA10	-0.12909283	0.048077579	0.501677526	-0.116822898	0.073866877	0.509146655
1050253	ACOT11	0.015965488	0.807651568	0.972936007	0.007275884	0.911660815	0.986065536
1050255	LOC282997	0.070201252	0.283832653	0.804669534	0.069375818	0.289546537	0.762550045
1050278	SRD5A1	0.167341175	0.010176932	0.308317291	0.180814406	0.005435834	0.185371748
1050279	CXXC5	0.035173961	0.591614757	0.924471191	-0.008694177	0.894532636	0.983591684
1050280	TXNDC2	0.032041906	0.625054467	0.933654625	0.014281331	0.827606452	0.971924788
1050286	HRASLS5	-0.057471155	0.380463007	0.853359093	-0.093554454	0.152816713	0.639809075
1050288	CHRM2	0.06509612	0.320399189	0.82261156	0.04458172	0.496429172	0.865996167
1050291	C10ORF136	-0.084718719	0.195625317	0.739935882	-0.078926702	0.228067016	0.713363522
1050292	GP9	-0.085528235	0.191373359	0.735884222	-0.077295165	0.237856676	0.723028501
1050300	LOC100129958	0.107078619	0.101538037	0.624039431	0.126429801	0.052920199	0.459839855
1050301	LOC283398	0.045827909	0.484458323	0.893153207	0.040368999	0.538028962	0.883030844
1050307	MIR548G	0.046344569	0.479541287	0.891637928	0.023136411	0.724215517	0.948017602
1050309	HLX	-0.09817611	0.133455517	0.671128354	-0.093724428	0.152068946	0.639171345
1050315	RBBP6	-0.13018133	0.046207601	0.495444087	-0.167220664	0.010232205	0.241880519
1050324	FGF23	-0.023929928	0.715159882	0.956665193	0.003067656	0.962692054	0.995811939
1050332	FAM167B	0.059992065	0.359886137	0.843939335	0.059408331	0.364587975	0.810803968
1050333	KCNMB3	0.070629195	0.280900367	0.803060059	0.108374	0.097445043	0.559837834
1050338	HS.547824	0.062292292	0.341728971	0.833735103	0.057684772	0.378692015	0.817458983
1050341	LOC100133761	-0.087784938	0.179877445	0.724140402	-0.085182178	0.193182672	0.680229409
1050347	TUBB1	-0.040547581	0.536230855	0.907918053	-0.020430027	0.755383352	0.956373897
1050348	PCDH11Y	0.079678111	0.223655606	0.764085201	0.084377749	0.197436698	0.682999023
1050349	RUNX2	-0.050016391	0.445388176	0.878224665	-0.029750187	0.650022909	0.926242443
1050356	LPAR1	0.102611279	0.116704536	0.645565878	0.092686602	0.156678035	0.643612189
1050360	HLA-DPB1	0.07961163	0.224043446	0.764518394	0.066533711	0.309805729	0.777493857
1050367	GGA3	-0.065433393	0.31789298	0.821366702	-0.09188782	0.160296592	0.648274421
1050368	DIPAS	0.007502319	0.908923305	0.987334775	-0.010522824	0.87252178	0.980394728
1050369	LOC646200	0.106907907	0.102087431	0.62447656	0.108742207	0.096305861	0.557565839
1050370	LOC653596	0.007830466	0.904958038	0.98669781	0.021562122	0.742294174	0.954034472
1050372	LOC652640	0.020925914	0.749641113	0.963292152	-0.000973682	0.988154504	0.998753477
1050373	GAGE5	0.007203237	0.912539323	0.988012445	-0.0336067	0.60824604	0.911307851
1050376	LOC641823	0.060452187	0.356206751	0.841439917	0.09116834	0.16360931	0.651224616
1050377	PLVAP	0.026573679	0.685281848	0.948521872	0.045832614	0.484413427	0.862004768
1050382	LOC100233209	-0.083354891	0.202943674	0.748028147	-0.034551513	0.598195138	0.907650815
1050386	SMUG1	-0.139269676	0.032843581	0.442975559	-0.147170244	0.024048889	0.345216406
1050390	NLGN4X	-0.097831488	0.134830771	0.672694522	-0.090725355	0.165674302	0.653550737
1050392	UGT2A3	-0.000448001	0.994549614	0.999440734	0.022165151	0.735351845	0.951707719
1050397	KRTAP5-8	0.091337338	0.162826618	0.705171737	0.122229273	0.06137716	0.479589544
1050398	HS.204758	0.036521319	0.577485199	0.920556712	0.012388896	0.850161199	0.976615939
10504	FGFBP2	0.126162563	0.05342777	0.519376471	0.107016395	0.101738019	0.56363128
1050400	ANKS6	-0.049078059	0.453982542	0.880491471	-0.095003968	0.146528449	0.632177243
1050403	GOSR2	0.047405384	0.469530886	0.887484684	0.028403033	0.664886938	0.930404139
1050408	SNURF	0.118211676	0.070476598	0.563156368	0.132785035	0.041980204	0.422240514
1050414	HAMP	-0.090851627	0.165083707	0.707152963	-0.10554741	0.106550274	0.571394409
1050424	PUS3	-0.173779479	0.007582171	0.273787085	-0.20375963	0.001689901	0.106991572
1050427	C17ORF42	-0.099637832	0.127741942	0.660947748	-0.082977954	0.205000839	0.689788098
1050431	OR1B1	0.030732135	0.639274532	0.936383984	0.022035777	0.736839468	0.952125777
1050433	TMPRSS11F	-0.024885224	0.704310746	0.953164896	0.005472593	0.93349648	0.991015772
1050435	HS.363126	0.102937979	0.115538661	0.642983486	0.091711642	0.161103079	0.649011443
1050437	LOC641912	-0.065016927	0.320989515	0.823050256	-0.103291776	0.114286369	0.583325048
1050440	ANKRD41	-0.011404095	0.861948031	0.980973562	-0.04748682	0.468767192	0.85685759
1050441	LOC100129214	-0.132616788	0.042243182	0.482278884	-0.102182665	0.118248003	0.590153087
1050446	NME2	-0.063692082	0.330969805	0.829268445	-0.074565648	0.254886555	0.738569982
1050450	OTUD6B	-0.073070936	0.264561091	0.794777058	-0.068065331	0.298775185	0.770571331
1050458	SSX4	-0.028421632	0.66468081	0.943338382	-0.045172197	0.490737611	0.864127436
1050465	C15ORF55	-0.011851763	0.856586065	0.979977329	0.03165075	0.629287028	0.919293405
1050468	CHRDL1	0.002090496	0.974571056	0.996978205	0.006852692	0.916779826	0.987084323
1050470	NDC80	-0.016787912	0.797951152	0.971071471	-0.045033261	0.492073662	0.864672398
1050471	LOC651842	0.057322363	0.381699547	0.853549994	0.039614184	0.545662094	0.886478295
1050474	LOC100133111	0.073258869	0.263331059	0.79416316	0.090719849	0.16570009	0.653597876
1050475	SNHG5	0.029128876	0.656861508	0.941583232	0.020170678	0.758391931	0.956692066
1050477	LOC644852	-0.007076303	0.914074546	0.988190496	0.000663693	0.991925566	0.999189439
1050482	CD46	-0.09183794	0.160524617	0.702207853	-0.05163704	0.430763535	0.839736695
1050484	HS.157771	-0.071909852	0.272247671	0.799155596	-0.004375527	0.946806031	0.993532383
1050487	C15ORF62	0.2085849	0.001300168	0.125836542	0.247364405	0.000127354	0.026677349
1050491	IFNA8	-0.01323031	0.840116721	0.97755871	0.021532367	0.742637264	0.95407026
1050494	HS.430335	0.028340245	0.665582981	0.943481589	0.066707542	0.308540547	0.777261477
1050497	PYDC2	0.01045494	0.873337232	0.98231706	-0.01143866	0.861533796	0.978273752
1050500	PLEC1	-0.031525121	0.630648992	0.935231618	-0.019681176	0.764080264	0.95732235
1050504	HS.571599	-0.038839371	0.553552568	0.912898096	-0.025552733	0.696765124	0.940335274
1050521	TTLL1	0.101927311	0.119175082	0.648181009	0.055364408	0.398198529	0.826105557
1050524	CASP8AP2	-0.057771662	0.377973094	0.852492584	-0.044366942	0.498508035	0.866814253
1050528	TTC22	-0.012771754	0.845587696	0.97827203	-0.006265945	0.923882847	0.988651316
1050541	PCDHB1	0.016249867	0.804293937	0.972495186	0.03609698	0.581918126	0.900932923
1050543	CXORF61	0.057811475	0.37764397	0.8521572	0.074437608	0.255705597	0.738675562
1050544	SCAMP1	-0.098375054	0.132666528	0.669370025	-0.093465805	0.153207805	0.640415485
1050551	WDR90	-0.006881462	0.916431703	0.988400934	-0.001531309	0.981371593	0.997476667
1050553	BRWD1	-0.035646117	0.58664538	0.923939267	-0.00400751	0.951274289	0.994282463
1050561	ANGPTL3	-0.179780719	0.005712455	0.239826638	-0.176874932	0.00655886	0.200023539
1050563	SERPINC1	0.069191792	0.290830837	0.808308672	0.059057856	0.367429211	0.812666644
1050575	SNORA20	-0.058305319	0.373576025	0.850741044	-0.082982324	0.204976902	0.689788098
1050577	LOC283767	-0.051134939	0.435264612	0.875315789	-0.039808921	0.543687704	0.885601944
1050592	C12ORF64	0.080485803	0.218981756	0.76043874	0.090679155	0.16589078	0.653858586
1050593	INCENP	0.030010735	0.647163774	0.938983106	0.03157309	0.630128808	0.919372761
1050594	LOC100129038	0.063486385	0.332537061	0.830042169	0.007906119	0.904044202	0.985090282
1050600	MAP2K1	-0.033558289	0.60876304	0.93006701	-0.051710302	0.43010903	0.839432581
1050601	HS.539278	-0.025774166	0.694268536	0.951497798	-0.009491752	0.884921532	0.982122537
1050603	MTMR8	0.091028482	0.16425917	0.705990069	0.116228836	0.075356997	0.512294801
1050605	HS.536992	0.031907202	0.626510671	0.934004145	0.062142666	0.342892051	0.79855868
1050608	WWOX	-0.104403708	0.110419621	0.636459939	-0.131642149	0.043793972	0.427629446
1050609	PLAC1	0.03945674	0.547260964	0.911628747	0.058934314	0.368433995	0.813382538
1050612	SULT1A1	-0.110951452	0.089691427	0.603075795	-0.1168201	0.07387384	0.509146655
1050619	NPM3	0.163328954	0.012165944	0.322828865	0.172697399	0.007972094	0.218658531
1050626	ZNF586	0.114246685	0.080506146	0.584175373	0.106544519	0.10326473	0.566513212
1050630	LOC728343	0.049701866	0.448258656	0.879299061	0.029978529	0.647516911	0.925704901
1050632	CCDC74B	-0.10408507	0.111517039	0.637353278	-0.10033334	0.125090587	0.602016896
1050634	LOC647753	-0.143793612	0.027522448	0.42234258	-0.145794793	0.025415369	0.353785225
1050647	C12ORF42	0.124336071	0.05700605	0.529220287	0.108213851	0.097943853	0.560072911
1050670	IGF2BP1	0.088090422	0.178361316	0.72288279	0.110814674	0.090090097	0.545436003
1050671	EGFR	0.050607005	0.44002622	0.876102011	0.063210612	0.334645693	0.794119651
1050672	CKAP2	0.064348846	0.325997613	0.826946154	0.076758956	0.241137532	0.725961848
1050673	LOC100129852	-0.025484255	0.697537853	0.95220701	-0.03341091	0.610338171	0.912007174
1050674	HS.578774	-0.079430407	0.22510309	0.765730551	-0.090631239	0.166115525	0.654307593
1050678	LOC100128060	0.037156043	0.570884095	0.919333139	0.050964903	0.436794988	0.842878896
1050681	ZNF286A	0.002993683	0.96359106	0.995894542	0.004278713	0.947981343	0.993600094
1050682	HERPUD2	-0.014724323	0.822346344	0.974833462	-0.013013993	0.842696631	0.9745453
1050685	LOC285484	-0.024395721	0.709862645	0.954909081	-0.03046017	0.642244049	0.924271481
1050687	PARP11	-0.041063304	0.531055079	0.907480837	-0.031481073	0.63112682	0.919691787
1050692	HS.545671	0.06900213	0.292158447	0.80928604	0.055190306	0.399686003	0.826463088
1050703	LOC644010	-0.003121417	0.962038706	0.995614579	-0.029624616	0.651402702	0.926556331
1050706	CDC2	-0.029981223	0.647487369	0.939226303	-0.037051875	0.571964983	0.896658674
1050707	LOC653240	0.089807575	0.170014463	0.712949755	0.096062614	0.142061551	0.626201367
1050709	RPL8	0.10155393	0.120540844	0.649971023	0.083049776	0.204607706	0.689320074
1050711	CDY2B	0.00881609	0.893062498	0.985298962	0.016769662	0.798166079	0.964981136
1050717	HS.548146	-0.053332833	0.415761411	0.867688597	-0.066856347	0.307460204	0.776600508
1050719	TNK1	-0.040192255	0.539811514	0.90848108	-0.054087862	0.409181783	0.830193083
1050731	HS.550382	0.023986032	0.714521117	0.956514221	0.030786886	0.638677413	0.922876656
1050736	HNRNPA1L2	-0.001460265	0.982235707	0.998126306	0.028422312	0.664673276	0.930278655
1050739	LOC653606	-0.006531969	0.920661636	0.98902363	-0.071925174	0.272145255	0.750198
1050746	HM13	0.187956827	0.003830694	0.206029263	0.185817152	0.004259595	0.166054576
1050747	POSTN	0.100485309	0.124516978	0.656315636	0.128891668	0.04842999	0.442722394
1050750	CLPTM1L	0.114470574	0.079910681	0.58272758	0.108492133	0.097078396	0.559094935
1050753	WBSCR16	0.06013904	0.358708276	0.843018887	0.038125546	0.56087077	0.89264772
1050754	LOC653583	-0.063655639	0.331247129	0.829268445	-0.084520487	0.196676934	0.682150742
1050762	TNFRSF10A	-0.125822784	0.054078945	0.520856695	-0.144067562	0.027225435	0.361576555
1050767	TMEM151B	-0.057880718	0.37707196	0.851784191	-0.039502258	0.546798482	0.886978593
10520	HBS1L	-0.040288486	0.538840611	0.908250304	-0.076665138	0.241714803	0.726337722
10523	LRRC23	0.114987292	0.078549961	0.580176972	0.145279454	0.025944267	0.356420506
10524	LOC100128139	0.074564455	0.254894183	0.788048252	0.07198852	0.271722129	0.749677665
10528	SOHLH2	-0.087186162	0.182876763	0.727180703	-0.07989082	0.222417912	0.707293516
10538	RBMY1E	0.045944232	0.483348923	0.893153207	0.006246277	0.924121053	0.988754076
10541	SDK1	0.061123231	0.350883128	0.837881291	0.076518254	0.242620538	0.726634174
10543	PNCK	-0.009165384	0.88885245	0.984482815	-0.000308957	0.99624121	0.999543216
10544	HS.564510	-0.025985559	0.691888218	0.950207102	-0.043981875	0.502246644	0.867915036
10546	RPS24	0.081467976	0.213392677	0.75606357	0.07957326	0.224267503	0.709612007
10551	C14ORF102	0.035208763	0.591247816	0.924388053	0.030920456	0.637221664	0.922282117
10553	LOC100128190	0.033878709	0.605344756	0.929096064	0.015317124	0.815319805	0.969368372
10554	LOC100131009	0.136280662	0.036820084	0.461041729	0.119571736	0.067280418	0.493971928
10561	GLT8D2	0.046491409	0.478148765	0.891384013	0.006975312	0.915296224	0.986787958
10564	LOC100134360	0.033967152	0.604402731	0.928977362	0.013707401	0.834432747	0.972828932
10576	TAS2R40	-0.100565235	0.124216116	0.656048176	-0.076463615	0.242958067	0.726966171
10577	CASC2	-0.063892375	0.329448305	0.828638453	-0.029413362	0.653726659	0.926793186
10592	EFCAB4A	-0.083089125	0.204392554	0.748906163	-0.069851176	0.286246651	0.760260674
10593	REEP3	-0.096963793	0.138341594	0.675861675	-0.078949493	0.227932312	0.713293354
10594	PECI	0.160161876	0.013970083	0.339414092	0.175677149	0.006939201	0.206258915
10598	RGS12	0.012973807	0.843176101	0.97788105	-0.000923848	0.988760725	0.998753477
10600	HS.104792	-0.021905405	0.738339549	0.961301577	0.016164673	0.805299441	0.967420335
10601	ZNF251	0.037643138	0.565842659	0.917344244	0.013523044	0.836628149	0.973458184
10605	ZNF365	-0.085191355	0.19313453	0.736806654	-0.081760056	0.211750495	0.697287014
10608	BTBD3	-0.010703576	0.870351158	0.982298434	-0.037274462	0.56965651	0.895684
10612	RBM17	0.031206111	0.634113032	0.935323764	0.00887749	0.892322219	0.983347039
10615	LOC339524	0.056357839	0.389774531	0.856452239	0.064848998	0.322243623	0.786234358
10626	TRNAU1AP	0.016145478	0.805526035	0.972936007	0.02253581	0.731095247	0.950166207
10630	IL21R	-0.105257096	0.107522198	0.631531786	-0.086581195	0.185944333	0.673388572
10634	SYNE2	-0.01373754	0.83407397	0.976590718	-0.003751996	0.954377504	0.994767913
10639	RASSF4	-0.129579693	0.047233512	0.499033854	-0.162935506	0.012378301	0.263114106
10646	FAM187B	-0.013969505	0.831313735	0.976268635	-0.019069466	0.771206536	0.958808338
10647	MIR1-2	-0.087344021	0.182082484	0.726775779	-0.105119445	0.10798546	0.573192172
10670	PCDHA9	0.020804656	0.751043989	0.963446547	0.012631851	0.847258338	0.975712214
10671	GPR173	-0.080073754	0.221357368	0.763085492	-0.060172352	0.35844165	0.807269801
10672	PEX5L	0.115527673	0.077147032	0.577754473	0.110806382	0.090114312	0.545436003
10673	PLXNB2	-0.045197102	0.49049833	0.894274233	-0.032868887	0.616146465	0.913867245
10674	OR8H2	-0.031268008	0.633440283	0.935323764	-0.051729007	0.429942023	0.839432581
10678	MIR101-2	-0.034847426	0.595062691	0.926040354	-0.041687687	0.524822664	0.877192314
10681	LOC100131164	0.008866935	0.892449477	0.985284683	0.008334843	0.898867872	0.984516782
10682	PC	0.123840117	0.058011167	0.53154819	0.121809993	0.062279159	0.481454078
10685	ANTXR2	-0.105075709	0.108132981	0.632536993	-0.118211222	0.070477686	0.499835601
10687	LOC100133845	-0.013855342	0.83267194	0.976492753	-0.037855018	0.563656351	0.893654371
10692	GALK2	0.101728422	0.119901077	0.649287351	0.083398156	0.202708509	0.68818092
1070008	LOC642537	-0.004835042	0.941229203	0.992237049	-0.005062716	0.938467129	0.991862596
1070010	MRAP	0.118655688	0.069419824	0.560691889	0.190390806	0.003390489	0.148223107
1070014	CSF1R	-0.107033425	0.101683256	0.624363217	-0.091984824	0.159853838	0.64755534
1070019	FBXO17	0.016730976	0.798621729	0.971267457	0.040441732	0.537296265	0.882648948
1070020	LOC648173	0.072613319	0.267572659	0.79677837	0.034886165	0.594653173	0.906320411
1070022	OR10H1	-0.113787432	0.081738806	0.586278066	-0.097385771	0.136625564	0.619450246
1070025	ATPIF1	0.043730534	0.504694829	0.898394859	0.053243638	0.416542772	0.833952478
1070026	LOC100131693	-0.088040612	0.178607879	0.723115146	-0.050538689	0.440644543	0.844348011
1070035	ETFB	0.033782611	0.606369042	0.929458872	-0.009801757	0.881190295	0.981930239
1070037	DLK2	-0.099237895	0.129286091	0.663080832	-0.080955692	0.216294949	0.701028374
1070039	LOC402217	0.078843139	0.228561381	0.766901518	0.039350302	0.548343161	0.887321419
1070040	LOC729025	-0.09412058	0.150336903	0.689290762	-0.123796808	0.058099628	0.473938432
1070041	LOC100132111	0.000765103	0.990691874	0.999347305	-0.040252347	0.53920513	0.883418811
1070044	GMIP	-0.188704252	0.003690319	0.202768017	-0.226352338	0.000470682	0.053697527
1070047	CDC42EP4	0.056023056	0.392601285	0.858402084	0.049723893	0.448057294	0.848409376
1070050	C9ORF126	-0.058245448	0.374067762	0.851070462	-0.031973373	0.625795159	0.917774604
1070053	SFRS14	-0.030724802	0.639354526	0.936383984	-0.078373681	0.231352823	0.715941402
1070056	HS.566514	0.173200754	0.007788546	0.276459611	0.168836968	0.009512539	0.237438135
1070066	HS.385749	0.00690927	0.916095244	0.988371965	0.005185815	0.936974021	0.991681828
1070070	NPIP	0.009532284	0.884433541	0.98407031	-0.023735012	0.717380635	0.946656871
1070075	LOC654135	-0.009801896	0.88118862	0.983525627	-0.035379374	0.589450462	0.904646457
1070079	RNY4	0.045992063	0.482893139	0.892957241	0.033601991	0.608296317	0.911325362
1070082	HS.567036	0.058428018	0.372569512	0.850206744	0.059170129	0.366517545	0.812341163
1070086	LOC254312	0.009434857	0.885606596	0.984236556	-0.022470653	0.731842908	0.950441509
1070088	UGT1A10	-0.003761047	0.954267567	0.994659622	-0.014392861	0.826281412	0.971620211
1070091	TADA2A	0.013520844	0.836654354	0.977273078	-0.007115546	0.913599877	0.986128734
1070093	LOXL1	-0.087964651	0.178984377	0.723582224	-0.089552219	0.171236959	0.660292939
1070097	TPCN1	-0.100470915	0.124571222	0.656315636	-0.103755179	0.112662206	0.580279938
1070102	THAP5	-0.002999612	0.963519003	0.995863318	-0.012714656	0.846269445	0.975368441
1070110	LOC283585	-0.105449073	0.106878711	0.630709751	-0.119942264	0.066430514	0.492169347
1070112	FLJ31222	0.049926563	0.446206922	0.878434315	0.055448642	0.397480046	0.825927591
1070113	HS.565629	0.050816175	0.438136106	0.875850839	0.076047155	0.245541478	0.728873291
1070114	HEYL	-0.025715815	0.694926108	0.951718924	-0.001633243	0.980131807	0.997414309
1070121	LOC340274	-0.117631514	0.071877138	0.565232381	-0.141416149	0.030218692	0.376089333
1070128	HSFY2	-0.032464089	0.620499927	0.932763636	-0.06686667	0.30738535	0.776600508
1070129	LOC652652	0.039156877	0.550312477	0.912547152	0.038385256	0.558202816	0.892135143
1070131	LOC642561	0.062832584	0.337550071	0.831944468	0.071928842	0.27212074	0.750198
1070132	HS.539736	0.057405269	0.381010251	0.8534142	0.098576679	0.131870579	0.612461238
1070133	CLDN12	-0.058062667	0.375571442	0.851418888	-0.080361932	0.219694001	0.704571579
1070138	HS.156256	-0.10235173	0.117637297	0.646883152	-0.125606773	0.054496336	0.464638402
1070139	C11ORF47	-0.150909655	0.020649325	0.383257542	-0.161562093	0.013145365	0.26947427
1070142	LOC100130716	0.03687021	0.573852324	0.919858107	0.032586702	0.61917986	0.915160701
1070152	IL17RB	-0.01498169	0.819293963	0.974612863	-0.023517215	0.719864896	0.947039969
1070154	LOC652552	0.041332708	0.528361397	0.906708921	0.0640862	0.327980224	0.79026001
1070156	MESDC1	0.072704292	0.266972113	0.796699302	0.085255668	0.192797397	0.679806931
1070161	LOC391347	0.069308206	0.290017957	0.80791715	0.073776357	0.259964356	0.741878037
1070162	FSTL5	0.042364953	0.518104711	0.903500988	-0.003107525	0.962207533	0.995811939
1070164	LOC651959	0.041803129	0.52367444	0.905658827	0.044840673	0.493928851	0.864956938
1070167	LOC100130155	0.021645432	0.741333816	0.961876425	0.011526038	0.86048682	0.978034214
1070168	HS.560503	-0.008219067	0.90026532	0.985988414	0.001701348	0.979303507	0.997244474
1070176	GRK4	-0.032862746	0.616212414	0.932076229	-0.061231924	0.35002557	0.80279987
1070180	LOC645332	-0.005819503	0.929291447	0.990982494	0.010594457	0.871661426	0.980388179
1070181	VPS13C	0.050908077	0.437307127	0.875655863	0.073641503	0.260838833	0.74190949
1070184	PRKD1	-0.045645716	0.486198706	0.893492084	-0.044482157	0.497392288	0.866322831
1070187	LHFPL5	-0.068630206	0.294773595	0.810199058	-0.090052127	0.168849792	0.656722199
1070189	AXIN2	-0.143777329	0.027540188	0.422458788	-0.152106368	0.019653191	0.317455495
1070192	AP1S2	-0.22348951	0.000557437	0.082533906	-0.234797704	0.000282237	0.041142975
1070193	LOC644711	-0.024604126	0.707497041	0.954309248	-0.025553049	0.696761551	0.940335274
1070195	PPARBP	-0.026402701	0.687200007	0.948761868	-0.022352748	0.73319649	0.951207453
1070196	ARHGEF9	-0.125660377	0.054392512	0.521838865	-0.085473719	0.191657564	0.678015009
1070201	LOC100130833	0.004283911	0.947918234	0.993368674	0.012043007	0.85429741	0.977402391
1070202	HS.582764	-0.107833042	0.099138076	0.619522243	-0.074615171	0.254570258	0.738324094
1070209	ASAP1IT1	0.022316108	0.733617294	0.960637079	0.009196658	0.888475652	0.98261917
1070215	CAV1	-0.022927366	0.726607599	0.95882566	-0.032207261	0.6232689	0.916853859
1070224	C2ORF27A	0.028221273	0.666902636	0.943820988	-0.002492871	0.969678689	0.995887996
1070228	SPR	-0.110172816	0.0919799	0.606426833	-0.121988817	0.061893131	0.480749527
1070242	EIF2AK1	0.18293374	0.004905943	0.224996519	0.207690179	0.001365535	0.095126249
1070243	SLC12A3	-0.0146483	0.823248488	0.975227375	0.022107528	0.736014308	0.951884762
1070253	FAM105B	-0.079931805	0.222179988	0.763309695	-0.085273709	0.192702904	0.679625959
1070259	PCSK6	0.082186395	0.209369781	0.753252085	0.040081969	0.540925294	0.884197068
1070270	SLC26A9	0.076491537	0.242785535	0.779347732	0.071707844	0.273600353	0.751687925
1070273	LOC283914	0.032276956	0.622516963	0.933421623	0.010597925	0.871619785	0.980383843
1070278	LOC643308	-0.028046195	0.668846498	0.944307813	-0.014258121	0.827882268	0.972030619
1070279	DLK2	-0.0035355	0.957007377	0.994873689	0.001461409	0.982221783	0.997476667
1070280	HS.542575	0.057441169	0.380712009	0.853359093	0.067789233	0.300744121	0.77191944
1070286	M6PR	0.098405854	0.132544701	0.669184265	0.109104849	0.095194269	0.555578774
1070288	METT11D1	0.199828258	0.002083391	0.15798142	0.162451787	0.012643847	0.265130981
1070291	C21ORF136	-0.071913217	0.272225174	0.799155596	-0.075291635	0.250276897	0.733757178
1070292	GPSM2	-0.028311128	0.665905857	0.943625002	-0.057210176	0.382633502	0.819673573
1070296	MAGI1	0.009139114	0.889168976	0.98451227	0.005956003	0.92763741	0.989449092
10703	ASTN2	0.037927491	0.56290946	0.91601923	0.032784792	0.617049777	0.914310216
1070300	OGT	-0.005241105	0.936303463	0.991784934	-0.072376151	0.269142632	0.74833636
1070307	HYDIN	-0.069491266	0.288742783	0.80719801	-0.086149173	0.188157979	0.675860484
1070309	AURKC	0.000595068	0.992760426	0.999440734	-0.018806324	0.774278018	0.959639054
1070315	ADRA1A	0.094949498	0.146761137	0.685490039	0.065596252	0.316687393	0.782908256
1070324	GGTA1	-0.007270661	0.91172397	0.987966212	0.011382205	0.862210391	0.978400066
1070326	LOC649389	-0.045276184	0.489738919	0.894274233	-0.087163008	0.18299348	0.670802716
1070328	LOC653480	-0.041294811	0.528739897	0.906842652	-0.071160092	0.277291136	0.754184782
1070332	SEC22C	0.087652033	0.180540024	0.724907409	0.127138595	0.051593332	0.455085464
1070333	CST6	0.146285476	0.024920416	0.412186672	0.140674507	0.031104629	0.380275379
1070338	HS.135050	0.068715994	0.294169007	0.81007938	0.068570983	0.295191454	0.766988413
1070341	DMRTB1	0.017366201	0.791148704	0.969884611	0.036979522	0.572716323	0.89688881
1070347	FAM127B	0.124726286	0.056225386	0.527319536	0.144825832	0.026417623	0.358121437
1070348	COBRA1	-0.004965212	0.939649929	0.992227721	-0.019154162	0.770218687	0.958767301
1070349	LOC100128416	-0.13771963	0.034857576	0.453331311	-0.11667389	0.074238375	0.509866613
1070356	TFEC	0.119132438	0.068299562	0.557739643	0.132109453	0.043044565	0.425973031
1070358	HEXIM2	-0.004358812	0.947008944	0.993343642	-0.015520381	0.812913949	0.969023307
1070360	APITD1	-0.062503279	0.340093192	0.832891765	-0.060369289	0.356867907	0.806628446
1070364	LOC644480	-0.123662524	0.05837462	0.532779512	-0.098832875	0.130864506	0.610576064
1070367	C19ORF59	0.040114682	0.540594811	0.908814559	0.05239926	0.423982166	0.83733137
1070368	C17ORF69	-0.074403607	0.255923396	0.788152857	-0.038299892	0.55907907	0.892276734
1070369	LOC439950	0.063608047	0.331609518	0.82947892	0.096855357	0.138785219	0.623032636
1070370	LOC653641	0.022731301	0.728853556	0.95940092	0.018179509	0.781608497	0.961441077
1070373	SNX30	0.090110013	0.168574986	0.711780188	0.114828907	0.078965044	0.520470541
1070376	CEP164	-0.030663289	0.640025705	0.936579937	-0.003507509	0.957347434	0.994974024
1070377	LOC728597	0.196241811	0.002513384	0.172267436	0.224388608	0.000528715	0.057152565
1070379	MIR452	0.023420637	0.720967435	0.958052085	0.037969669	0.562474996	0.893362658
1070386	CBX1	-0.159695743	0.014254525	0.341305218	-0.147501331	0.023729576	0.343765521
1070390	HS.436572	-0.047291604	0.470599049	0.887729674	-0.067678231	0.301538123	0.772465535
1070397	LRRFIP2	0.117369682	0.07251659	0.565641899	0.134475953	0.039412835	0.412202751
1070400	HYAL1	-0.11299712	0.083895621	0.590063677	-0.140444997	0.031383242	0.381354219
1070402	CANX	0.054078696	0.409261295	0.864934455	0.046766881	0.475542329	0.858871162
1070403	HS.562641	0.12238384	0.061047364	0.538989555	0.109146517	0.095067203	0.555472688
1070408	SLC25A26	0.066749472	0.308235874	0.815544708	0.055858657	0.393993901	0.82429008
1070411	SPC25	-0.010393246	0.87407845	0.982611516	-0.036917876	0.573356837	0.89688881
1070414	DHRS4L2	0.025345083	0.699109271	0.952452694	0.061019351	0.351703953	0.803556183
1070424	LOC283116	0.043409469	0.507831221	0.899744468	0.073315684	0.262959977	0.743481753
1070431	LOC728111	0.035249094	0.590822715	0.924388053	-0.013836699	0.832893782	0.972828932
1070433	USP22	-9.66E-05	0.998824875	0.999722964	0.002565233	0.968798982	0.995887996
1070435	GAS7	0.159522625	0.01436145	0.341305218	0.155689702	0.016915714	0.29914367
1070437	LOC100127961	0.158750499	0.014846953	0.346452136	0.129128144	0.048015935	0.441291807
1070438	LOC392196	-0.017464407	0.789995053	0.969884611	-0.018294835	0.780258321	0.960878306
1070441	NOBOX	0.042667979	0.515113297	0.902389235	0.054791945	0.403101947	0.827527312
1070450	PTGS1	-0.037787918	0.564348288	0.91651461	-0.007751676	0.905909908	0.98555187
1070451	ANXA5	0.044679639	0.495482923	0.894988296	0.0287744	0.660775999	0.929036144
1070452	UGT2A1	0.009846108	0.8806567	0.983467392	0.045640887	0.486244876	0.862955388
1070463	CYORF15B	-0.004038475	0.950898266	0.994272935	-0.004571613	0.944425941	0.993034736
1070468	LOC100132004	-0.078382285	0.231301445	0.769926648	-0.063027898	0.336047475	0.794364099
1070470	HS.513971	-0.065948628	0.314089085	0.819332747	-0.135525838	0.037886397	0.406223027
1070471	CLU	0.046003666	0.482782611	0.892957241	0.041118797	0.530499649	0.879230657
1070474	C5ORF37	0.051797211	0.429333351	0.873659216	0.058211033	0.374350598	0.815139242
1070475	RPL11	-0.100544098	0.124295627	0.656155001	-0.0771878	0.238511082	0.723268214
1070477	ALDH1A1	-0.042108236	0.520645937	0.904563366	-0.011821851	0.856944132	0.977563419
1070482	HPGDS	-0.014081461	0.829982255	0.976204528	-0.021067042	0.748009384	0.9544576
1070484	AKAP11	-0.075446317	0.249302265	0.783726813	-0.05399411	0.409995416	0.830863244
1070487	KLRC3	0.0852216	0.192975933	0.736806654	0.042577892	0.516001683	0.874030975
1070491	C1ORF62	0.013762528	0.833776525	0.976590718	0.073639818	0.260849767	0.74190949
1070494	TMEM76	0.101918053	0.1192088	0.648181009	0.088711398	0.175308545	0.663244652
1070500	HS.539941	0.048355544	0.460663033	0.883119487	0.095598497	0.144006902	0.628085027
1070504	COPE	0.116191995	0.075450203	0.572757831	0.091082386	0.164008474	0.651660154
1070519	LOC654126	-0.071803747	0.272957601	0.799155596	-0.060329782	0.357183264	0.806719717
1070520	MEIG1	-0.056392059	0.38948629	0.856310256	-0.088599615	0.175855204	0.663316761
1070521	LOC343927	0.038248452	0.559607418	0.914603078	0.011760174	0.857682548	0.977699197
1070528	LOC643640	-0.137756046	0.034809086	0.45328589	-0.105024259	0.108306725	0.573929645
1070538	NDUFS8	0.049029723	0.45442777	0.880825625	0.063710694	0.330828234	0.792096952
1070541	MYH3	0.032701082	0.617949536	0.932349015	0.013737084	0.834079399	0.972828932
1070543	LOC100132430	0.03646327	0.578090684	0.920597981	0.038417562	0.557871379	0.892090255
1070544	EFHD2	0.001610978	0.980402605	0.998111686	-0.040923081	0.532459856	0.880183403
1070546	AQR	-0.087580617	0.180896795	0.725210583	-0.083688496	0.201135489	0.686403924
1070551	CSRP2BP	-0.114419652	0.080045802	0.582816058	-0.162046995	0.012869902	0.266721516
1070561	LOC646359	-0.024741678	0.70593723	0.95376069	-0.042336693	0.518384138	0.874338413
1070563	WNT7B	-0.059397589	0.364674856	0.846304304	-0.05436187	0.406809278	0.82904768
1070577	CTAG1A	-0.038870552	0.553233962	0.912799317	-0.059461465	0.364158422	0.810530551
1070592	LGALS8	0.154011006	0.018153747	0.368582365	0.130159646	0.04624425	0.43630886
1070593	KLHL2	-0.141383216	0.030257571	0.434507549	-0.162259214	0.01275095	0.265571768
1070594	ABCB4	0.046656952	0.476581516	0.891069662	0.021177496	0.746733101	0.9544576
1070598	PDZK1P1	0.060401686	0.35660943	0.84158963	0.027925642	0.670186269	0.932561693
1070603	GNAI1	0.075117693	0.251376041	0.784980694	0.073350817	0.262730683	0.743337736
1070605	CNNM2	0.068843652	0.293270876	0.809714242	0.040025971	0.541491254	0.884370642
1070608	LOC643950	0.08297996	0.204989849	0.748928974	0.089811224	0.16999704	0.658287301
1070612	DVL3	0.054955042	0.401701297	0.862392415	0.020537891	0.75413316	0.95614902
1070615	PROP1	0.070934761	0.278819168	0.8020666	0.101098591	0.12222283	0.597498286
1070619	LOC729858	-0.015899305	0.808433491	0.972936007	-0.023262918	0.7227692	0.94764482
1070626	LOC650528	0.0270665	0.679764308	0.947019949	0.009475868	0.885112778	0.982122537
1070630	OTOF	-0.007751382	0.905913468	0.986724168	-0.019858504	0.762018114	0.956692066
1070632	ANP32E	-0.11889372	0.068858639	0.558447219	-0.117416204	0.072402636	0.506349324
1070634	LOC653753	-0.108139897	0.098174876	0.617985048	-0.118976594	0.068664126	0.496539539
1070639	CLNS1A	0.087333874	0.182133466	0.726890738	0.094943879	0.146785157	0.632417802
1070646	SCG3	-0.037412562	0.568226478	0.918164431	-0.034926735	0.594224418	0.906132018
1070647	LOC643700	-0.086437786	0.18667702	0.730714447	-0.098788004	0.131040285	0.610913403
1070653	RPL37	0.096763318	0.139162611	0.676527896	0.111268836	0.088771778	0.543016132
1070661	SLC25A25	-0.042775261	0.51405637	0.901758581	-0.027139841	0.678944637	0.935355685
1070669	FAM90A11P	0.000382431	0.995347329	0.999440734	0.015386341	0.814500321	0.969260332
1070670	SLC22A20	-0.055671572	0.395582303	0.860107302	-0.060395178	0.356661346	0.806470036
1070671	LOC100129297	-0.057880754	0.377071664	0.851784191	-0.08431669	0.197762355	0.683322607
1070673	ERBB2	0.006770125	0.917778978	0.988551006	-0.014673346	0.822951239	0.971091264
1070678	COTL1	-0.024808342	0.705181706	0.953441361	-0.014058564	0.830254534	0.972388842
1070685	CYB5RL	0.042142962	0.520301807	0.904367373	0.051305326	0.433734172	0.84135663
1070687	SPAG9	0.017515157	0.789399056	0.969696706	0.017198076	0.793124767	0.963999997
1070689	RANBP3L	0.156163572	0.016579841	0.359047439	0.158965044	0.014710629	0.281783935
1070692	DDX51	0.067584147	0.302212193	0.813877527	0.036218365	0.580648451	0.900327545
1070703	AANAT	0.018403657	0.778984879	0.968511771	0.000961833	0.988298642	0.998753477
1070707	LOC727970	-0.007252592	0.91194247	0.988012445	-0.00685459	0.916756858	0.987084323
1070709	PLEKHH3	0.085197529	0.193102146	0.736806654	0.086283689	0.187466669	0.675236973
1070711	UNQ5830	-0.023219148	0.723269498	0.958414346	-0.020726912	0.751943867	0.95557569
1070717	FLJ20712	0.03895141	0.552408176	0.912625421	0.053168685	0.417200032	0.834293718
1070719	ZNF236	-0.012178509	0.852676568	0.97923162	-0.031937872	0.626178991	0.918052458
1070730	HRH2	-0.004979073	0.939481771	0.992227721	0.041857628	0.523132825	0.876639576
1070731	UQCRHL	-0.121332018	0.063320688	0.545328498	-0.123278883	0.059166182	0.475817802
1070735	LOC642418	-0.026463742	0.686514976	0.94861816	-0.059598539	0.363051728	0.810209617
1070736	ANKRD32	-0.000586705	0.992862177	0.999440734	-0.009872607	0.880337905	0.981753862
1070743	LOC646708	0.024768246	0.70563609	0.95357653	-0.016621414	0.799912531	0.965492033
1070747	PROKR2	0.056392239	0.389484771	0.856310256	0.027543721	0.674437602	0.934011804
1070750	MGC13168	0.081229756	0.214738784	0.757239788	0.080284596	0.220139507	0.705291618
1070753	TCP11L1	-0.033413659	0.610308766	0.930514989	-0.013472466	0.837230669	0.973535066
1070754	CAP1	-0.050555604	0.440491407	0.876203552	-0.063677819	0.331078331	0.792196327
1070762	PSRC1	-0.045139041	0.491056276	0.894274233	-0.026366379	0.687607754	0.937797707
1070767	OAS1	-0.119997617	0.066304305	0.553582929	-0.128614581	0.048918936	0.445299227
10709	FAM90A2P	-0.176535073	0.006664838	0.261450982	-0.19214933	0.003101494	0.143474548
10711	HS.542848	0.010763215	0.869635167	0.982298434	0.04242043	0.517556388	0.874263685
10717	C17ORF37	0.000106364	0.998705958	0.999722964	-0.005766508	0.929933697	0.990017438
10719	T	0.037932685	0.562855944	0.91601923	0.109733171	0.093292494	0.551821886
10722	CENPV	0.030678288	0.639862022	0.936492441	0.027349245	0.676606393	0.934600263
10725	TMEM59	-0.095780283	0.14324254	0.680354935	-0.089331649	0.172298177	0.661378255
10730	RHOXF2	0.080392125	0.219520239	0.760838902	0.092766224	0.156320742	0.643507203
10731	VRK3	0.068219079	0.297682484	0.812360687	0.055892669	0.393705543	0.824258845
10735	LOC645687	-0.100832417	0.123214463	0.654911355	-0.105377555	0.107118076	0.572642309
10743	PCDHA7	-0.018341591	0.779711104	0.968868503	-0.01904247	0.771521478	0.958808975
10746	TXNDC11	0.140649752	0.031134579	0.437990424	0.108214509	0.097941797	0.560072911
10747	DOCK2	0.030706749	0.639551475	0.936383984	0.040583662	0.535867927	0.882034055
10753	ARFIP1	-0.128135152	0.049774659	0.506560333	-0.12232926	0.061163654	0.479351145
10754	LRRC2	-0.00375699	0.95431684	0.994668127	-0.01560837	0.811872998	0.968850776
10762	LOC100129571	0.017164584	0.793518572	0.970528324	0.015904273	0.808374788	0.967850382
10767	SHANK3	0.026824641	0.68247001	0.947871971	0.03909687	0.550924124	0.889060862
10768	LARGE	0.027818219	0.671380981	0.94490847	0.009256864	0.887750347	0.982596003
1090008	VTN	-0.108248162	0.097836816	0.617203917	-0.146797907	0.0244124	0.347714739
1090010	LOC648603	0.036721731	0.575397072	0.920170601	0.033708543	0.607159045	0.910917568
1090017	ZNF354C	-0.005192106	0.936897718	0.991817502	-0.024606276	0.707472651	0.944039606
1090019	LOC100130126	-0.006881308	0.916433571	0.988400934	-0.014341633	0.826889974	0.971803532
1090021	HS.566528	-0.025671935	0.69542075	0.952041085	0.002091317	0.974561077	0.996913589
1090022	LOC642373	0.05515471	0.399990529	0.861274391	0.040020387	0.541547707	0.884370642
1090025	LOC93463	0.049519514	0.449927651	0.879365773	0.101394477	0.12112779	0.596190602
1090026	PMPCA	0.022358287	0.733132882	0.960637079	-0.010525571	0.872488776	0.980394728
1090035	UBTF	0.108031957	0.098512843	0.618895993	0.119874466	0.066585366	0.492476003
1090037	OR2T33	0.172871799	0.007908068	0.277081584	0.159676345	0.014266472	0.278588841
1090040	LOC441662	0.034691658	0.596710683	0.926194209	-0.013074254	0.841977755	0.974358097
1090044	LOC649659	0.068373873	0.296585026	0.812152559	0.073851958	0.259474998	0.741513183
1090047	BUB1B	0.075500819	0.248959485	0.783726813	0.095006422	0.14651797	0.632177243
1090048	VTCN1	0.007893215	0.904200061	0.986632529	-0.012316263	0.851029431	0.976767994
1090056	FGF13	0.024684418	0.706586398	0.95406062	0.002098681	0.974471523	0.996864771
1090064	TAS1R1	0.062864629	0.337303249	0.831871646	0.082833524	0.205793057	0.690440269
1090066	LOC642249	-0.105449821	0.106876212	0.630709751	-0.055895251	0.393683663	0.824258845
1090072	KIAA0494	0.018668386	0.775889493	0.968009039	0.04485752	0.493766417	0.864952942
1090075	FLCN	-0.058800288	0.369525972	0.849091763	-0.087661009	0.180495216	0.668419812
1090091	LOC100134644	-0.048300869	0.46117078	0.883294492	-0.057004423	0.384350001	0.820450972
1090095	LOC100129081	0.014544911	0.824475745	0.975425989	0.019858537	0.762017727	0.956692066
1090100	CMIP	-0.020761276	0.751546062	0.963528888	-0.051256028	0.434176657	0.841556482
1090102	ZNF274	-0.021237161	0.746043955	0.96276953	-0.027387279	0.676182032	0.934398021
1090114	LOC100134060	0.103334461	0.114136001	0.640646155	0.081203638	0.214886741	0.699672412
1090121	SPCS2	0.011231628	0.864015471	0.981299349	0.016255546	0.804226921	0.967210134
1090128	LOC100130420	0.145943876	0.025264102	0.414610428	0.161221216	0.013342098	0.271270185
1090129	NMNAT1	0.046074352	0.482109551	0.892957241	0.073525138	0.261595036	0.742260159
1090131	KIF17	-0.082516565	0.207539362	0.751328336	-0.05028819	0.442916036	0.845773724
1090132	PARP10	-0.152247703	0.019538345	0.376699749	-0.191387112	0.0032239	0.144879178
1090136	IDH3G	0.07759345	0.236045207	0.774458381	0.057793732	0.377790621	0.816798081
1090139	REST	-0.085220759	0.19298034	0.736806654	-0.110561125	0.090832868	0.547155133
1090142	ANKRD34A	-0.057766347	0.37801705	0.852550797	-0.039039914	0.551504985	0.889470102
1090148	SNORA18	0.065866012	0.314697018	0.819667731	0.03444541	0.599320114	0.908137423
1090152	LOC389465	-0.07302935	0.26483381	0.795090624	-0.074268746	0.256788535	0.738957729
1090161	LOC728288	0.075346591	0.249930326	0.7839563	0.053059645	0.41815729	0.834526603
1090162	FRMPD2L1	-0.07902837	0.227466563	0.766901518	-0.031028282	0.636047504	0.921819008
1090164	LOC653412	0.004097395	0.950182812	0.99417568	0.003337254	0.95941598	0.995235348
1090168	HS.504674	0.084350609	0.197581403	0.741397254	0.072850894	0.266006275	0.745881674
1090181	LOC441050	0.020434378	0.755332911	0.964809598	0.031426239	0.631721864	0.919692988
1090187	NAT11	-0.034389878	0.599909288	0.927499474	-0.039974386	0.542012869	0.884429429
1090189	LOC100132686	0.144714366	0.026535066	0.418736283	0.135673472	0.037675811	0.405900144
1090193	LOC644387	0.022407739	0.732565075	0.960608601	0.002995812	0.963565185	0.995811939
1090196	SNORA79	-0.015537025	0.81271702	0.973730058	-0.04280487	0.513764866	0.873366988
1090204	TTC17	-0.069339963	0.289796469	0.807848492	-0.015295199	0.815579432	0.969392986
1090221	VPS37A	-0.0451031	0.49140183	0.894274233	-0.092829727	0.15603622	0.643298599
1090224	LOC645993	-0.133082487	0.041518644	0.479223223	-0.089001469	0.173895879	0.66172628
1090239	SF3B3	-0.134943595	0.038726636	0.470292068	-0.093710784	0.152128866	0.639195666
1090240	HS.572064	0.072775814	0.266500619	0.796625791	0.147785392	0.023458536	0.342634751
1090246	BCAN	0.068376491	0.296566484	0.812152559	0.09343182	0.153357939	0.640415485
1090255	CNPY4	0.026114921	0.690433066	0.949691479	8.68E-05	0.998944267	0.999652025
1090259	RPS6KC1	-0.091865088	0.160400484	0.701989923	-0.10092302	0.122876223	0.599046956
1090279	LOC441257	0.011434016	0.861589455	0.980973562	0.006051811	0.926476639	0.989104685
1090280	ZNF680	-0.135668542	0.037682828	0.465456632	-0.13485666	0.038853433	0.409354458
1090286	NEK8	-0.135174442	0.038391636	0.468788869	-0.169190321	0.009361315	0.235936102
1090288	PXMP3	-0.042101128	0.520716385	0.904588627	-0.041811469	0.523591541	0.8767006
1090291	DEPDC5	0.09612312	0.141809423	0.679411289	0.104025784	0.111722168	0.578844856
1090292	BMI1	-0.100717964	0.123642773	0.655187401	-0.108446404	0.097220196	0.559372738
1090300	SFRS3	0.002518962	0.9693615	0.996454494	0.029311008	0.654853835	0.927029177
1090301	SDHC	0.090034822	0.168932013	0.712007437	0.108960314	0.095636076	0.5559365
1090307	RNASE1	0.016744002	0.798468296	0.971244588	0.03906167	0.551283077	0.889283068
1090309	LOC100133739	-0.085462353	0.191716856	0.736038266	-0.040582899	0.535875603	0.882034055
1090324	GHRLOS	0.098109871	0.133719008	0.671239704	0.109663031	0.093503275	0.552376883
1090326	TIMP4	0.001615437	0.980348377	0.998077992	-0.00289527	0.964787162	0.995811939
1090327	MKI67IP	-0.000248729	0.996973942	0.999440734	-0.041099442	0.530693346	0.87929544
1090328	LOC100133766	0.034192061	0.602010158	0.927908884	-0.007254635	0.911917763	0.986075411
1090333	CDKN2D	-0.031093648	0.635336146	0.93570077	-0.028230625	0.666798873	0.9313467
1090338	MNS1	0.00177226	0.978441084	0.997579255	0.052699738	0.421326003	0.836409676
1090341	LOC645188	-0.073756675	0.260091862	0.791858112	-0.090667257	0.165946565	0.653944635
1090347	UBFD1	0.048177398	0.462318543	0.883688616	0.039606501	0.545740064	0.886499139
1090348	LOC654780	0.017586332	0.788563398	0.969696706	0.00317249	0.961418065	0.995802289
1090358	KRTAP13-2	-0.036185792	0.580989031	0.92143597	-0.056764946	0.386353726	0.821495197
1090364	LOC644209	0.050840143	0.437919825	0.875838127	0.041809121	0.523614875	0.8767006
1090367	BIVM	0.001517956	0.981534007	0.998126306	-0.015582253	0.812181941	0.968850776
1090368	ZNF200	0.085336317	0.192375242	0.736696385	0.043102715	0.510837291	0.871901148
1090370	UCHL5IP	-0.008949378	0.89145562	0.985057563	-0.024193907	0.712156093	0.944770028
1090373	SGK196	0.046885238	0.474424853	0.889917632	0.02558552	0.696395252	0.940209766
1090376	LOC442117	-0.119797056	0.066762534	0.555089408	-0.147170842	0.024048308	0.345216406
1090377	FLJ35390	0.007710124	0.906411966	0.986724168	0.010670758	0.87074519	0.980265236
1090382	MIR1245	-0.165107437	0.011245543	0.314129278	-0.162256306	0.012752573	0.265571768
1090386	SNORD36B	-0.042139248	0.520338611	0.904398063	-0.100186824	0.125645548	0.60302458
1090390	OAS1	-0.029232355	0.655720536	0.941250902	-0.022345294	0.733282082	0.951207453
1090392	GYPC	0.097735066	0.135217496	0.672989248	0.104646343	0.109589659	0.575164869
1090397	LOC341689	-0.097026732	0.138084603	0.675861543	-0.074623357	0.254518002	0.738263205
1090398	LOC729643	0.003957299	0.951884046	0.994504287	0.006163692	0.925121327	0.988872041
1090400	ATXN2	0.008393205	0.89816355	0.985724393	-0.041434137	0.527349035	0.877955728
1090408	LOC100130887	-0.078621323	0.229877331	0.768933687	-0.086059877	0.188617923	0.676200432
1090414	TMEM203	-0.06833913	0.296831113	0.812252239	-0.089202556	0.172921538	0.661378255
1090424	LOC731909	0.030758096	0.638991377	0.936383984	-0.028887504	0.659525987	0.928717972
1090427	CLTCL1	0.050122839	0.44441905	0.877596627	0.057802504	0.377718114	0.816798081
1090431	LOC644779	-0.032148337	0.62390493	0.933565627	-0.033652645	0.60775555	0.91115104
1090433	RNF41	0.086844848	0.184602832	0.729011402	0.096999138	0.138197231	0.622366485
1090437	GTPBP4	0.145827033	0.02538259	0.415161549	0.132739032	0.042051973	0.422676469
1090438	ZMYND8	0.0519347	0.428107884	0.873253139	0.045672352	0.485944061	0.862823148
1090440	EEF1D	0.029340182	0.654532475	0.940868418	0.052843069	0.420062404	0.835542953
1090441	SH2D6	0.069327206	0.289885429	0.807867596	0.072450515	0.268649693	0.747957959
1090445	PCDHGB7	-0.020817353	0.750897054	0.963446547	-0.030283427	0.644176925	0.924730705
1090450	RAD54B	-0.014393398	0.826275024	0.975425989	-0.044114785	0.500954558	0.867375923
1090451	PAX8	-0.072756659	0.266626833	0.796646353	-0.074648331	0.254358621	0.737982186
1090452	RNF115	0.06651045	0.309975287	0.816621872	0.022523029	0.731241886	0.950194408
1090458	LOC100130904	0.007803546	0.905283253	0.98669781	0.020471061	0.75490767	0.956325745
1090465	LOC650311	0.047201331	0.471447481	0.888155078	0.029231199	0.65573328	0.92743378
1090468	CCDC12	0.040245775	0.53927143	0.908275087	-0.002735806	0.966725443	0.995811939
1090470	LOC92755	0.062359918	0.341204129	0.833416929	0.068133492	0.298290429	0.769782279
1090474	CD3G	-0.056087179	0.392058904	0.857988131	-0.058756389	0.369884072	0.813870013
1090477	BTRC	-0.032116834	0.624245097	0.933565627	-0.031440011	0.631572396	0.919692988
1090482	ARL6	0.033006225	0.614672482	0.931242808	0.044965644	0.492724592	0.864672398
1090487	RHOBTB2	-0.016327252	0.803380875	0.972280483	-0.032420555	0.620968915	0.915819274
1090491	IFT81	0.030110673	0.646068475	0.938639187	0.043750809	0.504497108	0.868743726
1090497	CREG1	0.001525643	0.981440515	0.99812181	0.001449824	0.982362692	0.997548424
1090500	LOC645166	-0.083000607	0.204876786	0.748928974	-0.063888977	0.329474078	0.7913376
1090520	MAGEF1	-0.042227914	0.519460459	0.904091245	-0.04605584	0.482285766	0.861415571
1090521	SEZ6L2	-0.043871834	0.503317725	0.897932465	-0.049891484	0.446526883	0.847763909
1090523	RYK	0.158667424	0.014900036	0.346589501	0.148154801	0.023110056	0.34069014
1090524	LOC401252	0.080982817	0.216140571	0.758313451	0.050108548	0.444549094	0.846735422
1090538	LOC100128737	0.128658811	0.048840613	0.503379736	0.113083333	0.083658137	0.53258626
1090543	ABCE1	0.081056946	0.21571908	0.757745846	0.064512601	0.32476542	0.788277608
1090546	PPTC7	-0.102561659	0.116882409	0.645669365	-0.114234168	0.080539542	0.524539865
1090553	HS.579243	-0.072695387	0.267030859	0.796773929	-0.007581603	0.90796504	0.985782941
1090561	GSTA1	-0.061170923	0.350506694	0.837881291	-0.019838178	0.762254402	0.956692066
1090564	TMEM175	0.019232828	0.769301503	0.966473203	0.023258548	0.722819153	0.94764482
1090575	WWC1	0.064821946	0.322445948	0.823843579	0.054543805	0.405238506	0.828424307
1090576	EIF2B5	0.004498573	0.945312435	0.99304365	-0.046473019	0.478323043	0.859517075
1090577	VPS25	0.117318176	0.07264292	0.566223851	0.129415948	0.047516001	0.439690951
1090592	CEACAM18	0.104484768	0.110141797	0.636140606	0.084877687	0.194784959	0.681832878
1090594	RNF146	-0.077478755	0.236740595	0.775262607	-0.088072361	0.178450692	0.666083663
1090603	FMO6P	0.026540379	0.685655271	0.948521872	0.020263502	0.757314703	0.956551154
1090605	NF2	0.085017963	0.194045604	0.737173137	0.083135055	0.204141623	0.689033296
1090612	LOC100131149	0.010515146	0.872613999	0.982298434	-0.003423032	0.958373769	0.995228933
1090632	LOC440742	0.009870563	0.8803625	0.983467392	0.009420421	0.885780428	0.982280186
1090646	FAM119A	-0.064330378	0.326136767	0.826946154	-0.070744553	0.280113439	0.755613561
1090647	LOC441896	0.096097431	0.141916425	0.679439194	0.091191964	0.16349973	0.651117687
1090653	C1ORF133	0.00850558	0.896807614	0.985548521	-0.018650891	0.77609394	0.96009692
1090669	PUS1	0.042468399	0.517082511	0.903490997	0.067502416	0.302798568	0.773362094
1090671	SNORA59A	0.115406519	0.077459792	0.578195226	0.141498362	0.030121823	0.375382089
1090673	LOC100129070	0.032968846	0.615073493	0.931375593	0.026652278	0.684400736	0.936758602
1090674	KRT18P17	-0.096363661	0.140810467	0.678016719	-0.089057959	0.173621752	0.661564974
1090681	LOC652242	-0.008355405	0.898619718	0.985788299	-0.020138861	0.758761265	0.956692066
1090682	FRK	-0.036719311	0.575422265	0.920170601	-0.028937045	0.658978751	0.928550463
1090687	POLR1D	0.06992791	0.285716342	0.805880259	0.083885575	0.2000728	0.685054257
1090692	GPBP1	-0.121174132	0.063667855	0.546049835	-0.115616523	0.076918315	0.516155651
1090706	POM121L4P	-0.16943794	0.009256615	0.296808682	-0.158342198	0.015109449	0.285072093
1090707	LOC652806	0.083095121	0.204359785	0.748906163	0.069376863	0.28953926	0.762550045
1090719	MIR92B	-0.067762939	0.300932077	0.813191201	-0.0570913	0.383624651	0.820303833
1090722	RFTN2	-0.044316604	0.498995933	0.896397266	-0.050153431	0.444140757	0.846481297
1090725	FAM72D	-0.030880021	0.637662209	0.936050467	-0.028150981	0.667682809	0.931628598
1090730	INVS	0.043216393	0.509722216	0.90049592	0.07397025	0.258710569	0.740420578
1090735	METTL2B	-0.135584363	0.037802798	0.466002452	-0.157341659	0.01576993	0.290949055
1090739	LIMS1	-0.000384288	0.99532473	0.999440734	-0.015561823	0.812423627	0.968886073
1090747	TNFSF12	-0.075402584	0.249577554	0.7839563	-0.029035773	0.65788875	0.928209569
1090753	OAZ2	0.062412442	0.340796836	0.833307651	0.069379795	0.289518827	0.762550045
1090762	MAGED4	-0.047970864	0.464241995	0.884393109	-0.030763882	0.638928274	0.922954801
1090767	C16ORF71	-0.038693315	0.555046162	0.91336441	-0.0359646	0.583304287	0.901828882
1090768	OXCT1	0.107574893	0.099954184	0.620849035	0.136016238	0.0371907	0.404297415
110010	RAB27A	-0.059657734	0.362574444	0.845202974	-0.047855429	0.465318973	0.854964319
110019	CSN1S2B	0.071032012	0.278158983	0.801753266	0.048736818	0.457130927	0.853204481
110021	TRAF1	-0.15773244	0.015509022	0.350883604	-0.165452671	0.011074175	0.250291266
110022	LOC652456	-0.080008466	0.221735455	0.763085492	-0.089489034	0.171540464	0.660937328
110026	LOC286239	-0.045320843	0.489310343	0.894274233	-0.070190884	0.283903952	0.75827701
110035	LOC392335	0.022072351	0.736418813	0.96068089	0.028822709	0.660241975	0.928784266
110037	C6ORF170	0.015836915	0.809170774	0.972936007	0.014538674	0.824549791	0.971386718
110041	RABEP2	0.057290665	0.381963287	0.853549994	0.024856087	0.704640784	0.942959313
110048	C6ORF59	-0.065245762	0.319285647	0.822124057	-0.07868223	0.22951546	0.714307546
110056	NRP2	0.163283809	0.012190146	0.32285045	0.13558745	0.037798393	0.406196694
110059	UBE1DC1	0.250805664	0.000101667	0.035275519	0.231444811	0.000346547	0.046525077
110064	RNASEL	-0.070826323	0.27955654	0.802708619	-0.101195385	0.121863764	0.597237769
110070	LOC649800	-0.03900632	0.551847722	0.912625421	-0.079371933	0.225445757	0.710615457
110072	SGSM1	-0.116617318	0.074379814	0.570850697	-0.155028445	0.017394314	0.302766824
110075	TRAK2	-0.001847534	0.977525633	0.997435422	0.002577202	0.968653469	0.995887996
110079	OSR2	-0.051632099	0.430807703	0.873925979	-0.036835333	0.574215006	0.897297907
110092	NUDT14	-0.147585432	0.02364905	0.405563433	-0.141220042	0.030450833	0.377068388
110093	LOC100128270	0.061243088	0.349937566	0.837818423	0.10022685	0.125493752	0.602847375
110095	GMCL1	0.019334759	0.76811354	0.966394468	0.057130656	0.383296341	0.820261829
110097	LOC100129027	-0.067184531	0.305086365	0.814947343	-0.058453586	0.372359988	0.814498072
110100	CGNL1	0.016346166	0.80315775	0.972206009	-0.00485191	0.941024543	0.992422137
110110	HSPE1	-0.037405582	0.568298712	0.918164431	-0.023117199	0.724435242	0.948064502
110112	SYT5	0.134630261	0.039185285	0.471983032	0.134855942	0.038854482	0.409354458
110113	TP53TG3	0.084372362	0.197465414	0.741079774	0.040178612	0.539949234	0.883892881
110114	HS.582255	-0.050976537	0.436690183	0.875373439	-0.084884506	0.194748969	0.681832878
110121	UBIAD1	0.204080443	0.001660999	0.14287876	0.2170676	0.000808493	0.070583968
110128	BCAP29	-0.005520841	0.932911535	0.991568844	0.013560122	0.836186506	0.973212214
110129	MAGEB3	-0.012090163	0.853733269	0.979299964	-0.002085456	0.974632345	0.996924942
110131	LOC100129717	-0.083434225	0.202512612	0.747430898	-0.104348685	0.110608517	0.576508101
110132	GLTPD1	-0.108473253	0.09713692	0.616526564	-0.133335111	0.041130001	0.419258447
110133	HS.545009	-0.054193284	0.408268021	0.864355502	-0.030674693	0.63990125	0.923328269
110136	NSD1	-0.12880748	0.048578114	0.503013022	-0.106777457	0.102508833	0.565210678
110138	ABCC11	-0.05338523	0.415302805	0.867590768	-0.055411882	0.397793498	0.825964966
110139	EML4	-0.011222952	0.864119494	0.981370294	-0.04428892	0.499264365	0.866814253
110148	BCL10	0.075619527	0.24821402	0.783073872	0.072662595	0.267247254	0.747146923
110154	NXPH3	0.024059528	0.713684627	0.956256414	0.022051529	0.736658288	0.952125777
110161	EFR3A	-0.001206392	0.98532371	0.998448076	-0.008636303	0.89523066	0.983591684
110164	LOC727924	-0.051546997	0.431568749	0.873925979	-0.087826197	0.179672122	0.667233373
110167	TRAM1	0.07215805	0.270591928	0.798289615	0.080017113	0.221685352	0.706800419
110170	MIR605	0.016082833	0.806265657	0.972936007	0.017661465	0.787681542	0.962625752
110176	HSF5	-0.072318253	0.269526856	0.797910293	-0.092455952	0.157716525	0.645019649
110180	ARHGAP9	-0.035605059	0.587076755	0.923939267	-0.033037076	0.614341574	0.913083285
110181	KIAA1199	-0.09542493	0.144739602	0.68341459	-0.114860504	0.078882097	0.520470541
110189	ONECUT2	0.0104186	0.873773823	0.982530091	-0.029641763	0.651214216	0.92647851
110192	GABRB2	0.031815783	0.627499778	0.934345587	0.020231852	0.757681947	0.956616751
110195	LOC646197	0.001736604	0.978874727	0.997708052	-0.00497838	0.939490188	0.991862596
110196	TMEM19	0.067191958	0.305032783	0.814947343	0.107990173	0.098643918	0.56014745
110201	LOC654106	-0.030785216	0.638695626	0.936383984	-0.007131403	0.913408088	0.986128734
110202	ESRP2	-0.021547801	0.742459297	0.96200984	-0.008915298	0.891866438	0.983334721
110209	FLJ27243	0.000346089	0.995789464	0.999440734	0.032006774	0.625434125	0.917623989
110220	BTG4	-0.024540484	0.708219147	0.954484192	0.023329041	0.722013634	0.947488035
110228	CHST11	0.154688234	0.017645114	0.366740284	0.168180699	0.009799153	0.238042751
110239	CALCR	0.065848329	0.314827234	0.819667731	0.079723409	0.223391618	0.708719268
110240	C12ORF29	-0.089576134	0.171122194	0.714746418	-0.109235643	0.094795866	0.554877131
110241	LOC727778	0.000828652	0.989918792	0.999293383	0.020756393	0.751602588	0.955517569
110242	HS.187293	0.030734124	0.639252836	0.936383984	0.002674626	0.967469144	0.995887996
110246	PDE8B	0.066432947	0.310540672	0.817094481	0.046477473	0.478280826	0.859517075
110253	RCOR2	0.014209216	0.828463488	0.97596968	-0.003485758	0.957611685	0.995070897
110259	PARD6G	0.004470461	0.945653664	0.993110868	0.011321328	0.862940076	0.978524243
110270	MCM3AP	-0.096046463	0.142128906	0.679483186	-0.113246151	0.083211112	0.531739597
110274	DZIP3	-0.038674444	0.555239278	0.913385725	-0.048716644	0.457317437	0.8533072
110279	RUFY3	0.032019104	0.625300865	0.933694946	0.033784528	0.606348599	0.910515712
110280	BMF	-0.037615006	0.566133253	0.917606028	-0.010700136	0.87039246	0.980082639
110291	LDHC	-0.077948375	0.233902427	0.772440604	-0.119341289	0.067813479	0.495677167
110292	C6ORF1	0.007011385	0.91485983	0.988306412	-0.021243123	0.745975103	0.954336345
110296	LOC339809	0.007623555	0.907458043	0.986829454	0.015524813	0.812861501	0.969023307
110300	HS.543795	0.024997016	0.703044989	0.953164896	0.023623142	0.71865629	0.946876382
110301	ANKLE1	0.023703161	0.717743752	0.957137203	0.029441415	0.653417864	0.926793186
110307	FILIP1L	-0.049385984	0.451152008	0.879465897	-0.056481737	0.388731517	0.822132895
110315	HS.552263	-0.082411937	0.208118148	0.751903027	-0.105998725	0.105053101	0.569140057
110324	MAP2K6	0.129850319	0.046769709	0.497470459	0.104268741	0.110883419	0.576840483
110326	RDH5	-0.038973542	0.552182248	0.912625421	-0.06064537	0.35466901	0.805360902
110327	SEC62	0.046225357	0.480673415	0.892225824	0.065919378	0.314304235	0.780899702
110328	C14ORF32	0.00343822	0.958189235	0.994873689	0.035245759	0.590857857	0.904940063
110332	HS.447508	0.097269146	0.137098195	0.674652447	0.098140525	0.13359702	0.615340207
110333	LOC440585	-0.030303141	0.643961208	0.938008691	-0.046950061	0.473813431	0.858453431
110338	XRN1	0.01463331	0.823426396	0.975300842	0.035461359	0.588587651	0.904093588
110347	PDK3	-0.111776612	0.087316167	0.597994265	-0.091585308	0.161683265	0.64908997
110348	MAGOHB	0.042018524	0.521535483	0.904879965	0.061686852	0.346450661	0.800941746
110349	SYMPK	-0.014731619	0.822259767	0.974833462	-0.039360564	0.54823878	0.887292802
110358	LOC642111	0.074090402	0.257935716	0.789130102	0.085352736	0.192289379	0.678785629
110360	LOC100128836	0.048610873	0.458296001	0.882124316	0.024246101	0.711562704	0.944558237
110364	PDPR	-0.010481342	0.873020059	0.982309571	0.013959234	0.83143591	0.972587094
110367	LOC645851	0.021162522	0.746906085	0.963013794	0.057231234	0.38245809	0.819666577
110369	LOC646882	-0.012470431	0.849186782	0.978802092	-0.01354585	0.836356491	0.973290135
110370	NEK3	-0.068258513	0.297402644	0.812307274	-0.026801116	0.682733402	0.936337827
110372	CSTA	0.018526679	0.777545988	0.968154245	0.044030587	0.501772881	0.867785973
110373	LOC100134712	-0.065015264	0.321001917	0.823050256	-0.038616383	0.555833667	0.891519676
110376	LOC653468	0.043275483	0.509143101	0.900335028	0.038471045	0.557322875	0.891878997
110377	LOC442501	0.003451169	0.958031918	0.994873689	0.018371707	0.779358701	0.960580305
110379	LOC283028	-0.058715694	0.370216232	0.84962595	-0.102613527	0.116696481	0.587883682
110382	RAC2	0.091701001	0.161151885	0.703550654	0.092080897	0.159416235	0.647276125
110390	SLC25A34	0.069575033	0.288160522	0.807016246	0.048208332	0.462030836	0.854647782
110392	DDTL	0.082425643	0.208042264	0.751786649	0.105780418	0.10577522	0.57026335
110397	LOC652755	-0.121243354	0.063515454	0.545595894	-0.129836982	0.046792477	0.437961098
110398	GPR83	0.03054644	0.641301476	0.937198244	0.052971922	0.418928337	0.834734956
110400	LOC727832	-0.065922926	0.31427813	0.81946038	-0.079240938	0.226214749	0.711206422
110408	LOC731787	-0.006275155	0.923771307	0.989681954	-0.001880332	0.977126775	0.996974956
110411	LOC653701	-0.021074826	0.74791942	0.963249918	-0.000561628	0.993167244	0.999328062
110414	LOC730066	0.172939977	0.007883163	0.27708156	0.150886224	0.020669258	0.322376579
110424	GLI3	0.095387921	0.144896199	0.683674883	0.11647603	0.07473401	0.510628457
110427	TCEA1	0.121066721	0.063904926	0.546547746	0.11304526	0.083762946	0.532937911
110431	KRT18	-0.062160408	0.342754009	0.834314004	-0.090556461	0.166466714	0.654828973
110433	ASS1	-0.028378165	0.665162578	0.943481589	-0.004610859	0.943949628	0.992806339
110435	LOC441550	0.012398669	0.850044399	0.978837745	0.027786589	0.671732924	0.933047465
110437	TERF1	-0.045449313	0.488078583	0.894027592	-0.029042206	0.657817746	0.928209569
110440	ITGB1	0.134395247	0.039532292	0.472735006	0.141171913	0.030508038	0.37707336
110441	ACADS	0.059670761	0.362469468	0.845119698	0.058654266	0.370717958	0.814088724
110445	NUMB	-0.057093685	0.38360475	0.853980367	-0.098135371	0.133617526	0.615340207
110450	SLC12A9	-0.046126558	0.481612784	0.892641972	-0.021285656	0.74548398	0.954260928
110451	SSR1	0.038875412	0.55318431	0.912799317	0.037619502	0.566086797	0.894631945
110458	NEURL	0.035794034	0.585092546	0.923782843	0.013490457	0.837016334	0.97350664
110465	LOC727914	-0.030755581	0.639018798	0.936383984	-0.036353154	0.57924007	0.899631259
110468	S100A16	0.140038224	0.031882269	0.440752565	0.13784343	0.03469296	0.393988071
110470	LOC729926	0.096507606	0.140215248	0.67777161	0.083379846	0.202808009	0.68818092
110471	MUC4	0.107974016	0.098694641	0.619154012	0.115765857	0.076535139	0.515781552
110474	GSS	0.133901111	0.04027036	0.475859238	0.141304229	0.030350991	0.376644156
110475	HS.580087	-0.124901144	0.055878445	0.525736023	-0.109070525	0.095299041	0.555662838
110477	C11ORF40	0.008831327	0.892878784	0.985298962	-0.0001947	0.99763126	0.999543216
110482	PATE2	-0.002463909	0.970030799	0.996578559	0.024650182	0.706974642	0.944034403
110491	LOC390349	0.009299789	0.887233283	0.984482815	-0.035864738	0.584350955	0.902000029
110494	OR2T35	0.005103417	0.937973423	0.99205339	-0.046998749	0.473354476	0.858234367
110500	FBXL5	0.035295253	0.590336343	0.924292448	0.036850958	0.574052511	0.897276752
110504	TMOD2	0.063894262	0.329433987	0.828638453	0.054648885	0.404332916	0.827988706
110520	LOC100134591	0.125108373	0.05546957	0.524774039	0.084033733	0.199276589	0.684212894
110521	ALX1	-0.051798362	0.429323085	0.873659216	-0.012603795	0.847593454	0.975903494
110523	HS.188979	0.104109997	0.11143088	0.637353278	0.135246509	0.038287557	0.408049581
110537	LOC100128823	0.034867125	0.59485443	0.926039111	0.015472061	0.813485727	0.969171012
110538	LOC647466	-0.068450698	0.296041354	0.811691857	-0.046025049	0.48257895	0.861502971
110541	LOC391013	-0.042057955	0.521144408	0.904801595	-0.022185997	0.735112228	0.951689344
110544	LOC100129236	0.015957039	0.807751375	0.972936007	0.024517636	0.708478452	0.944263016
110554	LOC728185	0.001103623	0.986573816	0.9986758	-0.005976428	0.927389926	0.989349473
110561	NDST2	-0.071422664	0.275517725	0.800507154	-0.082091897	0.209895797	0.695126303
110563	LOC645686	0.007914799	0.903939356	0.986632529	0.03518259	0.591523768	0.905224931
110564	LOC653801	-0.056231204	0.390842328	0.857074088	-0.055602901	0.396166302	0.825633105
110575	KIAA0672	-0.047953499	0.464403924	0.884557462	-0.076248162	0.244292197	0.727776254
110576	SNORA23	0.009310807	0.887100568	0.984482815	0.023018012	0.725570015	0.948266343
110592	SUSD2	-0.019225611	0.769385626	0.966473203	-0.030846149	0.638031348	0.922639797
110598	LOC646162	-0.094880643	0.147055679	0.685916133	-0.09857932	0.131860178	0.612461238
110600	LOC648424	-0.11014672	0.092057397	0.606664286	-0.124450754	0.056775692	0.470533903
110603	LOC121906	-0.079896955	0.222382284	0.763309695	-0.069376299	0.289543186	0.762550045
110605	GEMIN7	-0.042991475	0.51192968	0.900754414	-0.031832854	0.627315031	0.918591858
110609	LOC100133918	-0.045353904	0.488993191	0.894274233	-0.055338038	0.39842361	0.826150879
110612	CCNYL3	-0.031260931	0.63351719	0.935323764	0.003339723	0.959385975	0.995235348
110615	DNAJC17	0.10093369	0.122836437	0.654563105	0.103910123	0.112123199	0.579583632
110619	MIR29B1	-0.053340427	0.415694929	0.867688597	-0.025490354	0.697469014	0.940640159
110630	C3ORF57	0.013609827	0.835594546	0.976955006	0.008949079	0.89145922	0.983334721
110634	JUP	-0.006008272	0.927004116	0.990482951	-0.01391815	0.831924641	0.972724443
110639	MAPK14	0.152186148	0.019588291	0.376699749	0.146186264	0.025019817	0.351758919
110646	NRAP	-0.11367935	0.082031101	0.586321268	-0.120769738	0.064564183	0.487932754
110653	NPL	-0.054896237	0.402205971	0.862594235	-0.048158179	0.462497348	0.854647782
110661	TSPAN4	-0.106829934	0.102339147	0.62447656	-0.090178888	0.168248442	0.656722199
110669	USO1	0.173439396	0.007702847	0.275616048	0.149223392	0.022127043	0.333359613
110670	LOC649318	0.009343807	0.886703094	0.984482815	0.024616407	0.707357724	0.944034403
110671	HS.583705	0.020755973	0.751607445	0.963551686	0.030719849	0.639408558	0.923121095
110673	LOC100130288	0.004525975	0.944979842	0.99297189	0.007953851	0.903467686	0.985090282
110674	PTER	-0.041698201	0.524718034	0.906113635	-0.04437031	0.498475405	0.866814253
110678	KIAA0368	0.076333175	0.24376517	0.779793804	0.058334963	0.373332705	0.814903271
110682	S100A11	0.163217776	0.012225623	0.32285045	0.154810438	0.017554666	0.303173466
110685	SYK	-0.033380911	0.610659004	0.930778288	-0.042749481	0.514310249	0.873602366
110703	LOC642730	-0.028232293	0.666780365	0.943820988	-0.051725197	0.429976036	0.839432581
110706	EFS	-0.056461826	0.38889902	0.856192718	-0.042445569	0.51730801	0.874263685
110707	ANKAR	-0.020359669	0.756199176	0.964837418	-0.033951194	0.604572659	0.909912212
110711	TM2D2	-0.231974355	0.000335557	0.064688625	-0.217598436	0.000784335	0.070160858
110717	WHSC1	0.146978267	0.024235728	0.408393925	0.156240398	0.01652594	0.296352186
110719	SLC16A3	-0.099569365	0.128005276	0.661248022	-0.114019819	0.081113178	0.526026775
110725	LOC100131635	0.096399383	0.140662575	0.67797038	0.133817044	0.040397075	0.416874483
110730	C1R	-0.067771496	0.300870902	0.813191201	-0.056492502	0.388640978	0.822132895
110731	ADAM23	-0.104402767	0.11042285	0.636459939	-0.068756871	0.293881218	0.766285257
110735	SOX6	0.059030515	0.367651428	0.847939368	-0.003799553	0.953799866	0.99470226
110736	LOC645387	0.100654309	0.123881482	0.655460545	0.115023945	0.078454156	0.519481045
110739	ZNF394	-0.037567841	0.566620597	0.917608688	-0.042217596	0.519562607	0.874987836
110743	OSBPL1A	-0.06369286	0.330963888	0.829268445	-0.042333269	0.518418002	0.874338413
110747	BCL2L15	0.020400187	0.755729321	0.964809598	-0.029461487	0.653196955	0.926793186
110754	RBM35A	0.125315097	0.055064164	0.523602889	0.078707749	0.229363963	0.714211178
110767	SHC2	-0.054064707	0.409382651	0.864934455	-0.06431558	0.326248295	0.789395248
110768	MYH1	-0.141454251	0.030173765	0.434449301	-0.12889135	0.048430548	0.442722394
1110008	LOC648758	0.011396437	0.862039811	0.980973562	-0.025427929	0.69817369	0.940824963
1110017	SON	0.168675957	0.009582161	0.300360395	0.156424457	0.016397425	0.29511681
1110020	CLEC17A	-0.015041514	0.818584845	0.974413557	-0.010358912	0.874490995	0.98077542
1110021	LOC729150	-0.026456187	0.686599753	0.94861816	-0.020822796	0.75083407	0.95522824
1110022	KIF11	0.032308312	0.622178785	0.933334664	-0.018530391	0.77750258	0.96033158
1110025	ABAT	0.038547521	0.556539022	0.913691545	0.037779452	0.564435625	0.893701959
1110037	DYRK3	-0.096416759	0.140590681	0.67797038	-0.117703509	0.071702117	0.504328025
1110039	CEP68	0.091187776	0.163519154	0.705377035	0.083193728	0.203821398	0.688604325
1110044	LOC100134025	-0.020106096	0.759141669	0.965398399	-0.007978658	0.903168088	0.985090282
1110047	OR52E8	-0.081204193	0.214883597	0.757239788	-0.062575025	0.339538083	0.796790972
1110048	SCRG1	-0.125832753	0.054059747	0.520856695	-0.144391268	0.026878025	0.36020696
1110053	LOC100130881	-0.033886653	0.605260111	0.929062534	-0.011166532	0.86479605	0.978774561
1110059	LOC392100	0.050727524	0.438936609	0.875936797	0.005409564	0.934260673	0.991166362
1110066	HS.571417	0.045759464	0.485111749	0.893153207	0.06629416	0.311554813	0.779005702
1110070	LOC646030	0.066940781	0.306848316	0.815063204	0.085678711	0.190590491	0.677162402
1110072	PEX16	0.008079537	0.901949887	0.986130636	-0.011532188	0.860413132	0.978034214
1110075	CCL25	-0.006411196	0.922123885	0.989381362	-0.013362018	0.838546736	0.973744651
1110079	LOC389199	-0.085075013	0.193745494	0.736852845	-0.053623786	0.41321861	0.832269857
1110082	SEMA6D	0.071702382	0.273636989	0.799439211	0.078387104	0.231272671	0.715941402
1110086	SNORA46	0.020189166	0.758177338	0.965194993	0.000532057	0.993527005	0.999442651
1110088	SLMO1	-0.01394189	0.831642227	0.976325963	-0.032532237	0.619766087	0.915376317
1110091	TIAL1	0.025164964	0.701144947	0.95312116	0.000809177	0.990155699	0.998835313
1110092	CTSD	0.054437421	0.406156553	0.863512409	0.071439286	0.27540572	0.752743602
1110093	BTN2A1	-0.067487659	0.302904526	0.814075846	-0.098158907	0.13352391	0.615273004
1110095	CLTB	0.148410663	0.022871316	0.40015879	0.167828689	0.009956016	0.239267721
1110097	LOC646888	0.021232135	0.746102007	0.962818139	-0.007871181	0.904466212	0.985124736
1110100	PSENEN	-0.010464496	0.873222427	0.98231701	0.008458828	0.897371699	0.984112629
1110102	HS2ST1	-0.120971215	0.064116329	0.546585487	-0.079484719	0.224785143	0.710236889
1110110	SLC17A2	0.043513504	0.50681382	0.899508336	0.00388517	0.952760015	0.994472352
1110112	RECQL	-0.021958017	0.737734072	0.961219262	-0.007635592	0.907312579	0.985734204
1110113	C1ORF215	0.054886262	0.402291616	0.862594235	0.026154802	0.689984683	0.938344463
1110114	DIMT1L	0.076245273	0.244310119	0.780152296	0.050444136	0.441501157	0.845058659
1110129	AMBRA1	0.003731504	0.954626408	0.994710502	0.008937398	0.891600028	0.983334721
1110131	LOC643566	0.054487396	0.405725135	0.863457409	0.033630885	0.607987832	0.911307851
1110132	TWIST2	-0.067362825	0.303801794	0.814350881	-0.12533362	0.055027959	0.46602982
1110138	STON1-GTF2A1L	-0.084991497	0.194184942	0.737361473	-0.075024157	0.251968477	0.73574415
1110139	C9ORF167	-0.145445725	0.025772597	0.417517439	-0.167199639	0.010241875	0.241988
1110148	LOC100131769	0.037036974	0.572119689	0.919565972	0.050846049	0.437866542	0.84329125
1110154	PIB5PA	-0.045732191	0.485372248	0.893190082	-0.072030452	0.271442281	0.749577488
1110156	TRPV6	0.060550253	0.355425624	0.840877883	0.084788333	0.195256992	0.681869159
1110164	MED31	0.119420364	0.067630177	0.556882962	0.125219373	0.055251583	0.466956112
1110167	TATDN1	-0.029907808	0.648292631	0.939316305	-0.029072689	0.657481365	0.928181975
1110180	RORA	-0.107438591	0.100387229	0.621658478	-0.084950937	0.194398621	0.681282279
1110181	LOC388885	-0.004371858	0.946850576	0.993343642	0.021003248	0.748746835	0.954724571
1110189	HS.543981	-0.052348643	0.424430569	0.871688437	-0.017360982	0.791210017	0.963251663
1110192	PPM2C	-0.010301483	0.87518113	0.982611516	0.007909976	0.903997607	0.985090282
1110193	LOC100129461	-0.032706773	0.617888348	0.932349015	-0.061623743	0.346945206	0.801090772
1110195	ZNF416	-0.021314708	0.745148577	0.96269412	-0.043766852	0.50434069	0.868743726
1110201	C10ORF72	0.001851812	0.97747361	0.997435422	0.009972237	0.879139502	0.981605446
1110221	LOC554235	-0.003498233	0.957460131	0.994873689	-0.015842524	0.809104485	0.967860385
1110228	TMEM136	-0.078616095	0.229908412	0.768933687	-0.082650408	0.206800648	0.692085411
1110241	ALG10B	-0.024814507	0.705111847	0.953411821	-0.016090049	0.806180446	0.967469793
1110242	LOC644877	0.059966562	0.360090768	0.84406438	0.075299589	0.250226713	0.733727659
1110243	MIF4GD	-0.016286283	0.803864239	0.972407523	0.002814403	0.965770075	0.995811939
1110255	CCS	0.121335882	0.063312211	0.545328498	0.124794142	0.056090539	0.468887121
1110273	HIST1H2AA	-0.035943917	0.583521002	0.922828744	-0.063480568	0.332581447	0.792926609
1110278	TMEM191C	-0.015300093	0.815521471	0.973908412	-0.004340961	0.947225641	0.993600094
1110280	MAP6	-0.044685529	0.495426038	0.894988296	-0.032540979	0.619671975	0.915376317
1110286	LOC146517	0.153522382	0.018528606	0.370528376	0.175746826	0.006916549	0.205943498
1110288	LRP2BP	0.036643247	0.576214392	0.920453302	0.031547888	0.63040208	0.919372761
1110291	LINGO2	0.031538314	0.630505911	0.935231618	0.017886277	0.785044465	0.961932385
1110292	LOC642439	-0.048176992	0.462322324	0.883688616	-0.058259584	0.373951624	0.815086491
1110296	PXMP4	0.059545629	0.363478662	0.845703041	0.046020529	0.482621995	0.861502971
1110300	TMEM154	-0.011773922	0.85751794	0.980189492	0.009589532	0.883744368	0.982117631
1110301	HTR3C	-0.027896886	0.670505994	0.944841144	-0.008360213	0.898561699	0.984516782
1110309	LOC646835	0.05273476	0.421017045	0.870401345	0.027650969	0.673242721	0.933453454
1110315	FAM36A	0.229709628	0.000384943	0.067588287	0.238625241	0.000222473	0.035985053
1110326	AADAT	0.079829278	0.222775505	0.763563851	0.057082169	0.383700852	0.820303833
1110332	PLA2G16	-0.052002194	0.427507041	0.872960516	-0.025869882	0.693190385	0.938961838
1110333	MIR1910	0.010603446	0.871553484	0.982298434	-0.01970496	0.763803583	0.957308329
1110338	MYL6	-0.048024754	0.463739694	0.884212127	-0.110316016	0.09155556	0.548764043
1110341	C21ORF54	-0.237980083	0.00023164	0.053894505	-0.219594123	0.000699347	0.066844401
1110343	LOC100132037	-0.025242903	0.700263832	0.952981072	-0.022972644	0.726089259	0.948498777
1110347	LCE1A	-0.025091426	0.701976676	0.95312116	0.021440342	0.743698713	0.954113735
1110349	C21ORF57	-0.092909909	0.155677526	0.695906119	-0.0918978	0.160251	0.648181465
1110364	CAMK2D	0.020289412	0.757014096	0.965131679	0.023183905	0.723672414	0.947842551
1110367	IMPAD1	0.022731289	0.728853694	0.95940092	0.044634948	0.49591468	0.865715127
1110370	KIAA1430	-0.00218216	0.973456453	0.996799072	0.004289152	0.94785461	0.993600094
1110372	CSRNP2	-0.008459066	0.897368824	0.98566831	-0.027139777	0.678945355	0.935355685
1110373	C15ORF48	-0.076439453	0.243107424	0.779458744	-0.100337292	0.125075644	0.602016896
1110377	ATP5D	0.076877229	0.240411153	0.777514963	0.081977069	0.210536257	0.696010918
1110382	ANKS4B	0.117107921	0.073160485	0.568006104	0.165506184	0.011047819	0.250180549
1110386	LOC100132356	0.118037262	0.070895283	0.564330279	0.063138693	0.335197005	0.794162864
1110392	LOC730079	0.056610348	0.387650617	0.855486696	0.019891225	0.761637787	0.956692066
1110414	LOC100128336	-0.003289125	0.960000776	0.995316692	0.005490942	0.933274012	0.990896901
1110433	LOC729687	0.007837037	0.904878659	0.98669781	0.010596507	0.871636814	0.980383843
1110435	CCDC132	-0.09150176	0.162067818	0.704845773	-0.078884546	0.228316318	0.713484718
1110440	WDR77	0.074013889	0.258428963	0.789767605	0.10454522	0.109934967	0.575328355
1110441	LOC100131433	0.004014878	0.951184819	0.994364989	0.007761171	0.9057952	0.98555187
1110450	LOC644615	-0.086203849	0.187876758	0.73228973	-0.065327787	0.318676345	0.784826491
1110451	CNTN4	-0.05884583	0.369154695	0.848775455	-0.111558241	0.087939794	0.540912383
1110465	YPEL2	0.290021991	6.19E-06	0.008846686	0.306964537	1.61E-06	0.001951494
1110471	POM121L10P	-0.124728379	0.056221223	0.527319536	-0.13739663	0.035290192	0.396383129
1110474	LOC727831	-0.002951922	0.964098613	0.995970801	-0.017734789	0.786821175	0.962320383
1110477	LOC643253	-0.006688505	0.918766795	0.988779568	-0.005051565	0.938602385	0.991862596
1110487	LOC728666	-0.059476477	0.364037116	0.845990592	-0.036181169	0.581037385	0.900478303
1110494	TMEM194	0.12919875	0.047892884	0.501447306	0.181304134	0.005309023	0.183969541
1110500	HS.539367	0.045690966	0.485766149	0.893492084	0.084211162	0.198326103	0.68363306
1110520	HIF3A	-0.038097789	0.561156267	0.915382043	-0.019647644	0.764470399	0.957373165
1110521	SNCB	-0.037467397	0.567659126	0.917892521	-0.027044177	0.680013869	0.935551678
1110537	SPNS2	-0.014494728	0.825071593	0.975425989	-0.054265367	0.407643918	0.829326273
1110538	INCENP	-0.044745187	0.494850036	0.894758719	-0.064575777	0.324290855	0.787930521
1110541	C20ORF30	-0.024414579	0.709648479	0.954851381	-0.020123267	0.758942307	0.956692066
1110544	GPHN	0.033116375	0.613491402	0.93104298	0.042649652	0.515293964	0.873937039
1110546	HS.528452	0.067889051	0.300031297	0.812835974	0.065612863	0.316564596	0.782862742
1110551	F8A1	0.109708206	0.093367474	0.609936883	0.099147751	0.129636118	0.60898379
1110553	FDXACB1	0.099691596	0.127535453	0.660694344	0.124605898	0.056465285	0.470252488
1110554	PPARD	-0.036928744	0.573243892	0.919694361	-0.046631936	0.476818169	0.859517075
1110561	PTP4A3	-0.073577857	0.261252255	0.792780113	-0.121456025	0.063049107	0.483263932
1110564	CXCL13	-0.046140148	0.481483513	0.892541164	-0.022687193	0.729359145	0.949775621
1110575	NDUFC1	-0.10940933	0.094268861	0.611591583	-0.118364173	0.070112178	0.499159546
1110576	BCL2L10	-0.122432581	0.060943669	0.538729257	-0.12152696	0.062894186	0.482868978
1110592	EBF1	0.099256983	0.129212067	0.662972079	0.09284267	0.155978278	0.643298599
1110600	SMCR5	-0.050292629	0.44287573	0.877299988	-0.053201091	0.416915792	0.834167152
1110605	FTSJ1	0.081260244	0.214566167	0.757185791	0.064362883	0.325891878	0.789339081
1110609	CIDEA	0.014771121	0.821791118	0.974833462	0.0155744	0.812274841	0.968850776
1110612	HS.310085	0.096523963	0.140147732	0.677614912	0.07787054	0.234371164	0.719208675
1110615	BEX4	0.08511907	0.193513965	0.736852845	0.097383309	0.136635529	0.619450246
1110632	NKX3-1	-0.147866184	0.023381936	0.403617361	-0.141940429	0.029605483	0.373184964
1110646	HS.130048	-0.03388655	0.60526121	0.929062534	-0.078219352	0.232275711	0.716995152
1110653	MIR144	0.095579517	0.144086889	0.682269895	0.087793626	0.179834196	0.667275427
1110661	FAM163B	0.10889706	0.095829941	0.615048775	0.177802402	0.006277265	0.197319258
1110669	ITM2C	0.002267155	0.972422981	0.996703906	0.000934555	0.988630476	0.998753477
1110674	ZNF420	-0.078607606	0.22995889	0.768933687	-0.078590573	0.230060182	0.715007727
1110678	ATP2A3	0.07077471	0.279907965	0.802881039	0.042144735	0.520284245	0.875175035
1110681	MIR613	-0.039024528	0.551661949	0.912625421	-0.086487524	0.186422667	0.67408735
1110682	MIR2053	-0.073310797	0.262991878	0.794107516	-0.102716688	0.116327368	0.586993369
1110685	LOC729349	0.066529983	0.309832897	0.816428483	0.046799259	0.475236489	0.85871331
1110687	AFARP1	0.010385107	0.874176236	0.982611516	0.023653611	0.718308778	0.946876382
1110689	LOC732436	0.038192083	0.560186662	0.914874696	0.015279613	0.815763996	0.969392986
1110692	RPL13AP3	-0.021618554	0.741643604	0.961876425	-0.02074041	0.751787609	0.955517569
1110706	AMN	-0.066854493	0.30747365	0.815142078	-0.095237473	0.145534125	0.630327579
1110707	LOC100130633	-0.157257596	0.015826555	0.353436759	-0.14769929	0.023540407	0.342634751
1110709	COPS8	0.013952193	0.831519661	0.976325963	0.009324453	0.886936201	0.982505189
1110722	BRIX1	-0.05017896	0.443908595	0.877490652	-0.104834522	0.108949353	0.574656587
1110725	SNORD121B	0.038285281	0.559229111	0.914480841	0.042359202	0.518161572	0.874338413
1110730	WWTR1	0.047628278	0.467442235	0.886407378	0.038287451	0.559206831	0.89238429
1110731	ADRA1A	0.083083794	0.204421692	0.748906163	0.128358459	0.049374544	0.446528686
1110736	CSNK1D	0.006036857	0.926657802	0.990427125	-0.000887032	0.989208585	0.998753477
1110747	LOC255480	-0.002729717	0.96679946	0.996096584	-0.031478532	0.631154386	0.919691787
1110750	C6ORF123	-0.014304812	0.827327446	0.975707288	-0.023341874	0.721867027	0.947452603
1110753	LOC644638	-0.02919506	0.656131659	0.941250902	-0.046552527	0.477569819	0.859517075
1110762	GRB7	0.031379884	0.632225091	0.935248787	0.070975772	0.278540638	0.754652657
1110767	C10ORF47	0.090376156	0.16731579	0.710336367	0.042109917	0.520629269	0.875332514
1170008	LOC729832	-0.026014524	0.691562296	0.950091009	-0.053243538	0.416543645	0.833952478
1170017	LOC100134240	0.046371953	0.479281426	0.891543003	0.05850779	0.371916033	0.81442521
1170019	C9ORF16	0.044457127	0.49763457	0.895457717	0.045946918	0.483323322	0.861714015
1170020	SLC26A1	-0.04035054	0.53821499	0.908250304	-0.032346232	0.621769935	0.916301423
1170021	FAM170A	-0.084992012	0.194182229	0.737361473	-0.118049502	0.070865835	0.501443188
1170022	C17ORF81	-0.109756963	0.093221078	0.609570089	-0.129687261	0.047048702	0.438979277
1170025	LOC100128016	-0.019732768	0.763480127	0.965796124	-0.010932007	0.867609347	0.979492712
1170035	LOC728946	-0.011102545	0.865563445	0.981740087	0.046913315	0.474159975	0.858453431
1170037	KC6	0.043956163	0.5024968	0.897418095	0.025558842	0.6966962	0.940322862
1170040	OR5M3	0.055022767	0.401120533	0.862111228	0.07089914	0.279061242	0.754857594
1170041	AP1M2	0.084239624	0.198173941	0.741911335	0.082623347	0.206949848	0.692241377
1170047	CRIP1	-0.090938657	0.164677568	0.706566699	-0.116906492	0.073659129	0.50906954
1170048	DLG2	-0.027368797	0.676388225	0.946135646	-0.05024223	0.443333513	0.845975603
1170053	KPNA1	-0.096091477	0.141941236	0.679439194	-0.131521005	0.043990026	0.428125475
1170056	C2ORF24	0.048590695	0.458482815	0.882215485	0.049393573	0.451082373	0.849925063
1170059	LIPE	0.048090896	0.463123598	0.883985999	0.037950369	0.562673781	0.893362658
1170066	SULT2B1	-0.008325107	0.89898538	0.985839364	0.032562738	0.619437761	0.915329127
1170072	ZSWIM4	-0.214990087	0.000909783	0.107424887	-0.20521788	0.001562129	0.10275894
1170075	CST9L	-0.008944231	0.89151766	0.985057563	-0.062702508	0.338553153	0.795999011
1170079	LOC283999	0.010213493	0.876238691	0.982624292	0.031438318	0.631590767	0.919692988
1170086	LOC343515	-0.090606248	0.16623283	0.708285324	-0.065487975	0.317488599	0.783622233
1170091	ST20	-0.015283367	0.815719545	0.973915982	-0.024006957	0.714282924	0.945369173
1170092	TAF1C	-0.099942336	0.126575844	0.658548544	-0.104459583	0.110228059	0.575905026
1170093	EML1	0.016697148	0.799020208	0.971267457	0.00889933	0.892058925	0.983334721
1170095	UQCC	0.049665687	0.44858951	0.879299061	0.03237639	0.621444849	0.91611666
1170097	LOC651961	0.038926876	0.552658669	0.912625421	-0.009758088	0.881715743	0.981997538
1170102	PARP6	0.091607085	0.161583142	0.70410899	0.118387332	0.070056969	0.4991493
1170110	FAM10A4	-0.102584889	0.116799111	0.645565878	-0.098562965	0.131924601	0.612584095
1170112	LCAT	0.000521831	0.993651409	0.999440734	-0.031143946	0.634789001	0.921210573
1170121	MRPL4	0.003456901	0.957962276	0.994873689	-0.001092757	0.986706003	0.998478943
1170128	LOC643094	-0.011187009	0.86455049	0.981559513	-0.006038793	0.926634353	0.989104685
1170136	RFK	-0.041784551	0.523859133	0.905883304	0.000182251	0.997782719	0.999545737
1170138	LOC389053	0.106146041	0.104568012	0.62825757	0.100157693	0.125756115	0.603067355
1170139	ATP11A	0.014799893	0.8214498	0.974833462	0.040316983	0.538553263	0.883232607
1170154	ZNF3	0.068048288	0.298896474	0.812835974	0.065163127	0.319900256	0.785235529
1170156	EARS2	0.060375983	0.356814485	0.841709367	0.054133521	0.408785881	0.829973269
1170162	DSTYK	-0.012749434	0.845854183	0.97827203	-0.029226851	0.655781201	0.92743378
1170164	RPL35	-0.078407359	0.231151771	0.769926648	-0.079367402	0.225472322	0.710615457
1170167	C1QTNF9	0.050310806	0.442710685	0.877217369	0.09060002	0.166262076	0.6546113
1170170	STC2	-0.053204015	0.416890147	0.867972979	-0.072398997	0.26899113	0.748304869
1170176	CAMK2G	0.051141567	0.435205021	0.875293108	0.051918485	0.428252309	0.838659292
1170180	WTIP	0.008129743	0.901343691	0.98610412	-0.008678468	0.8947221	0.983591684
1170184	LOC285548	-0.057563245	0.379698913	0.853210257	-0.083809154	0.200484394	0.685497731
1170192	QSER1	0.046794358	0.475282778	0.890389818	0.079952452	0.222060202	0.706863701
1170196	CLEC4G	-0.203629454	0.001701759	0.144711309	-0.229660512	0.000386085	0.049284319
1170202	TPRX1	-0.025586016	0.696389658	0.952085003	-0.010950162	0.867391509	0.979483831
1170209	HS.514453	0.065079785	0.320520893	0.822790495	0.084964328	0.194328057	0.681182712
1170215	BCAN	-0.078929194	0.228052282	0.766901518	-0.023746716	0.717247224	0.946656871
1170220	AHSA2	-0.003877481	0.952853396	0.99464405	-0.052356538	0.424360616	0.837360897
1170228	ACY3	0.03295043	0.615271113	0.931555375	0.045164326	0.490813255	0.864127436
1170241	FLJ35880	-0.002674649	0.967468859	0.996145388	0.000151439	0.998157576	0.999634054
1170242	LOC100129165	-0.069254833	0.290390457	0.807988885	-0.094555987	0.148450512	0.634111167
1170246	GEM	0.240621311	0.00019621	0.049802092	0.253957051	8.25E-05	0.021542112
1170259	FAM132B	0.044929917	0.493068704	0.89432135	0.059123036	0.366899774	0.812528692
1170273	FAM83G	0.003375838	0.958947164	0.994948234	-0.014354302	0.826739463	0.971787289
1170274	FCN3	0.047322724	0.470306762	0.887690345	0.091277403	0.16310388	0.650544472
1170278	PRR4	-0.01046171	0.873255907	0.98231701	0.017075054	0.794571545	0.964418122
1170288	PRMT1	0.082021803	0.210286581	0.754151593	0.074180767	0.257354012	0.739280447
1170291	ZNF804B	0.063390955	0.333265777	0.83060535	0.08380494	0.200507107	0.685497731
1170296	HS.21820	0.062546532	0.339758466	0.832583391	0.056206867	0.391047747	0.823431838
1170300	MT1G	-0.148211892	0.0230566	0.40111155	-0.160413616	0.013818547	0.274113304
1170301	SHANK3	0.067405768	0.303492938	0.814077404	0.062345883	0.341313009	0.797297329
1170309	LOC642357	0.107674908	0.099637369	0.620302842	0.105588049	0.106414777	0.571311204
1170326	POLE2	0.051760587	0.429660132	0.873752781	0.049058605	0.454161708	0.851997111
1170327	LUC7L	0.061249168	0.349889645	0.837818423	0.049223642	0.452643064	0.851072548
1170332	AAK1	0.009189808	0.88855818	0.984482815	0.005382201	0.934592466	0.991166362
1170338	SCARB1	-0.009157224	0.888950769	0.984482815	0.023496604	0.720100142	0.947045088
1170341	FLJ16369	-0.04639231	0.479088299	0.891543003	-0.024441276	0.709345312	0.944431943
1170347	CXORF26	-0.066058113	0.313284619	0.818916829	-0.114614986	0.079528485	0.521623366
1170348	LOC729142	-0.03992911	0.542470898	0.909820243	-0.016560246	0.800633423	0.965720489
1170349	LAD1	-0.21348989	0.000990054	0.111913181	-0.205998766	0.001497401	0.100780374
1170367	LOC729626	0.162016699	0.012886963	0.331335943	0.192664128	0.00302122	0.141703321
1170369	LOC100133034	0.003168916	0.961461495	0.995573081	-0.023279831	0.722575915	0.94764482
1170372	SLC8A3	-0.101331409	0.121360555	0.651287397	-0.076205503	0.244556957	0.728059857
1170373	LOC653291	0.139790612	0.032189334	0.440918784	0.133892673	0.040283063	0.416456966
1170376	LOC441362	-0.001522636	0.981477079	0.99812181	0.017207007	0.793019757	0.963986701
1170379	MIR140	-0.07513972	0.251236667	0.784733995	-0.083348619	0.202977779	0.688187262
1170382	ASB4	-0.035129168	0.592087201	0.924613053	-0.044439944	0.497800931	0.866623045
1170390	ADAM3A	-0.07558374	0.24843859	0.783206719	-0.071903783	0.272288242	0.750420002
1170392	MGC70870	-0.043429817	0.50763215	0.899716423	-0.058570699	0.371401187	0.814118514
1170397	PCDHGA8	-0.022664602	0.729618129	0.959532468	-0.062219053	0.342297967	0.798469544
1170398	C10ORF57	-0.017640797	0.787924102	0.969696706	0.015941539	0.807934485	0.967685699
1170402	C13ORF36	-0.036752009	0.575081906	0.920170601	-0.043905095	0.502993855	0.868105265
1170414	LOC100129969	-0.078230549	0.232208664	0.770402317	-0.111606774	0.087800885	0.540668005
1170433	LBXCOR1	-0.017881168	0.785104367	0.969696706	-0.035748012	0.585575481	0.902738841
1170437	FAM115C	0.014540314	0.82453032	0.975425989	0.070011819	0.28513721	0.759257407
1170438	MARK2	0.039812271	0.543653767	0.910026618	0.043289001	0.509010666	0.871275746
1170440	AHCYL1	0.162490067	0.012622652	0.327032616	0.164990067	0.011304334	0.251904756
1170441	LOC338870	-0.052616909	0.422057223	0.870816149	-0.033954478	0.604537687	0.909912212
1170445	CADM1	0.075868972	0.24665262	0.781554408	0.043877507	0.503262481	0.868105265
1170446	C9ORF10OS	-0.101871604	0.119378081	0.648388727	-0.102099343	0.118549889	0.59072582
1170450	NGEF	-0.128254681	0.049560156	0.506004262	-0.118747443	0.069203061	0.49713105
1170452	LOC648665	0.030072242	0.646489581	0.938642163	0.0537588	0.412041765	0.831730888
1170463	MIR1302-1	0.088037382	0.178623879	0.723115146	0.071415475	0.275566176	0.752769146
1170468	UBE2MP1	-0.079064777	0.227251815	0.766901518	-0.063007686	0.336202774	0.794452412
1170470	MCTP1	0.144749629	0.026497864	0.418656201	0.115775519	0.076510401	0.515781552
1170471	ZFYVE28	0.10748349	0.100244415	0.621111118	0.088617853	0.175765926	0.663253656
1170474	AMPD2	-0.003869246	0.952953409	0.99464405	-0.02076492	0.751503882	0.955493979
1170477	GPRC5C	-0.132116597	0.043033192	0.485429117	-0.100371895	0.124944869	0.601980835
1170482	PEX14	0.027255335	0.677654628	0.946296684	0.012416935	0.849826091	0.976478192
1170484	HYDIN	0.041414302	0.527546928	0.906571379	0.056826418	0.385838774	0.82114055
1170487	HSP90AB4P	-0.138151321	0.034286415	0.450163015	-0.136142566	0.037013248	0.403699457
1170491	OVCH1	-0.050784945	0.438418011	0.875936797	-0.043481307	0.507128575	0.86985611
1170497	SCARNA20	0.068300154	0.297107338	0.812252239	0.055796418	0.3945219	0.824734278
1170500	LOC402112	0.086668231	0.18550069	0.729887857	0.057833401	0.377462781	0.816761182
1170504	LOC652288	0.067350236	0.303892384	0.814455041	0.051920944	0.428230409	0.838659292
1170521	EFCAB5	0.080149678	0.220918266	0.76233749	0.110632435	0.090623475	0.546780178
1170523	TRIM13	-0.055523649	0.396840925	0.860636028	-0.042098308	0.520744342	0.875449581
1170524	C2ORF7	0.020226927	0.757739103	0.965170369	0.039303006	0.548824371	0.887649348
1170528	FANCB	-0.056555022	0.388115373	0.85554655	-0.057883727	0.377047115	0.81663988
1170537	CREB5	-0.040653029	0.535170534	0.90783346	-0.054641706	0.404394748	0.827988706
1170538	AFG3L2	0.091746913	0.160941374	0.703314402	0.091357501	0.162733424	0.650148425
1170544	FAM125B	-0.08876676	0.175038273	0.718935267	-0.078436977	0.230975062	0.715872638
1170546	PLXNA4	-0.034270429	0.601177466	0.927908884	-0.037119093	0.571267392	0.896594136
1170551	LOC646785	-0.04626762	0.480271883	0.891971267	-0.033933604	0.604759983	0.909912212
1170553	VSNL1	0.037368782	0.568679636	0.918329728	0.018358987	0.779507541	0.96065639
1170554	NAT10	0.062729744	0.338342964	0.831959421	0.053101283	0.417791603	0.834378974
1170563	LOC100129295	0.006010036	0.926982742	0.990482951	0.002066919	0.974857755	0.996941516
1170564	CHD8	-0.122684082	0.06041091	0.537315778	-0.132158711	0.042966201	0.42545404
1170575	LOC100129882	0.011935652	0.855581999	0.979827681	0.002273606	0.972344541	0.996201814
1170593	LOC100134353	-0.023694703	0.717840191	0.95717199	-0.006820897	0.917164563	0.987093528
1170594	ACHE	-0.047657416	0.46716958	0.886389203	-0.075748853	0.24740365	0.730502737
1170598	PRSS7	-0.141583885	0.030021336	0.434088551	-0.110817262	0.090082542	0.545436003
1170600	UQCRC1	0.103421503	0.11382986	0.640174285	0.078503856	0.230576388	0.715482124
1170601	GAGE8	-0.002557477	0.968893267	0.996454494	-0.018847644	0.773795485	0.959451114
1170603	MIR1272	0.018085341	0.782711462	0.969696706	0.019696498	0.76390202	0.95732235
1170605	EDG4	-0.097248464	0.13718214	0.674652447	-0.142921565	0.028486464	0.36613016
1170609	ITIH5	0.016593532	0.800241113	0.971574418	-0.001162754	0.985854533	0.998372791
1170612	HR	-0.033993575	0.604121428	0.928752942	-0.052609881	0.422119296	0.836435791
1170615	OTC	-0.107544448	0.100050782	0.620959066	-0.063120631	0.335335557	0.794162864
1170619	PFDN5	-0.039869893	0.543070252	0.90985602	-0.042564924	0.516129635	0.874030975
1170626	PPP2R5C	-0.013607969	0.835616668	0.976955006	0.035590585	0.587228858	0.903403999
1170630	ANKRA2	-0.019309998	0.768402067	0.966466904	-0.034986045	0.593597881	0.905884233
1170634	LOC643153	0.065380811	0.318282863	0.821555246	0.058792836	0.369586752	0.813813372
1170646	LOC221981	-0.028118931	0.668038662	0.943980013	-0.015115502	0.817708031	0.969756631
1170647	ACADVL	0.119323619	0.067854493	0.557004302	0.093172145	0.154508755	0.641593469
1170653	PDGFA	0.062003554	0.343975654	0.83485684	0.011155376	0.864929828	0.978774561
1170670	NPC1L1	0.046683074	0.476334468	0.890898633	0.023564314	0.719327424	0.946876382
1170671	CD3D	0.009712924	0.882259232	0.983668854	-0.01399601	0.830998465	0.972587094
1170673	TNFSF14	-0.081349787	0.21405977	0.756646865	-0.068036386	0.2989812	0.770680623
1170678	GPR45	-0.095676586	0.143678181	0.68147616	-0.131025687	0.044799299	0.431374939
1170689	USP1	-0.213290663	0.001001191	0.112434528	-0.23485109	0.000281309	0.041134703
1170703	RCSD1	0.041821927	0.523487596	0.905652812	0.056092654	0.392012614	0.82403646
1170706	GABPB2	0.027673062	0.672996682	0.945115578	0.018036471	0.783284035	0.961757318
1170707	CFL2	-0.084022309	0.199337902	0.74291237	-0.056349574	0.389844171	0.822520182
1170709	CDH2	0.070186586	0.283933511	0.804669534	0.088676726	0.175477971	0.663244652
1170711	EFEMP1	-0.040873049	0.532961537	0.907480837	-0.041538362	0.526309787	0.877797017
1170717	BTF3L4	0.144936269	0.026301704	0.418321727	0.167521377	0.010094773	0.240494049
1170719	C16ORF62	-0.135066224	0.038548373	0.469341417	-0.107038658	0.101666431	0.56363128
1170730	MYO18A	0.105826119	0.105623728	0.6291709	0.126891411	0.052052885	0.456802268
1170731	LOC442590	-0.09075094	0.165554507	0.707922722	-0.094039861	0.150688601	0.637568153
1170736	MMP15	-0.055637874	0.395868818	0.86014845	-0.063349845	0.333580009	0.793367703
1170739	LPHN3	-0.011444399	0.86146503	0.980973562	0.048597476	0.45842003	0.85363651
1170743	LOC347487	0.012556578	0.848157494	0.978703833	-0.011080579	0.865826924	0.979110844
1170746	NSL1	-0.191457182	0.003212467	0.190952523	-0.169727723	0.009135408	0.233266664
1170750	TMEM95	0.008306542	0.899209449	0.985839364	0.007699354	0.906542098	0.98555187
1170753	ZNF709	-0.0695174	0.288561038	0.807048248	-0.085649847	0.19074048	0.677162402
1170768	U58	0.046483508	0.478223635	0.891384013	0.042421363	0.517547164	0.874263685
1190010	MIR625	0.043356022	0.508354322	0.900029351	0.055029461	0.401063163	0.826720583
1190014	LOC100131477	-0.078440891	0.230951712	0.769845624	-0.098580473	0.131855635	0.612461238
1190017	C6ORF199	-0.064870741	0.322081068	0.823726727	-0.047797105	0.465863638	0.855032639
1190019	LOC647911	-0.080926152	0.216463156	0.758652263	-0.051486562	0.43210967	0.84053259
1190021	LOC643274	0.058866532	0.368986003	0.848589166	0.020504392	0.754521364	0.956241041
1190022	BID	0.026863833	0.682031294	0.94783205	0.038490669	0.557121685	0.89175199
1190025	CTF1	0.010743399	0.869873049	0.982298434	0.0225452	0.730987517	0.950166207
1190026	APOBEC3G	-0.037163367	0.570808137	0.919333139	-0.024408724	0.709714974	0.944512525
1190035	CECR5	0.092752963	0.156380207	0.696666045	0.109579915	0.093753544	0.552818181
1190037	MCM8	-0.097532255	0.136033698	0.673199228	-0.109501205	0.093991039	0.553596551
1190039	HLA-DPA1	0.127317339	0.051263125	0.512208302	0.124057631	0.057568558	0.472176308
1190040	GIMAP8	-0.123379609	0.058957504	0.534395001	-0.12053377	0.065091963	0.489362308
1190041	FSCB	-0.069547198	0.288353915	0.807048248	-0.085672554	0.190622478	0.677162402
1190047	DENND5B	-0.009908211	0.879909612	0.983467392	-0.016996516	0.79549554	0.964466159
1190048	ASB18	-0.082982371	0.204976647	0.748928974	-0.055720513	0.39516641	0.82515163
1190064	UGT2B7	-0.041514561	0.526547017	0.906500696	-0.062846648	0.337441732	0.795522289
1190066	ODF2	0.074760881	0.253641194	0.787569999	0.059871822	0.360851555	0.808327464
1190068	RPL32P3	-0.12499852	0.055686007	0.525322706	-0.123661233	0.05837727	0.47448233
1190070	LOC652545	-0.170869914	0.008671258	0.287405053	-0.1608345	0.013568413	0.272577238
1190075	RPP38	-0.157861494	0.01542369	0.35073487	-0.202431034	0.001814554	0.111233688
1190079	LOC728211	0.128021885	0.049978637	0.506760843	0.125824931	0.054074811	0.463951092
1190082	C6ORF48	0.049841445	0.44698352	0.878729599	0.081733582	0.211898968	0.697532767
1190088	GSX2	-0.027671632	0.67301261	0.945115578	-0.045969503	0.483108082	0.861597168
1190091	DMRT2	-0.035735826	0.585703389	0.923939267	-0.070617929	0.280977304	0.756087002
1190092	LOC100131608	-0.104536252	0.109965629	0.635992749	-0.145868048	0.025340944	0.353374114
1190093	ZCCHC13	-0.043840558	0.503622365	0.897979838	-0.046451575	0.478526303	0.859607542
1190095	NTSR2	-0.00156749	0.980931536	0.99812181	0.034209832	0.601821283	0.908889846
1190097	PDCL2	-0.072435088	0.268751905	0.79737554	-0.0832516	0.203505903	0.688314777
1190100	LOC642527	-0.065967594	0.31394963	0.819332747	-0.067986795	0.299334374	0.770805518
1190102	IL17B	0.082022763	0.210281226	0.754151593	0.061739677	0.346037056	0.800375915
1190110	VPS28	0.037299565	0.569396438	0.918586601	0.026186792	0.689625107	0.938313699
1190112	ASAH2	0.069775236	0.286772114	0.806224447	0.061763208	0.345852919	0.800238272
1190113	RAB11B	0.053899954	0.41081351	0.865675746	0.064491341	0.324925229	0.788277608
1190114	LOC100132366	0.013580729	0.835941075	0.977116166	0.042794832	0.513863682	0.873374438
1190121	LOC389765	-0.069371955	0.289573462	0.807718379	-0.059210311	0.36619161	0.812173
1190129	SLMO2	-0.002036006	0.975233668	0.996978205	0.001629368	0.980178939	0.997414309
1190131	RNASE7	-0.049193022	0.452924611	0.880191421	-0.04755283	0.468148659	0.856205417
1190132	LOC653333	0.096419157	0.14058076	0.67797038	0.079675116	0.223673069	0.708775761
1190133	LOC644120	-0.028996638	0.658320735	0.94210237	0.006004855	0.927045521	0.989122943
1190136	IFFO1	-0.011054721	0.866137089	0.98184428	-0.037836042	0.563851989	0.893654371
1190138	TXK	-0.050997975	0.43649709	0.875373439	-0.048555885	0.458805189	0.853781486
1190139	UGT3A2	0.058036785	0.375784669	0.851418888	0.062180698	0.342596179	0.798469544
1190142	EMILIN2	-0.000548265	0.993329824	0.999440734	-0.018116382	0.782347836	0.961441077
1190148	LOC51149	-0.142553633	0.028901788	0.427206398	-0.146255612	0.024950301	0.351245203
1190154	LOC730005	-0.017200238	0.79309934	0.970528324	-0.01167636	0.858686191	0.977814992
1190156	LOC100132635	0.052744006	0.420935503	0.870401345	0.065950887	0.314072472	0.780847279
1190161	LOC727846	-0.004509013	0.945185726	0.993022837	-0.008880284	0.892288544	0.983347039
1190162	SGCB	-0.095917339	0.142668303	0.680078473	-0.134886438	0.038809961	0.409354458
1190164	SPTBN4	0.043072286	0.511135982	0.900654957	0.006618746	0.919611156	0.987903255
1190167	LOC152195	0.013262642	0.839731258	0.97755871	0.013737318	0.834076615	0.972828932
1190168	LOC100127899	0.071929079	0.272119159	0.799155596	0.106717512	0.102702938	0.565300715
1190170	LOC730275	0.056544995	0.388199644	0.85554655	0.041293392	0.528754069	0.878361827
1190176	NOTCH2	-0.043190597	0.509975144	0.900529354	-0.109831957	0.092996266	0.551312491
1190189	LOC100132493	0.037027277	0.572220369	0.919565972	0.027296977	0.677189738	0.934695593
1190192	C2ORF61	-0.027829171	0.671259141	0.94490847	-0.010250164	0.875797911	0.98077542
1190193	CRY2	-0.052541898	0.422720061	0.871339934	-0.055549194	0.396623396	0.825720867
1190196	LOC100133283	-0.094963558	0.146701046	0.685317619	-0.078626391	0.229847209	0.714533899
1190201	ODF4	0.018016831	0.783514173	0.969696706	0.048363811	0.460586281	0.854647782
1190202	SELT	-0.070906616	0.279010426	0.802163466	-0.057634658	0.37910703	0.817504927
1190215	MIR1470	0.043134695	0.51052347	0.900654957	0.066548984	0.309694434	0.777325428
1190220	COX5B	0.03064546	0.640220294	0.936666498	0.053764404	0.41199296	0.831730888
1190221	REXO4	-0.099205781	0.129410706	0.663313689	-0.167597831	0.010060094	0.240140906
1190228	LCLAT1	-0.011335427	0.862771073	0.980973562	-0.007803225	0.905287126	0.98535746
1190239	C6ORF154	-0.04112062	0.530481417	0.907480837	-0.006152291	0.925259434	0.988896463
1190240	PRAMEF4	-0.119332279	0.067834391	0.557004302	-0.128317564	0.049447617	0.446602866
1190241	LYNX1	-0.100404621	0.124821281	0.656606862	-0.094556881	0.148446658	0.634111167
1190242	LOC100128098	-0.013643763	0.835190431	0.976843748	-0.015351273	0.814915481	0.969319108
1190246	FBXL10	-0.038407624	0.557973323	0.913916863	-0.092827243	0.156047343	0.643298599
1190259	LOC100133516	-0.023347878	0.721798438	0.958215254	-0.027948153	0.66993601	0.932488288
1190273	DACH1	-0.016891596	0.796730364	0.970841306	-0.011803492	0.857163912	0.977584482
1190274	ASZ1	-0.043136052	0.510510157	0.900654957	-0.029501584	0.652755736	0.926793186
1190278	DLEU7	-0.039995218	0.54180219	0.909460595	-0.006208921	0.924573492	0.988872041
1190280	OR12D3	0.004711646	0.942726511	0.992622857	0.000901191	0.989036348	0.998753477
1190288	NIPA1	-0.015963405	0.807676167	0.972936007	-0.053553658	0.413830661	0.832379786
1190292	EPHA10	0.020856315	0.750446221	0.963446547	-0.01890719	0.773100256	0.959378573
1190300	MAPK7	0.117171261	0.073004252	0.567302372	0.10003019	0.126240943	0.603673784
1190301	LOC644554	-0.041555817	0.526135846	0.906343587	-0.041830027	0.523407089	0.8767006
1190307	CEACAM21	0.0241392	0.712778228	0.955991154	-0.011484109	0.860989194	0.978179866
1190309	LOC652094	-0.078953692	0.227907501	0.766901518	-0.095586162	0.144058883	0.628085027
1190315	OR4A16	-0.006681122	0.918856158	0.988779568	0.013724578	0.83422827	0.972828932
1190327	ACOX1	-0.035528622	0.587880206	0.923939267	-0.056568028	0.388006087	0.822075734
1190338	FAT4	-0.027464984	0.675315349	0.945750844	-0.02482501	0.70499285	0.943096609
1190347	HSPB9	-0.025580053	0.696456923	0.952085003	-0.021398826	0.744177721	0.954260928
1190349	TNP2	0.065680108	0.316067801	0.820183096	0.059012398	0.367798727	0.813022063
1190358	CRIP3	0.013750504	0.83391965	0.976590718	0.064583022	0.324236459	0.787838883
1190367	IER3	0.013813831	0.833165927	0.976590718	-0.020306865	0.756811633	0.956439303
1190368	DPRXP4	0.030968426	0.636699185	0.935735754	-0.001713502	0.979155685	0.997244474
1190369	LOC100131510	0.132652169	0.042187766	0.481995737	0.167238017	0.010224229	0.24181301
1190370	GRAP	-0.018742089	0.775028331	0.967803263	-0.016081432	0.806282202	0.96754274
1190377	GOLGA8E	-0.061664909	0.346622562	0.836039743	-0.077047873	0.23936585	0.724248303
1190386	RAB1B	0.12592357	0.053885111	0.520427801	0.150293664	0.021178914	0.325920757
1190390	CCL14	0.23977411	0.000206982	0.051183123	0.276264676	1.74E-05	0.007908258
1190392	KL	0.033517904	0.609194481	0.930222698	0.030533885	0.641438616	0.924074645
1190397	KRTAP4-4	0.131567008	0.04391549	0.489307029	0.121349744	0.063281809	0.483777545
1190398	SNORD60	0.034245892	0.601438123	0.927908884	-0.012390309	0.85014432	0.976615939
1190400	HTR1E	-0.023728448	0.717455463	0.957137203	-0.039758536	0.544198204	0.885809561
1190402	MAPT	0.026844467	0.682248059	0.947853349	0.018632036	0.776314314	0.96009692
1190408	TRIM40	-0.022044088	0.736743867	0.960787933	-0.027005992	0.680440832	0.935873645
1190427	LRRC27	-0.028878165	0.659629164	0.942510332	-0.003076176	0.962588504	0.995811939
1190435	LOC100133602	0.034114775	0.602831845	0.92810323	-0.012908675	0.843953319	0.974814348
1190437	SH3PXD2B	-0.151388133	0.020245916	0.381109603	-0.154497721	0.017786929	0.304823812
1190441	LOC654123	-0.049866013	0.446759284	0.878574293	-0.04467831	0.495495762	0.865662012
1190445	TOMM34	0.123394231	0.058927261	0.534395001	0.152959806	0.018968518	0.311509761
1190446	DLC1	-0.006471605	0.921392456	0.989135349	-0.016168939	0.805249086	0.967413109
1190450	LOC100130100	-0.117612077	0.071924448	0.565329276	-0.114271156	0.080440888	0.524205793
1190451	PTP4A3	-0.018740067	0.775051953	0.967803263	0.01917343	0.76999401	0.958681615
1190452	SYPL1	0.006631408	0.919457888	0.989021866	0.005052178	0.938594952	0.991862596
1190463	PNPLA2	0.066179374	0.312395211	0.818298901	0.109735182	0.093286456	0.551821886
1190465	SERPINA4	0.038909699	0.552834089	0.912658616	0.059181848	0.366422471	0.812173
1190470	PPFIA2	0.014497597	0.825037525	0.975425989	0.046531831	0.477765814	0.859517075
1190482	LOC647081	0.109987744	0.092530638	0.607670696	0.114759794	0.079146726	0.520554647
1190484	HS.552917	0.026668345	0.684220679	0.948341287	0.045086335	0.491563058	0.864468049
1190487	TDRG1	0.01149779	0.860825268	0.980973562	0.039110163	0.5507886	0.88901293
1190491	SP7	0.035031824	0.593114491	0.925039991	0.028896629	0.659425177	0.928717972
1190494	MGC34821	0.031484428	0.631090422	0.935243196	0.007698461	0.906552882	0.98555187
1190497	TRIM13	-0.013279301	0.839532662	0.97755871	-0.009504458	0.88476855	0.982117631
1190504	NEK3	-0.140370241	0.031474449	0.439080349	-0.138677043	0.033601592	0.389074973
1190519	MS4A1	-0.045235415	0.490130335	0.894274233	-0.063744114	0.330574119	0.791791988
1190521	PLAGL1	-0.123507985	0.058692422	0.533946683	-0.134825719	0.038898645	0.409388803
1190523	LOC728125	-0.198296902	0.002258048	0.163843584	-0.239206016	0.000214512	0.035179207
1190524	FA2H	0.035627761	0.586838224	0.923939267	0.047723672	0.466549902	0.855536217
1190528	MANSC1	0.053767107	0.411969417	0.866064893	0.054660429	0.404233502	0.827940029
1190538	LOC100132364	-0.143069721	0.028320674	0.425607748	-0.108257924	0.097806377	0.560072911
1190543	LOC284749	-0.062981329	0.336405356	0.831326025	-0.080462134	0.219117725	0.703887191
1190544	MGC39584	-0.018847536	0.773796741	0.967657363	-0.047722703	0.466558962	0.855536217
1190546	RALBP1	-0.09248446	0.15758789	0.698220791	-0.069166126	0.291010262	0.763654226
1190553	THSD7B	-0.083962418	0.199659551	0.743208359	-0.093430305	0.153364637	0.640415485
1190554	OR1A2	0.001974102	0.975986444	0.997137447	0.034826602	0.595282893	0.906723206
1190563	KRTAP19-7	-0.018383637	0.779219108	0.968530018	-0.009253704	0.887788408	0.982606771
1190575	LOC728453	0.026391158	0.687329583	0.94877436	0.014413413	0.826037293	0.971563805
1190576	B3GALT5	-0.02611983	0.690377869	0.949691479	-0.042443958	0.517323931	0.874263685
1190577	LOC100128425	-0.077989385	0.23365572	0.772348312	-0.082252998	0.208999609	0.69405364
1190592	GRIA1	0.052823304	0.420236516	0.869886088	0.0690019	0.29216006	0.764653545
1190593	LOC646316	-0.035905726	0.583921255	0.923097625	-0.06208815	0.343316438	0.79869957
1190600	ZCCHC5	0.022718253	0.729003107	0.95940092	-0.000263616	0.996792824	0.999543216
1190609	MORG1	-0.108684438	0.096483886	0.61582331	-0.138061654	0.034404393	0.392785567
1190615	LOC642229	-0.008551264	0.896256464	0.985526704	0.00534028	0.935100791	0.991252693
1190626	ZMYND11	0.07445164	0.255615747	0.788152857	0.06490931	0.321792847	0.786066612
1190630	SLC22A11	-0.045141808	0.49102968	0.894274233	-0.04458363	0.496410703	0.865996167
1190634	GAA	-0.069275862	0.290243651	0.807988885	-0.05342212	0.41498011	0.833082227
1190639	LOC441442	-0.0364961	0.577748214	0.920556712	-0.047661485	0.467131502	0.855769996
1190646	LOC653419	0.048762513	0.456893432	0.881414739	0.049606364	0.449132307	0.848722413
1190647	ZNF323	-0.081016535	0.215948778	0.75809995	-0.080129935	0.221032387	0.705937413
1190653	GAPDHS	-0.143792489	0.02752367	0.42234258	-0.143922144	0.027382752	0.362025209
1190669	LOC652644	-0.087109648	0.183262666	0.727192516	-0.132025894	0.04317777	0.426281197
1190670	SPAG4	-0.074697281	0.254046428	0.787760376	-0.07519905	0.250861529	0.73478703
1190671	LOC100128857	0.008712973	0.894305956	0.985298962	0.036638362	0.576265281	0.898441827
1190673	LMAN2L	-0.117347737	0.072570393	0.565886123	-0.123280334	0.059163171	0.475817802
1190674	C19ORF69	-0.064602094	0.324093299	0.825094139	-0.072957938	0.265302561	0.745105493
1190678	AMBN	-0.001447727	0.982388199	0.998126306	-0.012839168	0.844782909	0.974952757
1190681	LOC644450	0.080490829	0.218952892	0.760394414	0.097201862	0.137371439	0.62081408
1190685	C11ORF39	-0.0443864	0.498319515	0.896068264	-0.008269422	0.899657478	0.98479008
1190687	CLK2	-0.001360886	0.983444481	0.99831879	0.021481517	0.743223729	0.954113735
1190703	IDO2	0.030577407	0.640963274	0.937080926	0.029060992	0.657610429	0.928197518
1190706	SLC39A13	0.008076645	0.901984805	0.986130636	0.015845122	0.809073774	0.967860385
1190707	PRPF31	0.046528747	0.477795026	0.891384013	0.033272957	0.611814179	0.91264222
1190717	BMS1	0.184434186	0.004559359	0.219334579	0.168413448	0.00969664	0.237438135
1190719	NEFH	-0.176382209	0.006713003	0.262384297	-0.165967608	0.010822851	0.247541929
1190725	PTPRA	0.04556815	0.486940663	0.893631247	0.071620583	0.274186075	0.752076805
1190730	LOC729675	0.035603163	0.587096671	0.923939267	0.00899699	0.89088173	0.983279376
1190731	KIAA1257	-0.056670588	0.387144965	0.855078207	-0.042143678	0.520294718	0.875175035
1190735	APP	-0.009643639	0.883093087	0.983990035	-0.013682974	0.834723568	0.972828932
1190736	HS.563292	0.023196816	0.723524804	0.958461527	0.011444115	0.86146843	0.978273752
1190739	ITPRIPL2	-0.038856921	0.553373231	0.912869654	0.004475687	0.945590222	0.993271701
1190743	LOC729121	-0.12266951	0.060441672	0.537409758	-0.068992887	0.292223254	0.764653545
1190746	ACSL6	-0.131995333	0.043226576	0.485731633	-0.14009802	0.03180849	0.383153989
1190747	LOC100129081	0.157664171	0.015554328	0.350883604	0.104976558	0.108468004	0.574014679
1190750	SLC41A2	-0.077181165	0.238551562	0.776962432	-0.081953517	0.210667792	0.696108612
1190753	MRE11A	0.016082216	0.806272941	0.972936007	0.02087663	0.7502112	0.95502729
1190754	LOC650557	0.158097737	0.015268549	0.349393815	0.179256345	0.005857548	0.191111023
1190762	UBE2V1	-0.102988627	0.115358732	0.642841419	-0.11669431	0.074187375	0.509738714
1190767	LOC100133165	-0.006977345	0.915271631	0.988371965	-0.013335254	0.838865724	0.973851848
1190768	ARL8A	0.050756582	0.438674135	0.875936797	0.070443902	0.282167484	0.757105504
1230014	MOXD2	-0.027215483	0.678099649	0.946415759	-0.01601775	0.807034253	0.96754276
1230017	PHCA	0.103033112	0.11520088	0.64284116	0.111641686	0.087701072	0.540668005
1230019	TSPO	0.047700476	0.466766797	0.886016502	0.06779849	0.300677967	0.77191944
1230022	LOC642817	0.081182703	0.215005383	0.757239788	0.088022556	0.178697318	0.666470024
1230025	CYB5R1	-0.20497367	0.001582891	0.141185718	-0.194041156	0.002815666	0.13845427
1230026	LOC339192	0.040227822	0.539452569	0.908275087	-0.005834998	0.929103664	0.989905147
1230035	USF2	0.066258174	0.311818118	0.817498418	0.054024007	0.409735847	0.8306679
1230039	ANGPTL1	0.017028262	0.795122017	0.970841306	-0.000380978	0.995365003	0.999543216
1230044	SSBP1	-0.049752081	0.447799676	0.879117476	-0.053986315	0.410063109	0.83089848
1230047	CBS	-0.103610125	0.113168645	0.639106223	-0.107078959	0.101536945	0.563469797
1230048	ABCB1	0.005207752	0.936707963	0.991784934	0.007158222	0.913083725	0.986128734
1230050	LOC100129626	-0.003252769	0.960442545	0.995428273	-0.037176817	0.570668647	0.896118762
1230053	MIR1247	0.019316976	0.768320755	0.966466904	0.013740407	0.834039835	0.972828932
1230064	LOC100129866	-0.022807145	0.727984472	0.959313492	-0.028612601	0.662565835	0.92952666
1230066	LOC650826	0.009117362	0.889431077	0.984546358	-0.013502674	0.836870793	0.97350664
1230068	PPP1R3D	0.062326432	0.341463946	0.83348667	0.025032508	0.702643299	0.942172761
1230070	NDRG1	-0.119392045	0.067695777	0.556930713	-0.117052903	0.073296411	0.508349103
1230082	LOC644193	-0.041583908	0.525855968	0.906314361	-0.034885307	0.594662239	0.906320411
1230091	PML	2.85E-06	0.99996535	0.99996535	0.011977674	0.855079127	0.977563419
1230092	LOC727937	0.088263026	0.177508863	0.721461998	0.120528296	0.065104249	0.489362308
1230093	EDA	-0.101945394	0.119109245	0.648059342	-0.088796755	0.17489197	0.662840847
1230102	LOC646383	-0.014421785	0.825937852	0.975425989	-0.0491693	0.453142794	0.851323697
1230110	FLJ33534	-0.01022947	0.876046648	0.982624292	-0.023330326	0.721998957	0.947488035
1230112	ZFYVE16	0.043480743	0.507134089	0.899508336	0.033306872	0.611451164	0.91254937
1230113	LOC728951	0.07639045	0.243410543	0.779590959	0.098980553	0.130287278	0.609871003
1230129	DDN	0.025986602	0.691876482	0.950207102	0.021268293	0.745684455	0.954282652
1230131	ATAD2B	0.171598746	0.008386145	0.282623746	0.171778655	0.00831706	0.224292488
1230132	FADS3	-0.04808708	0.463159133	0.884000202	-0.051059853	0.435940031	0.842173843
1230133	HS.287989	-0.001774833	0.978409784	0.997579255	-0.016022559	0.806977449	0.96754276
1230136	LOC729524	-0.012498967	0.848845807	0.978802092	-0.040502806	0.536681404	0.882417432
1230138	LOC642611	-0.070175488	0.284009845	0.804669534	-0.095157543	0.145873907	0.630989147
1230139	SDR9C7	-0.071279037	0.276486826	0.80085547	-0.051939506	0.42806509	0.838642505
1230142	HIST3H3	-0.019102163	0.77082513	0.966762705	-0.022116481	0.735911367	0.951884762
1230148	LOC649362	-0.137603187	0.035013015	0.45368696	-0.118533221	0.069710003	0.498104864
1230152	CYP2W1	0.013828025	0.832997012	0.976590718	0.003451875	0.958023332	0.995114381
1230156	SERPINB9	0.031892359	0.626671222	0.934080808	0.032121508	0.624194621	0.917074444
1230161	TUBG1	0.144228826	0.027051884	0.420309239	0.130901884	0.045003511	0.432123555
1230162	LRRC48	0.027753789	0.672097947	0.945086299	-0.00873315	0.894062622	0.983591684
1230164	HS.534061	0.135356442	0.038129251	0.466827843	0.135032653	0.038597107	0.409141062
1230167	LOC652354	-0.074298524	0.256597333	0.788800597	-0.049061649	0.45413367	0.851997111
1230168	LOC646750	0.015880826	0.80865184	0.972936007	0.013594225	0.835780343	0.973003239
1230170	SLC5A2	-0.068030117	0.29902583	0.812835974	-0.049828618	0.447100613	0.84791003
1230176	MAP3K9	0.099306366	0.129020711	0.662906453	0.080585874	0.218407568	0.703320913
1230181	RPP38	-0.075525576	0.248803887	0.783546906	-0.083523351	0.202029134	0.687516251
1230187	CSNK1E	0.133652384	0.040646244	0.477594283	0.106832039	0.102332345	0.564801063
1230189	ACOT2	0.055970415	0.39304688	0.859006857	0.087667814	0.180461254	0.668419812
1230192	SPNS1	0.096355555	0.140844045	0.678016719	0.08672761	0.185198472	0.672865518
1230193	LOC100134081	-0.08836998	0.17698216	0.72085719	-0.081096409	0.215494938	0.700336942
1230196	AHCTF1	0.041480018	0.526891419	0.906519999	0.04515576	0.490895578	0.86417176
1230201	CTLA4	0.11079321	0.090152788	0.603075795	0.100333115	0.12509144	0.602016896
1230209	LOC100128410	-0.014034616	0.830539324	0.976204528	-0.020315886	0.756706988	0.956439303
1230215	SNX7	-0.057457826	0.380573675	0.853359093	-0.02391261	0.715357097	0.945859048
1230220	LOC729466	-0.201328084	0.001924353	0.153182312	-0.191855317	0.003148202	0.143956484
1230221	HS.539160	0.080476348	0.219036063	0.760515495	0.094658671	0.148008266	0.633606309
1230224	DNAJB6	0.050503495	0.440963282	0.876251152	0.054235274	0.407904398	0.829326273
1230228	MSLN	0.047505502	0.468592088	0.88691484	0.022642276	0.729874121	0.950010047
1230240	SYN1	-0.014366633	0.826592971	0.975459426	0.00537064	0.934732641	0.991166362
1230241	RGPD4	0.037221963	0.570200587	0.91890915	0.014204732	0.82851679	0.972181772
1230242	UBE2L3	-0.070890755	0.279118249	0.802375777	-0.038836888	0.553577948	0.890468365
1230253	ICA1L	0.031169705	0.634508867	0.935492064	-0.011112451	0.865444641	0.978963584
1230259	CLEC6A	-0.006563135	0.92028435	0.98902363	0.014680314	0.82286855	0.971091264
1230270	WTIP	-0.010069674	0.877967745	0.982883189	0.017102464	0.794249131	0.964349119
1230273	FLJ46321	0.029982408	0.647474378	0.939226303	-0.002984031	0.963708363	0.995811939
1230274	ZNF18	-0.025592041	0.696321699	0.952085003	-0.035018388	0.593256341	0.905783768
1230278	LOC440348	0.036709863	0.57552063	0.920170601	0.021802052	0.739529459	0.952852549
1230280	N6AMT1	-0.031181961	0.634375596	0.935438383	-0.048356036	0.460658466	0.854647782
1230286	LTC4S	0.019767148	0.763080282	0.96579172	0.006265669	0.923886194	0.988651316
1230289	ADD1	0.042042451	0.521298158	0.904802648	0.072351987	0.269302948	0.74833636
1230292	MED30	0.176366297	0.006718034	0.262384297	0.188928724	0.003649078	0.153883574
1230296	LTV1	-0.029183336	0.656260928	0.941250902	-0.076163911	0.244815284	0.728457659
1230301	NHLH2	0.112392834	0.085575447	0.594122292	0.107352147	0.100662637	0.562217556
1230307	RRBP1	0.158233961	0.015179712	0.349102792	0.150234786	0.021230143	0.326300326
1230309	RPL26	0.052029999	0.427259657	0.872833081	0.078760809	0.229049191	0.714063106
1230324	ATPBD3	0.0191436	0.770341853	0.966709649	-0.019454134	0.766722963	0.957912922
1230326	LOC100130429	0.053946994	0.410404674	0.865277617	0.040741146	0.534285287	0.881432277
1230332	LOC150786	0.056906616	0.385167594	0.854381655	0.040762136	0.534074531	0.881372263
1230333	SS18	-0.088794976	0.174900645	0.718887163	-0.083553248	0.201867141	0.687219806
1230338	HS.571967	0.00301117	0.963378537	0.995802368	0.024393738	0.70988517	0.944512525
1230341	TMSB4Y	0.024721194	0.70616943	0.953919331	0.046535135	0.477734528	0.859517075
1230347	RERE	0.025324039	0.699347006	0.952556767	0.042388938	0.517867609	0.874338413
1230348	CARHSP1	-0.111317458	0.088631562	0.600596455	-0.089136037	0.173243396	0.661378255
1230349	LOC729652	-0.013809564	0.833216709	0.976590718	-0.007961504	0.903375259	0.985090282
1230356	LOC652427	-0.039866812	0.543101447	0.90987601	-0.047865364	0.465226224	0.854964319
1230358	GRSF1	0.161329932	0.013279075	0.333680549	0.169095845	0.009401537	0.236254976
1230360	HS.443377	0.058100369	0.375260979	0.851418888	0.074224426	0.257073292	0.738958594
1230364	LOC283523	-0.101667108	0.12012558	0.649515128	-0.108181172	0.098045885	0.56014745
1230368	LIPK	0.045919887	0.483580987	0.893153207	0.027090407	0.679497072	0.935370156
1230369	HOPX	0.04092147	0.532476007	0.907480837	0.038359171	0.558470505	0.892173869
1230370	LOC645452	-0.068456407	0.296000974	0.811691857	-0.080339173	0.219825039	0.704714345
1230372	HS.566864	0.077469975	0.236793883	0.775262607	0.099229348	0.129319248	0.608688314
1230373	LOC652553	-0.064273243	0.326567519	0.827112885	-0.036480245	0.577913594	0.899124042
1230376	ALAS2	0.028090846	0.668350538	0.944013405	0.038712917	0.554845598	0.890786811
1230379	HTR2C	0.116665813	0.074258555	0.570850697	0.110646658	0.090581756	0.546743379
1230382	LOC644285	0.035379164	0.589452672	0.924166413	0.03528754	0.590417599	0.904940063
1230397	TMEM69	0.062093142	0.343277561	0.83464438	0.049099418	0.45378589	0.85172315
1230403	SLC26A1	0.009066699	0.890041591	0.984623081	-0.036030933	0.582609517	0.90146536
1230424	CSAG2	-0.04718042	0.471644126	0.88827834	-0.028086437	0.668399505	0.932021844
1230435	LOC642980	-0.006159948	0.925166677	0.989886218	-0.044272191	0.499426609	0.866814253
1230438	DCAF15	-0.080576392	0.218461932	0.759983079	-0.096068	0.14203909	0.626201367
1230441	CHD3	-0.064856543	0.322187211	0.823726727	-0.031794818	0.627726696	0.918825796
1230445	SORBS2	-0.02157551	0.742139819	0.961925311	-0.078918874	0.228113296	0.713363522
1230446	LOC442308	0.090205875	0.168120624	0.711353567	0.065461733	0.317682976	0.78385146
1230450	TTC12	-0.130824366	0.045131775	0.494021433	-0.113638215	0.082142568	0.528854366
1230451	TPM2	-0.000409191	0.995021765	0.999440734	-0.004455677	0.945833113	0.9933778
1230458	AES	0.034647816	0.597174892	0.926218487	0.060346721	0.357048032	0.806645728
1230463	LOC100134176	-0.025357592	0.698967978	0.952430805	-0.061779977	0.345721728	0.80014514
1230465	HNRNPK	0.073702131	0.260445429	0.792220542	0.037363258	0.568736829	0.895579422
1230470	RHOU	-0.114499156	0.079834919	0.582524808	-0.070752301	0.280060643	0.755550795
1230471	LOC286411	-0.087236732	0.18262204	0.72700175	-0.100526165	0.124363116	0.601359091
1230475	NAG18	-0.045608243	0.486557077	0.893594793	-0.065536676	0.317128069	0.783316193
1230477	IRX5	0.041946236	0.522252836	0.905119791	0.064063184	0.328154334	0.790284385
1230484	HSP90B3P	0.081577854	0.212773836	0.7553544	0.06870399	0.294253556	0.766472142
1230487	SRGAP3	-0.100884272	0.123020788	0.654692378	-0.066335098	0.311255447	0.778938485
1230491	SNORD107	-0.04277395	0.514069286	0.901758581	-0.061558817	0.347454442	0.801090772
1230494	LOC100133567	0.181064488	0.005370742	0.234591445	0.155316093	0.017184691	0.301168877
1230497	ZNF585A	-0.047907579	0.464832258	0.884797983	-0.017454347	0.790113209	0.963008734
1230504	SYNGR1	-0.092668655	0.156758658	0.696731974	-0.099397287	0.128668964	0.607312039
1230520	RGS9	-0.049254747	0.452357158	0.879750027	-0.045661712	0.486045773	0.862889539
1230521	HS.374023	0.054232995	0.407924134	0.864130999	0.068424936	0.296223591	0.767973237
1230523	COMMD3	0.092721228	0.156522581	0.696731974	0.063562654	0.33195539	0.792516341
1230524	ST6GALNAC3	-0.019713325	0.763706282	0.965870989	-0.04298364	0.512006665	0.872513595
1230528	LOC648040	0.094475228	0.148799033	0.687664103	0.112348307	0.085700287	0.537007177
1230538	INA	0.045602283	0.486614086	0.893595253	0.026874987	0.68190645	0.936163363
1230541	BRS3	-0.130097581	0.046349282	0.496127792	-0.144801555	0.026443164	0.35827225
1230543	C11ORF71	0.093550468	0.152834283	0.691769384	0.104968985	0.108493627	0.574018429
1230546	TMEM41B	0.134362367	0.039581046	0.473039576	0.107916724	0.098874665	0.56014745
1230551	LOC388333	-0.126493783	0.052799272	0.51813057	-0.121658667	0.06260737	0.482447126
1230553	LOC644184	-0.034626821	0.597397242	0.926218487	-0.019984232	0.760557034	0.956692066
1230554	LOC654121	-0.057624838	0.379188386	0.853106962	-0.041053075	0.531157489	0.879511937
1230563	LOC283547	-0.139057822	0.033112867	0.443967751	-0.121220938	0.063564773	0.484934223
1230564	WWC2	-0.148499744	0.022788698	0.399315609	-0.15327674	0.018719585	0.309745725
1230576	LOC730427	0.003205794	0.961013355	0.995490679	-0.016690958	0.799093136	0.965290368
1230577	GNAT2	-0.034141769	0.602544785	0.927934794	-0.010889064	0.868124659	0.979613371
1230592	ABAT	-0.036368508	0.579079752	0.920985815	-0.031442805	0.631542074	0.919691787
1230593	SP3	-0.175665132	0.006943115	0.26445989	-0.18362388	0.004743691	0.17544972
1230594	MEOX1	0.053749893	0.412119338	0.866064893	0.023979633	0.714593962	0.945485263
1230598	SORD	-0.065226045	0.319432226	0.822124057	-0.109249021	0.094755191	0.554776547
1230600	LOC651064	-0.079757773	0.223191505	0.764085201	-0.112293085	0.085855317	0.537050284
1230601	ATP7B	-0.091111368	0.163873804	0.705574512	-0.055150978	0.400022468	0.826463088
1230603	CT45A4	0.011842808	0.856693253	0.979977329	0.004430461	0.946139195	0.9933778
1230605	CCL13	-0.169113745	0.009393905	0.297496681	-0.148202637	0.023065259	0.340542434
1230608	HS.125008	-0.110750162	0.090278624	0.603075795	-0.107425422	0.100429147	0.562103543
1230609	CSAG3A	-0.078144674	0.232723216	0.771051532	-0.043441803	0.507514902	0.870196629
1230612	CCT6B	0.183030992	0.004882781	0.224964593	0.168393004	0.009705606	0.237438135
1230615	WFDC1	-0.042835188	0.513466471	0.901568581	-0.012176475	0.852700896	0.976783528
1230626	IFNA7	-0.003357444	0.959170661	0.995092683	0.00482601	0.941338794	0.992483207
1230630	PITPNC1	0.110517945	0.090959853	0.604950817	0.099649571	0.127696836	0.606155706
1230632	RNF38	0.032204541	0.623298247	0.933484584	0.014972424	0.819403815	0.970133261
1230639	TRAPPC4	-0.040606172	0.535641567	0.907884807	-0.067061858	0.305972278	0.775875029
1230646	THUMPD2	-0.089184873	0.173007059	0.717529543	-0.147169312	0.024049793	0.345216406
1230653	CYP3A43	-0.017106485	0.794201838	0.970688354	-0.003390454	0.958769587	0.995228933
1230671	LOC100134822	0.072497364	0.268339465	0.797097336	0.054680593	0.404059891	0.827838144
1230672	TFF1	-0.064108582	0.327810967	0.827521348	-0.051491445	0.43206595	0.840482162
1230673	PPAN	-0.012899125	0.844067297	0.978238228	-0.038511586	0.556907272	0.891748283
1230674	LOC100128760	0.139915292	0.032034404	0.440752565	0.126272211	0.053219027	0.461378096
1230678	SLC45A1	0.09199263	0.15981825	0.700805475	0.117682916	0.071752143	0.504454518
1230681	LOC644989	-0.077362629	0.237446121	0.775780556	-0.08683921	0.184631445	0.672449704
1230682	BIRC5	-0.025225598	0.70045943	0.952994688	-0.077973252	0.233752753	0.718616276
1230685	LOC643090	-0.043416176	0.507765603	0.899716423	-0.048088876	0.463142407	0.854647782
1230689	LOC645447	-0.059546668	0.363470268	0.845703041	-0.052286109	0.424984917	0.837644273
1230692	LOC401351	-0.120717463	0.064680801	0.548461435	-0.123139086	0.059456814	0.476224617
1230711	LOC642573	0.06485334	0.322211161	0.823726727	0.097409735	0.136528604	0.619450246
1230717	SEC24B	0.00541948	0.934140443	0.991784934	-0.012394636	0.850092594	0.976615939
1230719	PIGM	0.022782713	0.728264398	0.959348814	0.036394968	0.578803496	0.899550089
1230722	ALOX15	0.127968854	0.050074378	0.506760843	0.116070914	0.075757196	0.513685219
1230725	ANP32C	0.026949584	0.681071751	0.947608985	-0.008248457	0.899910548	0.984814833
1230730	SLC30A5	0.113026475	0.083814697	0.590063677	0.087276772	0.182420541	0.670312237
1230731	NFXL1	-0.047518752	0.46846792	0.88689065	-0.079957003	0.222033806	0.706863701
1230735	L1CAM	-0.06173036	0.346109983	0.8358691	-0.051280853	0.433953799	0.841416802
1230736	PTCH2	0.034707178	0.59654639	0.92615495	0.030828036	0.638228778	0.92264238
1230739	GJC1	0.117165146	0.073019324	0.567326155	0.092116626	0.159253725	0.647251759
1230743	LOC100134470	0.095135926	0.145965903	0.684706239	0.094384218	0.14919254	0.635279895
1230746	ZCCHC6	0.049697163	0.448301655	0.879299061	0.043322909	0.508678546	0.871178504
1230747	SF3A3	0.242357471	0.00017575	0.046115821	0.249324455	0.000112062	0.024774363
1230750	LOC648926	0.008508689	0.896770097	0.985548521	-0.018534848	0.777450469	0.960320381
1230754	POR	0.058264915	0.373907831	0.850998957	0.081836871	0.211320123	0.696792846
1230767	IFITM2	-0.031329243	0.632775031	0.935323764	-0.014632997	0.823430109	0.971314372
1230768	TBC1D8B	0.034065829	0.603352491	0.928390341	0.035015451	0.59328736	0.905783768
1240014	GTF3C4	-0.091239134	0.163281098	0.705171737	-0.098582678	0.131846952	0.612461238
1240019	PHKB	-0.0040255	0.951055828	0.994318173	-0.004255862	0.948258757	0.993600094
1240025	C17ORF38	-0.006645473	0.919287643	0.988950316	-0.00182031	0.977856719	0.996974956
1240026	DLG3	0.071276054	0.276506977	0.800858027	0.054883002	0.402319604	0.826999052
1240035	LOC441073	-0.008311317	0.899151811	0.985839364	0.013795768	0.833380894	0.972828932
1240037	PARM1	0.024952062	0.703553876	0.953164896	0.025723502	0.694839461	0.939577949
1240039	TMEM30A	-0.131740912	0.043634681	0.488020277	-0.116421086	0.074872121	0.511097721
1240040	SLC9A5	0.016696421	0.799028781	0.971267457	0.021099378	0.747635671	0.9544576
1240041	GAS2L2	-0.029081175	0.657387726	0.941591697	-0.017255365	0.792451263	0.963851092
1240047	DPP7	0.150551399	0.020955917	0.385052592	0.153871916	0.018259775	0.307317733
1240048	LOC646055	0.056905417	0.385177626	0.854381655	0.073973179	0.258691661	0.740420578
1240050	ING3	0.084533351	0.196608565	0.740393809	0.114015235	0.081125481	0.526026775
1240053	LOC641804	-0.036546973	0.577217709	0.920556712	-0.081944162	0.210720059	0.696108612
1240064	ZNF281	-0.002838958	0.965471616	0.996094021	0.009671426	0.882758647	0.982055323
1240066	LOC729080	-0.015328796	0.815181601	0.973825623	0.000832519	0.98987174	0.998781185
1240068	PDE7B	-0.066270268	0.311729609	0.817498418	-0.06040187	0.356607967	0.806461619
1240070	CD74	0.144558285	0.026700269	0.41887678	0.129144336	0.047987693	0.441291807
1240072	MOSPD2	-0.044219662	0.499936236	0.896613784	-0.075728129	0.247533385	0.730528743
1240075	OR1G1	0.025043276	0.702521449	0.953164896	0.051525431	0.431761731	0.840314144
1240082	LOC100132811	0.009898045	0.8800319	0.983467392	-0.037957243	0.562602976	0.893362658
1240088	OR2A42	0.031552999	0.630346655	0.935231618	0.050810988	0.438182919	0.843457548
1240091	C14ORF181	0.125919549	0.053892833	0.520427801	0.137884552	0.034638426	0.393896917
1240092	LOC391004	-0.051561013	0.431443353	0.873925979	-0.056318013	0.390110161	0.822854825
1240093	S100A14	-0.017688948	0.787359033	0.969696706	0.036910393	0.57343461	0.896916187
1240095	LOC162073	-0.053092645	0.417867452	0.868331657	-0.027240007	0.67782578	0.934924888
1240097	BAZ1A	0.101996015	0.118925093	0.64796899	0.118974637	0.068668714	0.496539539
1240100	LOC652860	-0.098082808	0.133826778	0.671335016	-0.086698779	0.185345167	0.67296999
1240102	UHRF1BP1	-0.094571037	0.148385631	0.687272937	-0.100145587	0.125802086	0.603067355
1240113	CCDC101	-0.109138246	0.095092414	0.613818477	-0.117521031	0.072146399	0.505720776
1240114	PRAMEF10	-0.098808538	0.130959822	0.6663767	-0.124518258	0.056640458	0.470252488
1240121	LOC340274	-0.077435408	0.237003775	0.775288754	-0.072983547	0.2651344	0.745034659
1240129	ZNF549	-0.035956089	0.583393457	0.922781527	-0.031398359	0.632024504	0.91978936
1240131	GAPDHS	0.052875415	0.419777548	0.869445866	0.033175906	0.612853497	0.912927774
1240133	MIR16-2	-0.054031146	0.409673879	0.864934455	-0.052110424	0.426544571	0.838217598
1240136	PI4KAP2	-0.022065912	0.736492861	0.96068089	-0.069270245	0.290282857	0.762726835
1240139	LOC651680	0.010263563	0.875636862	0.982611516	-0.001651506	0.979909686	0.997414309
1240142	SAMD9	-0.059458947	0.364178771	0.846066283	-0.044617149	0.496086692	0.865878439
1240152	CFD	-0.047901782	0.464886343	0.884830373	-0.024804502	0.705225223	0.943262701
1240154	LOC727980	0.12773853	0.050491973	0.508266494	0.133689725	0.040589626	0.417044514
1240162	LOC643920	-0.066452116	0.310400773	0.817016213	-0.037288873	0.569507198	0.895684
1240164	RAB12	0.135444085	0.038003438	0.4666023	0.129915017	0.046659395	0.43777709
1240168	FRG2C	0.051543979	0.431595754	0.873925979	0.07145749	0.275283089	0.752617388
1240170	LOC652224	0.009100795	0.889630709	0.984599999	0.009862868	0.880455067	0.981764309
1240176	PPP1R13L	-0.041367714	0.528011885	0.90664688	-0.02595074	0.692280072	0.938674363
1240180	IGSF9B	0.013629232	0.835363461	0.976867531	0.001262648	0.984639416	0.998272104
1240181	C10ORF53	0.02322713	0.723178255	0.958414346	0.027651718	0.673234381	0.933453454
1240189	OR52D1	0.051179156	0.434867156	0.875242613	0.05843687	0.372496963	0.814565695
1240192	CSNK1G2	0.036490397	0.577807704	0.920556712	0.019419865	0.76712208	0.958054011
1240195	PAGE2	0.044618703	0.496071667	0.895193556	0.000418265	0.994911373	0.999543216
1240201	BACE2	-0.120415377	0.065358096	0.550861143	-0.104783365	0.109123132	0.574656587
1240202	SNORD18C	0.122679905	0.060419726	0.537315778	0.142931152	0.028475712	0.36613016
1240204	LOC100131792	0.005440559	0.93388487	0.991784934	0.003675002	0.955312726	0.99489024
1240209	TNFSF8	0.065144475	0.320039086	0.822502325	0.083341324	0.203017458	0.688194736
1240215	LOC647704	0.040422769	0.537487245	0.908234412	0.044642071	0.495845858	0.865715127
1240220	MIR384	-0.026628158	0.684671084	0.948458717	-0.054731951	0.403617896	0.827838144
1240221	POLR2H	0.040850077	0.533191958	0.907480837	0.035308532	0.590196461	0.904940063
1240228	PAG1	-0.069668839	0.28750942	0.806786376	-0.052082729	0.426790737	0.838217598
1240239	HS.249957	0.084776647	0.195318788	0.739255674	0.078663767	0.229625114	0.714307546
1240241	SLCO3A1	0.073700405	0.260456629	0.792220542	0.095596842	0.144013878	0.628085027
[truncated: 45,232 more rows]
