# Supplementary material for: Context-specific regulation of surface and soluble IL7R expression by an autoimmune risk allele
Source: Nat Commun. 2019 Oct 8;10:4575. doi: 10.1038/s41467-019-12393-1 (PMC6783569; doi:10.1038/s41467-019-12393-1)
Supplement: Supplementary file 6 — Supplementary Data 2 [file 41467_2019_12393_MOESM6_ESM.csv]

ArrayAddress	p.value	estimate	Gene	fdr
6290349	9.28E-11	0.498027187	LOC389223	4.38E-06
4860673	5.14E-10	-0.482732659	DDX39	1.21E-05
4610608	2.42E-09	-0.466336703	LOC731049	3.81E-05
2360626	3.58E-09	-0.461934472	GPR175	4.22E-05
7570669	1.15E-08	-0.448246776	ADAP1	6.02E-05
7380634	6.85E-09	-0.454388289	C20ORF20	6.02E-05
1300398	1.08E-08	-0.448943883	CGGBP1	6.02E-05
4670019	1.09E-08	0.448877658	ITFG1	6.02E-05
4210703	7.72E-09	0.452976647	RPL15	6.02E-05
3450719	2.30E-08	0.439714186	EEF1A1	0.00010855
2760491	2.53E-08	-0.438518648	ATG16L1	0.000108599
2480064	4.17E-08	0.432195887	C20ORF199	0.000164135
2000386	5.17E-08	0.429442314	01-Mar	0.000187756
2060274	5.77E-08	-0.428016731	PREB	0.000191626
5910500	6.09E-08	0.427326595	SYT11	0.000191626
2320110	7.51E-08	0.42459045	ATP6V0E1	0.000196965
840356	7.18E-08	0.425179505	NUAK2	0.000196965
770672	6.74E-08	-0.426002091	THOP1	0.000196965
6560292	8.05E-08	-0.423677239	DNM2	0.000200051
50286	8.99E-08	-0.4222168	EEPD1	0.000202228
6620563	8.64E-08	0.422750087	LOC644604	0.000202228
6100482	1.06E-07	0.420027884	ATP2B4	0.000217825
5360048	1.02E-07	0.420498432	CCL23	0.000217825
1510673	1.14E-07	-0.419037992	LOC644132	0.000224863
630014	1.27E-07	0.417629836	MAN1A1	0.00023986
1570110	1.57E-07	-0.414775183	MANBAL	0.000282276
6580164	1.61E-07	0.414402231	PHF21A	0.000282276
2640324	1.73E-07	0.413436738	SLC46A3	0.000292299
3360132	1.82E-07	0.412777971	SNX20	0.000296244
1030333	2.46E-07	-0.408668526	CCL2	0.00038667
3420333	2.68E-07	-0.407472987	C19ORF6	0.000408063
1770753	3.24E-07	-0.404820495	HRAS	0.000478547
5810424	3.46E-07	0.403921227	C1RL	0.000494925
5260440	3.60E-07	-0.40335657	ST3GAL6	0.000500153
3930189	3.92E-07	-0.402150575	EIF4G1	0.000514771
5550279	3.91E-07	0.402192402	ENTPD1	0.000514771
4890397	4.63E-07	-0.399829209	EWSR1	0.0005595
2710709	4.74E-07	0.399487626	FCGR1B	0.0005595
3610228	4.73E-07	0.399501568	PEA15	0.0005595
2470092	4.56E-07	0.400027884	SLCO3A1	0.0005595
5890605	5.39E-07	-0.397661206	FAM109A	0.000613233
6400386	5.45E-07	-0.397490415	MAP4K2	0.000613233
4250288	6.11E-07	0.39586267	UFSP2	0.000671204
5420725	6.84E-07	-0.394245382	PNPLA1	0.000734098
3930022	7.11E-07	0.393691182	LOC644739	0.000745914
5910095	7.75E-07	0.392439875	CCDC115	0.000766931
4610364	7.48E-07	-0.392952248	CCL7	0.000766931
2850424	7.79E-07	-0.392356222	LOC100133517	0.000766931
6650612	8.14E-07	-0.391721854	TOLLIP	0.000784868
6580731	9.48E-07	-0.389512025	DNM2	0.000895161
7210397	1.03E-06	-0.38827466	GNPTG	0.000954973
7560725	1.06E-06	-0.387880795	PLEKHN1	0.000962071
4560193	1.09E-06	0.38739282	CD44	0.000973706
3120543	1.11E-06	0.387148832	SLC39A8	0.000973706
5570300	1.22E-06	0.385785988	C10ORF78	0.001041727
5910164	1.24E-06	-0.385615197	LARP1B	0.001041727
5570398	1.27E-06	0.385155106	FCGR1C	0.00104982
620112	1.29E-06	0.38498083	N4BP2L1	0.00104982
6590324	1.34E-06	-0.384426629	PTDSS2	0.001053443
6270241	1.34E-06	-0.384444057	TPD52L2	0.001053443
6110343	1.45E-06	0.383199721	CCL23	0.001125229
360612	1.49E-06	0.382795399	LOC100131940	0.001137495
2710402	1.53E-06	-0.382453817	ZCCHC14	0.001145336
520392	1.61E-06	0.381627745	P2RY13	0.001191434
7380689	1.71E-06	0.380721506	RPL22	0.001246145
6900630	1.85E-06	0.37954688	ATP2B4	0.001278895
1570349	1.87E-06	0.379431858	KLHL5	0.001278895
4050452	1.82E-06	0.379790868	PPA1	0.001278895
6420008	1.82E-06	0.379825723	PROS1	0.001278895
2640601	1.99E-06	-0.378508191	GIT1	0.001312517
3370451	1.95E-06	-0.378776577	GNB2	0.001312517
4480497	2.00E-06	0.378396654	SIGLEC10	0.001312517
6400465	2.07E-06	-0.377856396	PTPN6	0.001341542
2640341	2.16E-06	0.377229	FKBP5	0.001379274
1030204	2.19E-06	-0.377016382	CCL1	0.00138006
830735	2.24E-06	-0.376709655	CENTA1	0.001389648
160474	2.30E-06	0.376298362	TCEAL8	0.001409159
2030008	2.40E-06	0.375657023	LOC440595	0.001450842
5080167	2.47E-06	-0.375210875	NOTCH1	0.00147493
5090176	2.55E-06	-0.374719414	C9ORF89	0.001504042
630167	2.62E-06	0.374276751	SDCBP	0.001529018
1470520	2.72E-06	0.373722551	CMTM6	0.00154705
3140750	2.70E-06	-0.373820146	RBM38	0.00154705
2810253	2.94E-06	0.372530498	ACSF2	0.00163233
6250241	2.93E-06	-0.372596724	APOB48R	0.00163233
4540435	2.99E-06	0.372272569	HN1	0.001640558
6980164	3.10E-06	-0.371711398	NKIRAS2	0.001681716
6550133	3.23E-06	0.371066574	N4BP2L1	0.001733362
4540376	3.40E-06	0.370261415	FAM13A	0.001779471
2470358	3.43E-06	0.370142907	IFNGR1	0.001779471
2060288	3.43E-06	-0.370139421	PLP2	0.001779471
6420070	3.48E-06	-0.369912862	PHF1	0.00178389
1440142	3.51E-06	0.369762984	TMEM77	0.00178389
3850121	3.60E-06	0.369376089	EEF1A1	0.001806397
4390594	3.63E-06	0.369236668	PARL	0.001806397
5820129	3.74E-06	0.368766121	PABPC1	0.001842359
520086	3.81E-06	0.368504705	FCGR1A	0.001850462
3400349	3.84E-06	0.368375741	TTC9C	0.001850462
2140528	3.94E-06	-0.367974904	GPR172A	0.001879355
7100717	4.01E-06	0.367699547	RPS15A	0.001893595
2810114	4.06E-06	-0.3674939	C15ORF17	0.001899631
5560433	4.20E-06	-0.366988498	AHRR	0.00193594
6040711	4.23E-06	0.36686999	CCR2	0.00193594
2640037	4.30E-06	-0.366587661	CD209	0.00193594
1570746	4.29E-06	-0.366626002	LOC651816	0.00193594
4880537	4.35E-06	0.366434298	LIMA1	0.001936486
3450377	4.45E-06	0.366068316	RNF5P1	0.00194624
3930086	4.45E-06	-0.366061345	UCKL1	0.00194624
7320546	4.63E-06	0.365454862	LAMP3	0.002004088
4780040	4.69E-06	-0.36524573	MRPL41	0.002011505
4280292	4.73E-06	-0.365109794	RNF126	0.002011505
2060047	4.86E-06	0.364674102	B4GALT5	0.002049306
7610273	4.97E-06	-0.364325549	PHF1	0.002076439
2490564	5.02E-06	0.364158243	HS.31961	0.002080099
6200369	5.17E-06	0.363705124	PPP1CB	0.002103551
3360291	5.13E-06	-0.363802719	TICAM1	0.002103551
5130661	5.25E-06	0.363457651	FAM105A	0.0021055
1430670	5.26E-06	-0.36341931	SNRNP70	0.0021055
2120224	5.49E-06	0.362729174	ANKRD13A	0.002180513
4890408	5.56E-06	-0.362540955	PMM1	0.00218808
5270520	5.94E-06	-0.361491809	FAIM3	0.002200963
6110392	5.91E-06	0.361575462	GNS	0.002200963
7160709	5.89E-06	-0.361627745	HOMER3	0.002200963
4390066	5.86E-06	-0.361690484	LIN37	0.002200963
3180360	5.96E-06	0.361443012	LOC154761	0.002200963
2850068	5.81E-06	0.361840362	LOC440280	0.002200963
6180148	5.96E-06	-0.361418613	MAFG	0.002200963
1110465	5.89E-06	0.361606832	YPEL2	0.002200963
990129	6.17E-06	0.360867898	KIAA0586	0.002220353
3890563	6.25E-06	0.360665737	LAMP2	0.002220353
4860703	6.25E-06	0.360679679	LOC648695	0.002220353
4050437	6.15E-06	-0.360923667	PTS	0.002220353
650338	6.24E-06	-0.360693621	SEC13	0.002220353
2370414	6.43E-06	-0.360212618	C16ORF42	0.002267011
650259	6.97E-06	-0.35892297	ATP5J	0.002378437
580706	6.92E-06	0.359031021	CCR2	0.002378437
4490164	6.86E-06	-0.35918787	GALNT6	0.002378437
2570131	6.96E-06	-0.358940397	HPS1	0.002378437
6290519	7.00E-06	0.358853259	STOM	0.002378437
4040292	7.11E-06	-0.358605786	GOLGA2	0.002381005
540240	7.09E-06	-0.358637156	LOC440957	0.002381005
6580682	7.35E-06	-0.358072499	CLN3	0.002440826
4920326	7.39E-06	-0.35797839	MFN1	0.002440826
6110386	7.50E-06	0.357748344	PRCP	0.002450133
5270446	7.52E-06	0.357692576	RBM41	0.002450133
4920593	7.76E-06	0.357190659	CDKN2C	0.002494862
1780068	7.82E-06	-0.357068665	MAPK7	0.002494862
1780156	7.78E-06	-0.357145347	SAMD4B	0.002494862
1570075	7.91E-06	0.356887417	FBXO4	0.002505952
940463	7.96E-06	-0.356779366	PNPLA1	0.002505952
5690753	8.29E-06	0.3561206	CLEC4E	0.002592514
6510133	8.55E-06	-0.355615197	POFUT2	0.002656794
5720039	8.87E-06	-0.355022656	CXCL1	0.002737246
1690719	9.05E-06	0.354698501	SYNGR2	0.002756173
160309	9.00E-06	-0.354771697	TSSC4	0.002756173
6620209	9.21E-06	0.354409202	FCGR1B	0.002787472
840682	9.50E-06	-0.353896828	DAPK3	0.00285792
1090438	9.62E-06	0.353698153	ZMYND8	0.002874523
1110564	1.00E-05	0.353035901	CXCL13	0.002956295
6020368	1.00E-05	0.353032415	TATDN3	0.002956295
1240685	1.02E-05	-0.352767515	PDCD5	0.002985743
2650605	1.03E-05	0.352642036	C4ORF18	0.002990074
540440	1.05E-05	0.35227954	FCHSD2	0.00303801
7550110	1.08E-05	-0.351781108	BAX	0.00306406
6110102	1.09E-05	0.351641687	C20ORF46	0.00306406
290593	1.08E-05	-0.351833391	FGF2	0.00306406
3460239	1.07E-05	0.352000697	HVCN1	0.00306406
6330037	1.09E-05	0.351683513	ITPR2	0.00306406
1260341	1.16E-05	0.350599512	IL13RA1	0.00322538
5390093	1.16E-05	0.350613454	INSL3	0.00322538
7330070	1.17E-05	-0.350449634	LOC201175	0.003235713
6580372	1.19E-05	-0.350184733	ZFYVE27	0.003268813
1070519	1.24E-05	-0.349449285	LOC654126	0.003397375
4040564	1.26E-05	-0.349264552	IRAK1	0.003398274
1510327	1.26E-05	0.349254096	UBA3	0.003398274
2100273	1.28E-05	0.348940397	EEF1A1	0.003443377
6660279	1.30E-05	-0.348738236	DOHH	0.003465808
1940050	1.33E-05	0.348299059	LOC388720	0.003518717
6270546	1.33E-05	0.348354827	RPS6	0.003518717
4220743	1.36E-05	-0.347999303	JMJD6	0.003530907
5340689	1.36E-05	0.347964448	JRK	0.003530907
7650358	1.35E-05	0.348138724	TGFBI	0.003530907
5220504	1.40E-05	0.347546183	CHCHD7	0.003545638
4040343	1.40E-05	-0.347546183	LOC100129673	0.003545638
730195	1.40E-05	-0.347532241	LOC407835	0.003545638
3890609	1.38E-05	0.347755315	PLSCR1	0.003545638
4250392	1.42E-05	0.347256884	LOC283412	0.003547353
150148	1.42E-05	-0.347305681	MAP1S	0.003547353
3400440	1.42E-05	0.347309167	PTPN22	0.003547353
6420524	1.44E-05	0.347061694	LOC643873	0.003551434
7610184	1.44E-05	-0.34706518	PNKP	0.003551434
6060315	1.45E-05	-0.346911816	FERMT3	0.003564736
5130209	1.48E-05	0.346552806	LOC648189	0.003618741
1440100	1.49E-05	0.346486581	MBD2	0.003618741
1690192	1.70E-05	0.344252353	ADAMDEC1	0.003783639
580255	1.70E-05	0.344245382	AIM1	0.003783639
3180343	1.66E-05	-0.344579993	C17ORF85	0.003783639
1660615	1.63E-05	0.344970373	CCR2	0.003783639
1580296	1.61E-05	0.345116765	CWF19L2	0.003783639
450348	1.59E-05	0.345378181	GNG10	0.003783639
5270674	1.66E-05	-0.344600906	GPR68	0.003783639
5720292	1.60E-05	0.34521436	HS.537004	0.003783639
1570008	1.58E-05	-0.345437435	HS.545514	0.003783639
4570524	1.70E-05	0.344273266	ICK	0.003783639
2970088	1.58E-05	0.345461833	LIPT1	0.003783639
3420079	1.64E-05	-0.344806553	MRPS36	0.003783639
6960471	1.63E-05	0.344945974	PRR13	0.003783639
1780543	1.60E-05	-0.345210875	PSMB7	0.003783639
2760452	1.68E-05	0.34439526	RPS29	0.003783639
940504	1.69E-05	0.344329035	RUNX2	0.003783639
2850273	1.63E-05	-0.344890206	SAPS3	0.003783639
6480450	1.61E-05	0.345123736	SLC1A2	0.003783639
1190300	1.75E-05	-0.343736494	MAPK7	0.003881066
2570671	1.76E-05	0.343638899	XRN2	0.003885294
3990646	1.77E-05	0.34352039	ITPR1	0.003894416
4390315	1.78E-05	0.343436738	LOC645436	0.003895601
4830315	1.79E-05	0.343335657	DUSP10	0.003900879
4880646	1.81E-05	0.343154409	FKSG30	0.003913292
540082	1.81E-05	0.343126525	TBL1XR1	0.003913292
5960239	1.83E-05	0.34299756	CCR2	0.003925272
4730369	1.88E-05	0.342481701	BTG1	0.003990935
3130577	1.92E-05	-0.342129662	C6ORF153	0.003990935
3060292	1.93E-05	0.342080864	LAMP2	0.003990935
380491	1.90E-05	0.342328337	LOC389435	0.003990935
2810521	1.89E-05	0.342460788	LOC647276	0.003990935
6510246	1.92E-05	0.342199373	LOC648210	0.003990935
540717	1.90E-05	-0.342387591	LONP1	0.003990935
3460167	1.94E-05	0.342035552	NAP1L1	0.003990935
6100414	1.90E-05	0.342370164	UPRT	0.003990935
1110615	1.96E-05	0.341836877	BEX4	0.003996259
1090026	1.96E-05	-0.341850819	PMPCA	0.003996259
6420189	1.96E-05	-0.341791565	XPO6	0.003996259
6660259	2.00E-05	0.341446497	RBBP9	0.004056507
2630619	2.01E-05	0.341390728	RNF20	0.004056507
3170458	2.07E-05	-0.340850471	C14ORF179	0.004151629
5720470	2.07E-05	0.340860927	LOC653381	0.004151629
1570685	2.09E-05	-0.340738933	KIAA0415	0.004161217
3170209	2.14E-05	0.34035901	ENTPD6	0.004236935
3290458	2.15E-05	-0.340271872	FEZ1	0.004240771
7550064	2.18E-05	-0.339979087	KCTD5	0.004296013
780021	2.23E-05	0.339627048	OPN3	0.00436408
5720136	2.24E-05	0.339567794	RAB34	0.00436408
1470132	2.26E-05	-0.339403974	B3GNT8	0.004385784
4890647	2.28E-05	0.339271523	C1ORF25	0.004385784
20671	2.27E-05	-0.33928198	PSME4	0.004385784
7610730	2.32E-05	0.338926455	DOCK11	0.004456671
1300280	2.34E-05	0.338821889	CXCR4	0.004464906
2060546	2.34E-05	-0.338755664	DHX38	0.004464906
2490152	2.37E-05	0.338595329	ENPP2	0.004488658
1090687	2.42E-05	0.338191007	POLR1D	0.004577033
3610288	2.50E-05	-0.337664692	LAT	0.004697684
4830068	2.51E-05	-0.337605437	LOC650803	0.004697684
5090671	2.55E-05	-0.33733008	GDF15	0.004754391
770326	2.56E-05	0.337211572	LDHA	0.004768291
520059	2.61E-05	0.33690833	LAMP3	0.004833693
430239	2.62E-05	-0.336814221	NRBP1	0.004841092
5700068	2.68E-05	-0.336451725	TRPM2	0.004924359
2370484	2.69E-05	0.336375044	ZFHX2	0.004927046
5960471	2.78E-05	0.335789474	BCL9L	0.005018543
7550392	2.78E-05	0.335841757	GLUL	0.005018543
6840523	2.76E-05	0.335921924	RNF8	0.005018543
4390301	2.76E-05	-0.335960265	TRPV2	0.005018543
3310463	2.86E-05	0.335315441	ARHGAP15	0.005054132
1990047	2.87E-05	-0.335273614	C9ORF119	0.005054132
3800373	2.83E-05	0.335517602	CD37	0.005054132
3780707	2.82E-05	0.335545486	DUSP10	0.005054132
240154	2.86E-05	-0.335315441	RRP1	0.005054132
1940605	2.84E-05	-0.335447891	WDR8	0.005054132
4210670	2.91E-05	0.335033113	PAM	0.005105485
2570022	2.96E-05	0.3347229	CLEC4A	0.005178068
150050	3.00E-05	0.334471941	DHX36	0.005233833
10239	3.02E-05	0.334349948	ARHGAP24	0.005251221
7150017	3.04E-05	0.334238411	C6ORF48	0.005265565
2120451	3.07E-05	0.334092018	CD46	0.005279759
4670102	3.07E-05	0.334064134	EGLN1	0.005279759
2120544	3.10E-05	0.333938655	IMP3	0.005298591
5910113	3.14E-05	0.333670268	VCAN	0.00536123
1070671	3.19E-05	-0.333440223	LOC100129297	0.005399833
430747	3.19E-05	0.333415824	PECAM1	0.005399833
5080577	3.20E-05	-0.33335657	TPD52L2	0.005399833
6550528	3.22E-05	0.333262461	MAOA	0.005409644
6290328	3.26E-05	-0.333032415	MAFG	0.005461787
2070440	3.28E-05	0.332931335	ST8SIA4	0.005473996
7380021	3.31E-05	-0.332767515	CLK3	0.005486652
3140162	3.31E-05	-0.332777971	SAPS1	0.005486652
4860142	3.33E-05	0.332690833	UTP18	0.005491444
5720360	3.37E-05	0.332453817	STARD7	0.005546785
4200703	3.41E-05	-0.332223771	CDC42BPB	0.005577326
6200669	3.41E-05	0.332258627	HIST1H2BD	0.005577326
630619	3.42E-05	-0.332174974	HPSE	0.005577326
2650300	3.52E-05	0.331711398	P2RY13	0.005706758
2230681	3.54E-05	0.331603346	CCDC5	0.005722264
6130161	3.55E-05	-0.331540606	FUS	0.005723109
2030224	3.56E-05	0.331470896	LOC100130190	0.005726284
5420709	3.65E-05	0.331038689	BTN2A2	0.005848668
460259	3.75E-05	-0.330568142	LAT	0.005946341
3180270	3.74E-05	-0.330641338	LOC100131251	0.005946341
2360274	3.75E-05	-0.330589055	UBTD2	0.005946341
7100156	3.79E-05	0.330411293	G3BP2	0.005979339
5720767	3.81E-05	-0.330313698	REXO1	0.005992428
1470519	3.82E-05	0.330233531	C4ORF41	0.005999682
3420747	3.86E-05	0.330052283	ADD3	0.006001704
6220543	3.85E-05	0.330104566	HIF1A	0.006001704
2650370	3.84E-05	0.330142907	RFX5	0.006001704
3060538	3.96E-05	-0.32960962	PRKCABP	0.006118346
7510025	3.96E-05	0.329595678	TSPAN3	0.006118346
5130091	3.99E-05	0.329466713	DICER1	0.006142985
1170746	4.01E-05	0.329386546	NSL1	0.006150808
7200647	4.03E-05	-0.329285465	MGC70857	0.00616597
6270193	4.10E-05	0.328985709	LOC390557	0.006230749
4290154	4.09E-05	-0.32902405	STK11IP	0.006230749
7650253	4.14E-05	0.328807947	ABCA5	0.006253254
670711	4.14E-05	0.328839317	PLCL2	0.006253254
7050349	4.19E-05	-0.328619728	DDA1	0.006279754
3610450	4.18E-05	-0.328658069	TBC1D25	0.006279754
5290064	4.32E-05	-0.328062043	C22ORF42	0.006372427
7040280	4.32E-05	0.328051586	CLINT1	0.006372427
2360630	4.27E-05	0.328278146	FDFT1	0.006372427
5360347	4.31E-05	-0.328128268	NQO1	0.006372427
240731	4.31E-05	-0.328124782	SGTA	0.006372427
50592	4.33E-05	-0.328023702	WDR45	0.006372427
1010598	4.39E-05	0.327793656	ATP5F1	0.006402454
7550070	4.39E-05	-0.3277832	LOC730316	0.006402454
770538	4.42E-05	0.327668177	LYSMD2	0.006402454
3990546	4.42E-05	-0.327664692	PLEKHO2	0.006402454
2480576	4.39E-05	0.327772743	RHOT1	0.006402454
3290661	4.47E-05	0.327459045	HS.293676	0.00645693
5960706	4.51E-05	-0.327295225	DNAJC8	0.006496634
1820347	4.61E-05	-0.326925758	ASB1	0.006563546
130309	4.63E-05	0.326842105	CDKN1B	0.006563546
6110072	4.59E-05	-0.326981527	GPRIN2	0.006563546
6290181	4.61E-05	-0.326894388	RPUSD1	0.006563546
2070474	4.57E-05	0.327054723	TM7SF3	0.006563546
1300671	4.67E-05	0.326681771	NCOA4	0.006602857
7040647	4.69E-05	-0.326601603	SLC26A11	0.00660977
4760300	4.70E-05	0.326556291	ZMYND8	0.00660977
3990600	4.72E-05	-0.326490066	TMEM93	0.006614598
2140128	4.75E-05	0.326371558	SCD	0.00663885
4290056	4.82E-05	0.326110143	C17ORF60	0.006716613
3190735	4.84E-05	-0.326033461	SSNA1	0.006725583
2360719	4.87E-05	-0.325942837	IRAK3	0.006739856
1660300	4.94E-05	0.325670965	PRCP	0.006822813
290546	5.00E-05	-0.325468804	TBC1D20	0.00687999
380202	5.14E-05	0.324963402	NUAK2	0.007016273
4640168	5.14E-05	-0.324959916	PIN1	0.007016273
4260722	5.11E-05	-0.325054026	TPRG1L	0.007016273
1570458	5.16E-05	0.324897177	UBE2D3	0.007020502
2490600	5.18E-05	0.324817009	GMPR2	0.007031595
5310224	5.27E-05	0.324517253	LOC100133678	0.007095428
3400360	5.25E-05	0.324573022	MAPRE2	0.007095428
2640180	5.27E-05	0.324499826	PHF14	0.007095428
4590241	5.30E-05	0.324419658	CNOT7	0.007106831
650458	5.33E-05	0.324308121	FILIP1L	0.007110559
6060356	5.32E-05	0.324325549	RPL13A	0.007110559
3710609	5.37E-05	-0.324182642	TSPAN17	0.007140061
50048	5.45E-05	0.323917741	CDIPT	0.007225344
2190241	5.53E-05	-0.323652841	AP1M1	0.007291184
4060446	5.52E-05	0.323677239	LOC649150	0.007291184
4280044	5.61E-05	0.323373998	LOC100131609	0.007383947
5570246	5.73E-05	0.323008017	DISP1	0.007513932
2370703	5.82E-05	0.322725688	BBX	0.007558548
4640041	5.88E-05	-0.322544441	CLK3	0.007558548
3130059	5.84E-05	0.322655978	ELF2	0.007558548
510739	5.85E-05	-0.322624608	INPP5A	0.007558548
3840598	5.89E-05	0.322502614	LOC643531	0.007558548
1340600	5.88E-05	-0.322540955	PPP1R15A	0.007558548
380356	5.81E-05	-0.322750087	TMEM206	0.007558548
770142	5.87E-05	-0.322568839	YIPF6	0.007558548
3130138	5.92E-05	-0.322415476	BRPF1	0.007574375
6900608	5.96E-05	0.322286511	LOC641814	0.007607799
6270670	6.02E-05	0.322101778	IDH1	0.007650182
2510279	6.03E-05	0.322087835	NUP62	0.007650182
4290619	6.05E-05	0.322028581	CREB5	0.007654611
840678	6.08E-05	0.321913559	ENPP2	0.007682643
130008	6.15E-05	0.321728825	ARHGAP24	0.007719858
3120576	6.14E-05	0.321760195	IK	0.007719858
10220	6.26E-05	-0.321401185	ANAPC11	0.007839337
3140603	6.31E-05	-0.321261764	SVIL	0.007878716
830152	6.44E-05	-0.320885326	FCER2	0.008017721
3370075	6.45E-05	0.320846985	S1PR4	0.008017721
1690379	6.50E-05	0.320704078	BECN1	0.00805959
3180068	6.55E-05	-0.320575113	IL19	0.008095515
110328	6.60E-05	0.320432206	C14ORF32	0.008116651
2900504	6.59E-05	-0.320470547	C7ORF20	0.008116651
1470368	6.70E-05	0.320167306	FAM127C	0.008213835
630709	6.79E-05	-0.319919833	ELOF1	0.008222421
2490445	6.81E-05	0.319850122	LOC645385	0.008222421
5570634	6.73E-05	0.320083653	LOC645693	0.008222421
7200142	6.75E-05	-0.32003137	POLR2C	0.008222421
7050328	6.82E-05	-0.319818752	SEMA4C	0.008222421
6660196	6.80E-05	-0.319891948	SHFM1	0.008222421
7400100	6.81E-05	0.319864064	SUOX	0.008222421
5900332	6.86E-05	-0.319724643	CHMP1A	0.00824379
2900524	6.88E-05	0.319665389	CCR2	0.008249532
6020152	6.90E-05	-0.319613106	SH3KBP1	0.008252183
1980750	6.92E-05	0.319557337	APOL3	0.008256454
2120328	6.98E-05	0.31941443	HS.559602	0.008272717
1170349	6.98E-05	0.31941443	LAD1	0.008272717
520288	6.99E-05	0.31938306	LOC643680	0.008272717
2680092	7.02E-05	0.319299407	CD163	0.008289793
7210646	7.07E-05	-0.319159986	LOC642902	0.008332253
5690491	7.13E-05	0.319017079	SLCO3A1	0.008376544
2640349	7.15E-05	-0.318961311	LOC729960	0.008381198
3710594	7.26E-05	-0.318672011	PPP2R2A	0.008493257
4760537	7.31E-05	-0.318546532	C20ORF24	0.008530358
1850164	7.37E-05	0.318410596	FLJ20920	0.008551461
5560630	7.36E-05	0.318424538	PSD3	0.008551461
6200202	7.58E-05	0.317880795	APIP	0.008758256
6110673	7.57E-05	0.317919136	LOC645691	0.008758256
620274	7.63E-05	-0.317769258	BOAT	0.008777134
5810414	7.66E-05	0.317706518	CYB5A	0.008777134
3180672	7.64E-05	0.317734402	LITAF	0.008777134
3400019	7.72E-05	0.317542698	RGS2	0.008812718
3290091	7.72E-05	0.317542698	WDR40A	0.008812718
6940408	7.82E-05	-0.317305681	COBRA1	0.008905195
2120156	7.87E-05	-0.317201115	POM121C	0.008934271
620538	8.10E-05	-0.316671314	ROMO1	0.009172162
5900445	8.13E-05	-0.316587661	ARFGAP1	0.009191705
60403	8.19E-05	-0.316451725	ZFAND2B	0.009237397
1990273	8.25E-05	-0.316336703	FBS1	0.009272856
2650092	8.39E-05	-0.31602649	JOSD2	0.009407085
6620315	8.45E-05	-0.315883583	COQ6	0.009412822
3420300	8.41E-05	0.31596375	EEF2K	0.009412822
1260451	8.44E-05	0.315897525	VWA5A	0.009412822
3930343	8.49E-05	-0.315796445	ALOX5AP	0.00943491
270168	8.53E-05	0.315709306	HLA-DRA	0.009457089
780403	8.57E-05	0.315611711	HLA-DQA1	0.009462542
3170246	8.56E-05	0.315643081	PDCD1LG2	0.009462542
5420592	8.60E-05	-0.315559428	SRC	0.009467119
7560487	8.67E-05	0.315413036	CD163	0.00951988
3940692	8.70E-05	-0.31533984	SBF1	0.009535301
1300438	8.78E-05	-0.31517602	LILRP2	0.009597485
2230041	8.82E-05	0.315078425	LOC653450	0.009608955
7160129	8.83E-05	0.315067968	SBF2	0.009608955
3440491	8.90E-05	0.314911119	GALC	0.009668072
780632	8.94E-05	0.314834437	PDIA3P	0.009685741
5260138	9.00E-05	0.314708958	NSF	0.009697338
5670301	9.01E-05	-0.314684559	RIN3	0.009697338
1240762	9.00E-05	-0.314715929	RMND5A	0.009697338
1030270	9.07E-05	0.314576507	FPR1	0.009713182
7040270	9.07E-05	0.314569536	ZNF362	0.009713182
5270730	9.18E-05	0.314353433	ACTB	0.009738189
2370300	9.16E-05	0.314388289	CYBRD1	0.009738189
5670187	9.13E-05	-0.314451028	DKFZP686O24166	0.009738189
2320743	9.15E-05	0.314398745	LOC100128086	0.009738189
7330333	9.44E-05	0.313827117	ADAM28	0.009840335
6510164	9.35E-05	0.314001394	ATP2B1	0.009840335
6510608	9.36E-05	0.313980481	BTBD11	0.009840335
610072	9.54E-05	0.313621471	DUSP22	0.009840335
2030438	9.54E-05	-0.313628442	GBA2	0.009840335
6110494	9.54E-05	0.313635413	GNAQ	0.009840335
5270270	9.39E-05	-0.313924712	GPN2	0.009840335
2100050	9.49E-05	-0.313722551	IGHMBP2	0.009840335
5700091	9.37E-05	0.313959568	LOC729086	0.009840335
3120139	9.45E-05	-0.313806204	NENF	0.009840335
2350703	9.30E-05	-0.314092018	STX3	0.009840335
110427	9.52E-05	0.313666783	TCEA1	0.009840335
2630195	9.49E-05	0.313733008	VAMP5	0.009840335
7000382	9.60E-05	0.313509934	PQLC3	0.009859887
2260603	9.60E-05	0.313502963	RNF145	0.009859887
4670575	9.66E-05	0.313398397	HTATIP2	0.00989369
5960670	9.84E-05	-0.313046358	ARID3B	0.01002952
3840164	9.83E-05	0.3130603	FAF1	0.01002952
1470538	9.85E-05	-0.313021959	ZNF513	0.01002952
2630050	9.88E-05	0.312962705	HERC4	0.010039676
4670500	9.94E-05	0.312851168	HIVEP1	0.010056397
5820619	9.93E-05	0.312879052	HNRPK	0.010056397
4200025	9.98E-05	-0.312784942	OAF	0.010070448
380402	0.000100606	-0.312631579	FBRS	0.010117519
4880392	0.00010068	-0.312617637	KIAA1539	0.010117519
4640630	0.000101828	0.312405019	CD302	0.010189527
5690341	0.000101772	0.312415476	HS.24119	0.010189527
6770711	0.000102169	0.31234228	CD4	0.010202045
110092	0.000102397	-0.312300453	NUDT14	0.01020324
2340431	0.000103314	-0.312133147	SAMD11	0.010251333
3830739	0.000103295	0.312136633	TCEAL1	0.010251333
4010014	0.000104026	-0.312004183	HS.580797	0.010264065
2640082	0.00010449	-0.31192053	LOC390940	0.010264065
1230017	0.000104529	-0.311913559	PHCA	0.010264065
2710161	0.000104142	-0.311983269	SELK	0.010264065
6270634	0.000103891	-0.312028581	TMEM120A	0.010264065
1230187	0.000105054	-0.311819449	CSNK1E	0.01029419
7550608	0.000105307	0.311774137	TMEM9B	0.010297669
7550167	0.000105954	0.311659115	SV2A	0.010339449
5890241	0.000106327	0.31159289	ZFYVE26	0.010354525
4210066	0.00010688	-0.311495295	DEF8	0.01038696
610243	0.000107197	0.311439526	THOC3	0.010396395
6290270	0.000107715	0.311348902	MNDA	0.010425161
5130706	0.000107994	-0.311300105	HS.554203	0.010430841
4210400	0.000108335	0.31124085	TERF2	0.010442359
2940687	0.000109099	0.3111084	C9ORF5	0.010452047
6900451	0.000108696	0.311178111	LOC100129701	0.010452047
7000692	0.000109059	-0.311115371	MRPL52	0.010452047
5560010	0.000110418	-0.31088184	CPSF4	0.01055702
2810373	0.000111814	0.310644824	FAM20A	0.010668903
7610477	0.000112353	0.3105542	KRIT1	0.010681055
1580608	0.000112394	-0.310547229	SEMA3E	0.010681055
1050672	0.00011306	0.310435692	CKAP2	0.0107072
4150500	0.000113123	0.310425235	COPA	0.0107072
7160521	0.000114045	0.310271872	SEC63	0.01077289
3840056	0.000115292	-0.310066225	ERCC1	0.010868994
3440670	0.000116124	0.309930289	LOC402251	0.010925587
1710008	0.000117306	0.309738585	LOC100134435	0.011005654
2340400	0.000117674	0.309679331	LOC284393	0.011005654
2480554	0.000117631	-0.309686302	POP7	0.011005654
10161	0.000117912	-0.30964099	MOBKL2A	0.011006167
4780086	0.000119969	-0.30931335	CRK	0.011176058
630035	0.000120212	0.309275009	LOC645296	0.011176638
7040095	0.00012061	0.309212269	RPL17	0.011191648
2640240	0.000122508	-0.308915999	DENND4C	0.011342007
150343	0.000122711	0.308884629	HS.213061	0.011342007
6130538	0.000123479	0.308766121	PFN2	0.011346398
4200047	0.000123117	-0.308821889	RNF14	0.011346398
3930390	0.000123366	0.308783548	SMAP2	0.011346398
1940162	0.000123751	0.308724294	GBP2	0.01134933
1740326	0.000124412	-0.308623214	CHPF2	0.011380336
1430368	0.000124571	-0.308598815	FKBP8	0.011380336
5220438	0.000125259	-0.308494249	C20ORF52	0.011421024
4050435	0.000125627	0.30843848	LOC645715	0.011432504
6760546	0.000127178	-0.308204949	TIPARP	0.011551466
5820427	0.000127435	0.308166609	PDIK1L	0.011552546
4180577	0.000127762	0.308117811	FXR1	0.011560013
6200064	0.000129197	0.307905193	CECR1	0.011667459
6280411	0.000130718	0.307682119	ARID1A	0.011677351
5290470	0.000130598	-0.307699547	C1ORF91	0.011677351
380270	0.000130145	-0.307765772	CBX3	0.011677351
4480487	0.000130122	-0.307769258	DLEU2	0.011677351
5860605	0.000129575	0.307849425	PDCD6IP	0.011677351
3890255	0.000130789	0.307671663	TOP2B	0.011677351
4540647	0.000131173	0.307615894	G3BP2	0.011682384
3360241	0.000131341	-0.307591495	TNPO3	0.011682384
3870619	0.000133347	0.307302196	AMD1	0.011756671
1440360	0.000132643	0.307403276	GPR141	0.011756671
290326	0.000132982	0.307354479	LOC643357	0.011756671
3390092	0.00013342	-0.307291739	PLEKHM2	0.011756671
4810435	0.000133128	0.307333566	SCARB2	0.011756671
3710605	0.000133835	-0.307232485	MYO1C	0.011771256
1570220	0.000135531	0.306991983	UVRAG	0.011891346
2900347	0.000135704	-0.306967585	ZNF707	0.011891346
4760327	0.000137447	-0.306723597	MARS2	0.01202177
5820242	0.000137924	-0.306657372	PAOX	0.012041164
4560047	0.000138705	0.30654932	CD74	0.012087011
1010575	0.000139211	0.30647961	C16ORF87	0.012108772
3310725	0.000140152	-0.306350645	DHX34	0.012130247
780102	0.000140228	0.306340188	MLL3	0.012130247
270605	0.000139846	-0.306392471	STRA13	0.012130247
1010176	0.000140663	-0.306280934	GDPD5	0.012136666
1260192	0.000140816	0.306260021	QKI	0.012136666
270601	0.000142361	0.306050889	HIAT1	0.012185453
4230196	0.000142672	0.306009062	KPNA2	0.012185453
630201	0.000141922	0.306110143	MLL3	0.012185453
4780307	0.000142595	0.306019519	PLCL1	0.012185453
730035	0.000142336	0.306054374	RAP1GDS1	0.012185453
7210632	0.000143792	-0.305859184	AKR1C3	0.012258887
2360102	0.000144105	0.305817358	RPL14L	0.012263506
4760400	0.00014463	0.305747647	LOC729798	0.012286003
7040600	0.000146559	0.305493203	ARSB	0.012376696
3290747	0.000146639	-0.305482747	ATP2A3	0.012376696
4560554	0.000146108	-0.305552457	C20ORF24	0.012376696
290427	0.000146746	-0.305468804	ZNF509	0.012376696
5390494	0.000147573	0.305360753	EIF4B	0.012424312
5220152	0.00014811	-0.305291042	TMEM55B	0.012447272
6900672	0.000149784	-0.305074939	RPL39L	0.012565597
510398	0.000150191	0.305022656	VOPP1	0.012577455
2370402	0.000151612	0.304841408	C14ORF167	0.012673999
5720747	0.000152631	0.304712443	LOC441775	0.012714165
6450056	0.000152438	-0.304736842	MCOLN1	0.012714165
4290201	0.000153879	-0.304555594	IL24	0.012795539
5900397	0.00015508	0.304405716	NME2	0.012872761
3400703	0.000155895	0.304304636	WAC	0.012917714
1410050	0.00015731	0.304130359	C14ORF147	0.012976062
5290161	0.000157424	-0.304116417	C17ORF91	0.012976062
4670241	0.000157225	0.304140816	SYF2	0.012976062
1780161	0.000158765	0.303952597	LIPT1	0.01306385
990300	0.000160436	0.303750436	CALCRL	0.013147821
5390577	0.000160899	-0.303694667	PSCD2	0.013147821
5270121	0.000160378	0.303757407	SNX5	0.013147821
4640142	0.000160638	-0.303726037	STK19	0.013147821
3170139	0.000161714	-0.303597072	PHACTR1	0.013191548
6520730	0.000162561	0.303495992	G3BP1	0.013237823
4290243	0.000163472	0.30338794	ARHGAP24	0.013257797
6020653	0.000163649	-0.303367027	BTBD3	0.013257797
5050242	0.000163443	-0.303391426	TCEB1	0.013257797
6960546	0.000163944	-0.303332171	POLR2C	0.013258957
6180491	0.000166083	0.303081213	ADAM28	0.013386112
7160433	0.000165814	-0.303112583	UBN1	0.013386112
3870424	0.000166772	0.303001046	ANAPC2	0.013406876
6350370	0.000167976	0.302861624	CLASP2	0.013406876
2940403	0.000168611	0.302788428	FAM60A	0.013406876
10470	0.000167885	0.302872081	GTF2IP1	0.013406876
4860291	0.000167012	-0.302973161	KIAA0194	0.013406876
5220047	0.000168097	0.302847682	LOC100130446	0.013406876
6580154	0.000168611	0.302788428	LOC653526	0.013406876
6220373	0.000167463	-0.302920878	NANOS3	0.013406876
4900747	0.000169889	0.302642036	C11ORF75	0.013485765
1940332	0.000170961	0.302520042	CORO6	0.013527796
1690402	0.000170991	-0.302516556	TRIM36	0.013527796
3800139	0.000171853	0.302418961	HEXB	0.013550595
1400133	0.000171792	0.302425932	YIPF1	0.013550595
870692	0.00017241	0.302356222	ECOP	0.013571124
2320707	0.000172688	-0.302324852	RABL4	0.013571124
5700142	0.000173465	0.302237713	FDFT1	0.013609506
5310554	0.000174777	0.302091321	MPP1	0.0136842
6960315	0.000174996	-0.302066922	PSMC3	0.0136842
4220241	0.000176035	0.3019519	LOC284023	0.013742656
2320647	0.000176635	0.301885674	ARMCX3	0.013766783
110048	0.000177365	-0.301805507	C6ORF59	0.013788047
6560403	0.000177492	0.301791565	WTAP	0.013788047
3850148	0.000178353	0.301697456	ARHGAP25	0.013809472
3800551	0.000178161	-0.301718369	MICAL1	0.013809472
670286	0.000179153	0.301610317	CDK6	0.013840965
4280059	0.000179346	-0.301589404	HS.543250	0.013840965
2120450	0.000180021	0.301516208	HS.356079	0.013850321
6450288	0.000180053	0.301512722	SLC8A1	0.013850321
1570433	0.00018057	0.301456954	GAPVD1	0.013867455
4670390	0.000182094	-0.301293133	CXCL2	0.013939223
4230445	0.000182094	-0.301293133	RNPEPL1	0.013939223
6960377	0.000184091	-0.301080516	COMTD1	0.013984704
4900593	0.000183205	0.301174625	CYTSB	0.013984704
3290685	0.000188281	0.300641338	DPYSL2	0.013984704
2510019	0.000186574	0.300819101	EIF3E	0.013984704
3780152	0.000187945	-0.300676194	HS.547277	0.013984704
3120743	0.000187175	0.300756361	LAMP2	0.013984704
5910523	0.000185412	0.300941094	LMO4	0.013984704
2480711	0.000185611	0.300920181	LOC285176	0.013984704
2340035	0.000185213	0.300962008	LOC644464	0.013984704
3990689	0.000185577	-0.300923667	LOC729768	0.013984704
2750114	0.00018761	0.300711049	MAP1LC3C	0.013984704
510112	0.00018396	-0.301094458	PTAFR	0.013984704
1940377	0.000188314	-0.300637853	RAN	0.013984704
3610041	0.000186608	0.300815615	RASA4	0.013984704
5690431	0.000185776	-0.300902754	SNTA1	0.013984704
5910349	0.000188247	-0.300644824	SPC24	0.013984704
2680474	0.000186208	0.300857442	SUMF2	0.013984704
5420441	0.000188314	-0.300637853	TNFSF9	0.013984704
5080100	0.000184552	-0.301031718	ZNF408	0.013984704
2060037	0.000189663	-0.300498432	ZBTB43	0.01406275
5090291	0.000190205	0.300442663	ATG4C	0.014080832
6110608	0.000191191	-0.300341582	DHX30	0.014131678
5870307	0.00019225	0.300233531	LOC440359	0.014187773
1770541	0.000192902	0.300167306	SERP1	0.014213678
6580504	0.000193729	-0.300083653	LOC124512	0.014230175
1430524	0.000193522	0.300104566	LTA4H	0.014230175
7510482	0.000195809	0.299874521	RPS4X	0.014360673
3440064	0.000196403	-0.299815267	LOC729406	0.014381852
520040	0.000197103	-0.299745556	AKIRIN1	0.014405531
5550086	0.000197876	0.299668874	ANGEL1	0.014405531
1740543	0.000197559	0.299700244	JAK1	0.014405531
4050475	0.000197946	-0.299661903	KIAA0319L	0.014405531
3830470	0.000198334	0.299623562	PLB1	0.014411533
2100112	0.000201102	0.29935169	LOC439953	0.014590277
1260672	0.000203149	0.299153015	C14ORF167	0.014604124
1990477	0.000202141	-0.29925061	C9ORF7	0.014604124
3830139	0.000203112	0.299156501	LOC100132797	0.014604124
6290296	0.0002025	-0.299215755	NDUFB7	0.014604124
2350551	0.000202968	-0.299170443	PI4KA	0.014604124
3450280	0.000202464	-0.29921924	PLEKHO1	0.014604124
2030687	0.000204052	-0.299065877	C3ORF59	0.014616579
1940315	0.000204487	0.29902405	CLMN	0.014616579
7330491	0.00020456	0.299017079	LOC641844	0.014616579
2320367	0.000203763	-0.299093761	NDUFA13	0.014616579
610333	0.000205542	-0.29892297	STARD3	0.014642462
4150309	0.00020536	-0.298940397	ZNHIT1	0.014642462
4280639	0.000205943	-0.298884629	SH3GL1	0.014648965
1400746	0.000207667	0.298720809	CSF3R	0.014727201
1190482	0.000207483	0.298738236	LOC647081	0.014727201
6060767	0.000208885	0.298605786	AASDHPPT	0.014791379
60719	0.000210333	0.29846985	KCNJ2	0.014871632
1740204	0.000210706	0.298434995	THUMPD1	0.014875724
3450563	0.000211641	0.298347856	SCO1	0.014919419
1820307	0.000212655	-0.298253747	C19ORF29	0.014924681
1850220	0.000213069	0.298215406	DAPP1	0.014924681
3120554	0.000213296	-0.298194493	FIZ1	0.014924681
1070332	0.000212994	-0.298222377	SEC22C	0.014924681
3930356	0.000212128	-0.298302544	SNX8	0.014924681
1230458	0.000213938	-0.298135239	AES	0.014925415
3850180	0.000213787	0.298149181	CHCHD7	0.014925415
6770403	0.000214772	0.298058557	EPM2AIP1	0.014950048
6560154	0.000214924	0.298044615	SCN1B	0.014950048
270678	0.000215457	-0.297995817	DNAL4	0.014965066
3440692	0.000216909	-0.297863367	CHMP7	0.015043812
3420372	0.000217446	-0.29781457	RBM38	0.015058966
6620292	0.000218216	0.297744859	C10ORF54	0.015068088
3400138	0.000218024	0.297762287	CASC4	0.015068088
1110377	0.00021988	-0.297594981	ATP5D	0.015160797
990167	0.000221399	-0.297459045	C1ORF52	0.015179591
3170561	0.000221438	-0.297455559	CDC16	0.015179591
5560139	0.000221282	0.297469502	RAP1GDS1	0.015179591
840653	0.000220852	-0.297507842	ZFYVE27	0.015179591
5820373	0.000222064	0.297399791	ALDH6A1	0.01520045
4830458	0.000223873	-0.297239456	GMPPB	0.015280009
4220193	0.000223716	-0.297253398	SIGIRR	0.015280009
6770719	0.000226095	0.297044266	FOXO1	0.015409343
2140154	0.000226853	0.296978041	CYB5A	0.015421963
4900333	0.000226933	-0.29697107	HAGH	0.015421963
520639	0.000227854	-0.296890903	TIGD5	0.01546233
5820400	0.000228537	-0.296831649	CYP4B1	0.015466981
3710553	0.000228578	-0.296828163	SMOX	0.015466981
3890402	0.00022894	-0.296796793	SLC25A24	0.015469351
610201	0.000230558	-0.296657372	HES6	0.015556411
1570373	0.000234196	-0.296347159	GATAD2A	0.015756851
6840020	0.00023399	0.296364587	TNFSF13B	0.015756851
2340739	0.000234732	0.296301847	LOC402221	0.015770437
5700286	0.000236762	0.296131056	ABCB7	0.015819375
6510553	0.000237136	-0.296099686	ARID3A	0.015819375
1740040	0.000236014	0.296193796	CLN5	0.015819375
5310402	0.00023747	0.296071802	FPR3	0.015819375
2340703	0.000237428	0.296075288	LOC100133372	0.015819375
2640301	0.00023672	-0.296134542	TNF	0.015819375
1770500	0.000238264	0.296005577	CAT	0.015849893
1410463	0.000239396	-0.295911467	FAM128A	0.015902809
1940228	0.000241505	-0.295737191	FAM58A	0.016006381
1740576	0.000241633	-0.295726734	LMF2	0.016006381
6420168	0.000243035	0.295611711	DBNDD2	0.016059893
7550202	0.00024312	-0.29560474	MAFF	0.016059893
3420347	0.000243462	-0.295576856	ATG16L1	0.016059976
110307	0.000244146	0.295521087	FILIP1L	0.016082628
2140735	0.000245777	-0.295388637	RALGDS	0.016167546
7050370	0.000246381	-0.29533984	ANKRD9	0.016184711
3940370	0.000247896	0.295217846	RPLP0	0.016261617
4610113	0.00024955	0.295085396	01-Mar	0.01634746
2030403	0.000250382	-0.29501917	OLIG1	0.016379194
1230546	0.000252008	-0.294890206	TMEM41B	0.016462765
1820722	0.000252581	0.294844894	APBB1IP	0.016477449
1820176	0.000252979	-0.294813524	MEP1A	0.01648064
3800332	0.000253599	0.294764726	RPS25	0.016498277
1470315	0.000255156	-0.294642733	PIAS4	0.016576692
6510598	0.0002569	0.294506797	NHLRC3	0.016658789
50370	0.000257125	0.294489369	RANBP6	0.016658789
6270022	0.000258475	-0.294384803	HCK	0.016723357
3940220	0.000259515	0.294304636	RPS27	0.016767673
2060291	0.000260832	0.294203555	STOM	0.016829732
1230397	0.00026147	0.294154758	TMEM69	0.016847876
3450176	0.000263347	0.294011851	C17ORF58	0.016945675
2100356	0.00026644	0.29377832	PLCL1	0.017121412
6040110	0.000267557	0.293694667	LOC647285	0.017169787
6960630	0.000272208	0.293349599	CD97	0.017430011
4220647	0.00027235	-0.293339143	LOC652734	0.017430011
2260538	0.00027449	0.293182293	ARHGAP24	0.017543189
3440703	0.000275494	0.293109097	C17ORF58	0.017583561
5870474	0.000276982	-0.293001046	RHOBTB3	0.017654693
60358	0.000277512	0.292962705	LOC387930	0.017664629
5290037	0.000279689	-0.292805856	HEATR2	0.017758464
1260524	0.000279738	0.29280237	STIM1	0.017758464
4290072	0.000280419	-0.292753573	SERTAD1	0.017777788
2490605	0.000283108	-0.292561868	POFUT2	0.017924238
450414	0.000283797	0.292513071	PPM1H	0.01794377
2320129	0.000286616	0.292314395	CSDA	0.018073617
7000142	0.000286616	0.292314395	KIAA0430	0.018073617
7000014	0.00028786	-0.292227257	FAM50A	0.018112075
290730	0.000288709	0.292168003	HIST1H2BD	0.018112075
730626	0.000288759	0.292164517	LOC285074	0.018112075
3060487	0.000288559	-0.292178459	PSMC1	0.018112075
870066	0.000290817	0.29202161	KLF3	0.018168771
2490446	0.000290515	-0.292042524	MAPK1	0.018168771
1400468	0.000290767	0.292025096	YME1L1	0.018168771
2140064	0.000291321	0.291986755	GTF3C2	0.018176216
3420730	0.00029299	-0.291871732	PDDC1	0.018179265
4210370	0.000291826	0.2919519	PLXND1	0.018179265
650369	0.000292433	-0.291910073	PSMD8	0.018179265
5290474	0.000292686	0.291892646	SMARCA2	0.018179265
1780300	0.000293295	0.291850819	TSHZ1	0.018179265
520630	0.000294159	-0.291791565	CLN3	0.018186476
6840301	0.000294566	-0.291763681	NT5DC2	0.018186476
1300491	0.000294464	0.291770652	POLE3	0.018186476
3850687	0.000296611	-0.291624259	FICD	0.018264987
7040142	0.000296304	0.291645173	KYNU	0.018264987
3390605	0.000299341	-0.291439526	AZI1	0.018409098
1300154	0.000302408	-0.291233879	ACD	0.018549381
1940408	0.000302147	-0.291251307	MTERFD3	0.018549381
3190138	0.000303664	-0.291150227	ZNF276	0.018602247
4250136	0.000305398	-0.291035204	LTB4R	0.018684271
3190010	0.000307195	0.290916696	POTEE	0.018745631
7160360	0.000306824	0.290941094	SKAP2	0.018745631
6550647	0.000308097	-0.290857442	COG2	0.018776417
5670431	0.000309908	-0.290738933	LOC100128510	0.018813985
3450220	0.000309588	-0.290759847	PPP1R12C	0.018813985
6110129	0.000309748	0.29074939	RPS6P1	0.018813985
5810088	0.000310925	-0.290672708	AURKAIP1	0.018827302
2000661	0.000310871	-0.290676194	NCAPH2	0.018827302
2600209	0.000311783	-0.29061694	SURF2	0.018855112
4610594	0.000312914	0.290543743	AMFR	0.018899256
3420647	0.000314102	0.290467062	FBXO8	0.018925872
1340020	0.000314156	0.290463576	TGIF2	0.018925872
70736	0.000314643	0.290432206	BP75	0.01893108
1170162	0.000315946	0.290348554	DSTYK	0.018985284
3610064	0.000316817	0.290292785	NACA	0.019013453
4220181	0.000322092	-0.289958174	DAD1	0.019266562
4150255	0.000322258	0.289947717	FAM13A	0.019266562
5050441	0.000322203	0.289951203	ZEB2	0.019266562
4890056	0.000326494	-0.289682816	C16ORF91	0.019348367
3890193	0.000324091	0.289832694	CLIC4	0.019348367
2570286	0.000326438	0.289686302	LOC347544	0.019348367
7210487	0.000325319	-0.289756013	LYSMD4	0.019348367
1780239	0.000326046	-0.289710701	OLIG2	0.019348367
4880671	0.000326494	0.289682816	STAMBP	0.019348367
1440551	0.000325375	-0.289752527	UBL5	0.019348367
4780707	0.000329762	-0.289480655	OTUB1	0.019517505
4490520	0.00033135	0.28938306	EBI2	0.019586959
270053	0.000332774	0.289295922	GABPA	0.019646548
4040576	0.000336503	-0.289069362	IL6	0.019795877
2060450	0.000336561	0.289065877	NNT	0.019795877
610019	0.000336099	-0.289093761	POLR3F	0.019795877
5360653	0.000337716	0.288996166	CPT2	0.019839128
2470187	0.000341204	0.288787034	CS	0.020011429
4210129	0.000341496	0.288769606	ELOVL5	0.020011429
2370093	0.000345257	-0.288546532	COMMD4	0.020206727
6380681	0.000348222	-0.288372255	C19ORF12	0.020340284
6590167	0.0003484	-0.288361799	LOC643624	0.020340284
6770300	0.000349832	-0.288278146	LOC649009	0.020398677
7160446	0.000350431	0.28824329	JMJD7	0.02040837
5290097	0.00035091	-0.288215406	PPP1R14B	0.020411117
6200168	0.00035181	-0.288163123	PIM2	0.02043832
6330561	0.000352653	-0.288114326	RNF126	0.020462084
4050070	0.000354464	0.288009759	UBE2E1	0.020541943
4490215	0.000356284	0.287905193	ARMCX6	0.020600379
3370450	0.000356345	-0.287901708	BSDC1	0.020600379
3360504	0.000357502	0.287835483	EEF1A1	0.020642014
240148	0.000359704	0.287710003	LOC728945	0.020743811
870270	0.00036365	-0.287486929	LOC390937	0.02094581
3130010	0.000366386	-0.287333566	DEF8	0.021026488
3610100	0.000366075	-0.287350993	LUC7L	0.021026488
460521	0.000366324	-0.287337051	MIR1275	0.021026488
650630	0.000367136	-0.287291739	POU2F2	0.021043935
630735	0.000370023	-0.287131405	COX17	0.021183679
5900241	0.000370779	0.287089578	LOC100128771	0.021201287
110736	0.000372423	0.286998954	LOC645387	0.021269536
1340193	0.000373883	-0.286918787	DHX30	0.021275731
3440164	0.00037312	-0.286960613	LOC642469	0.021275731
6220379	0.000373819	-0.286922273	PRELID1	0.021275731
6510754	0.000377331	0.286730568	ALDH1A1	0.021420098
2190563	0.000377267	-0.286734054	BRD9	0.021420098
6580202	0.00037778	-0.286706169	C19ORF43	0.021420098
6250100	0.000379582	-0.286608574	CSNK1E	0.021496443
840253	0.000381197	0.286521436	ALDH2	0.021536276
1400626	0.000381068	0.286528407	LOC728873	0.021536276
3440070	0.000382105	-0.286472639	SPAG7	0.021561747
870110	0.000383079	-0.286420356	C15ORF39	0.021590935
7210082	0.000384186	0.286361101	EIF3F	0.021612779
5810095	0.000384382	-0.286350645	SERPINB2	0.021612779
5690280	0.000384969	-0.286319275	FXR2	0.02162008
4200068	0.000386147	0.286256535	NUP62	0.021638439
2060110	0.000386213	-0.28625305	TDP1	0.021638439
150678	0.000386868	0.286218194	C10ORF26	0.021649501
130561	0.000387525	0.286183339	GSTA4	0.021660594
4260612	0.000390097	-0.286047403	STK19	0.021778557
4560541	0.000391753	-0.285960265	MLKL	0.021845229
520184	0.000393084	-0.285890554	HPCAL1	0.021893551
1400025	0.000395354	-0.285772046	PTOV1	0.021994089
1070373	0.000397705	0.285650052	SNX30	0.022098807
2690524	0.000398446	-0.285611711	BLCAP	0.022106992
20593	0.000399256	0.285569885	CD163	0.022106992
6510204	0.000398851	0.285590798	SLC35A1	0.022106992
2320634	0.000402036	0.285426978	LOC389342	0.022208829
5670735	0.000401968	0.285430464	02-Mar	0.022208829
3120138	0.00040258	-0.285399094	F3	0.022212925
4220731	0.000407029	0.285172534	P4HA1	0.022432203
5670114	0.00040979	-0.285033113	TTC32	0.022558017
6420477	0.000411663	0.284939003	TMOD2	0.022634748
2650014	0.00041215	0.284914604	TSNAX	0.02263517
3840593	0.000413614	0.284841408	SP110	0.022689187
2450465	0.000414173	0.284813524	CYBRD1	0.022690165
1110037	0.000414592	-0.284792611	DYRK3	0.022690165
2140687	0.000415433	0.284750784	ZNF45	0.022709852
2710601	0.000416837	-0.284681074	FAM160B2	0.022745511
2510086	0.000417048	0.284670617	SP1	0.022745511
6100347	0.000417612	-0.284642733	PTPRE	0.022749961
7560288	0.000419023	-0.284573022	DCUN1D3	0.022800542
4760288	0.00042129	-0.284461485	ANAPC11	0.022817314
2340056	0.000420439	0.284503311	FAM108B1	0.022817314
4880333	0.000421574	-0.284447543	FLJ40504	0.022817314
6550315	0.000421859	-0.284433601	LYRM1	0.022817314
610528	0.000420368	-0.284506797	MBD3	0.022817314
3800386	0.000422286	0.284412687	SIGLEC7	0.022817314
620541	0.000422713	-0.284391774	TFAMP1	0.022817314
540441	0.00042364	-0.284346462	LOC100133999	0.022841257
1190750	0.000424641	0.284297665	SLC41A2	0.0228691
6220553	0.00042672	-0.284196584	ANKRD39	0.022887604
5900600	0.000426936	0.284186128	CNBP	0.022887604
3830653	0.000427152	-0.284175671	DNAJB2	0.022887604
1470259	0.000428232	-0.284123388	EXOC7	0.022887604
1660746	0.000428376	-0.284116417	IL24	0.022887604
4780411	0.000426146	-0.284224468	LRP8	0.022887604
1010309	0.000427944	-0.28413733	SLC4A2	0.022887604
1450356	0.000434402	-0.283827117	ERCC1	0.023183335
5360528	0.00043506	0.283795748	USP8	0.023192251
4010097	0.00043807	0.283652841	FBXO5	0.023273889
5570431	0.00043807	0.283652841	LOC728128	0.023273889
5720056	0.000437187	-0.283694667	MED10	0.023273889
520278	0.000439545	-0.28358313	FAM100B	0.023315512
6520035	0.000439841	0.283569188	LOC402112	0.023315512
6480367	0.000441692	0.283482049	LOC100127982	0.023361223
3610669	0.000441618	-0.283485535	LOC645937	0.023361223
110347	0.000443402	0.283401882	PDK3	0.023425423
1030471	0.000443924	-0.283377483	SEC61A1	0.023426775
3060092	0.000445866	-0.28328686	LAT2	0.023503015
3190059	0.000447516	0.283210178	IMMT	0.023563674
610113	0.000448192	-0.283178808	TNFSF14	0.023573014
6270114	0.000449322	0.283126525	CSF3R	0.023606137
1010129	0.000450076	0.28309167	C10ORF61	0.023619504
1240360	0.000451968	-0.283004531	MRPL52	0.023692438
50332	0.000452802	0.28296619	MDFIC	0.023699506
3520095	0.000453106	-0.282952248	RAD23A	0.023699506
4900435	0.000455696	0.28283374	TNFSF13B	0.023808616
5080746	0.000457303	0.282760544	FLJ20718	0.023866157
3400239	0.000458147	-0.282722203	LOC100134000	0.023883796
4260661	0.000458684	-0.282697804	MAPKAPK2	0.02388546
7160452	0.000465961	0.282370164	C4ORF40	0.024237646
4760328	0.000467679	-0.282293482	FASTK	0.024263148
6480441	0.000467992	0.28227954	FPGS	0.024263148
5670180	0.000467522	-0.282300453	TUBG1	0.024263148
6620056	0.000469325	0.282220286	C10ORF61	0.024292967
1030458	0.00047011	-0.28218543	C19ORF10	0.024292967
10037	0.000470032	-0.282188916	PHF7	0.024292967
4760754	0.000470818	0.282154061	LOC100132528	0.024302965
670296	0.000474215	-0.282004183	MICALL1	0.024418687
1710504	0.000473581	-0.282032067	NFKB2	0.024418687
2320273	0.000474611	-0.281986755	REEP6	0.024418687
6130458	0.000475882	0.281930986	LOC400986	0.024457415
1580736	0.000481477	0.281686999	ABCD3	0.02469127
4120152	0.000481156	0.281700941	RIOK2	0.02469127
2570564	0.000482121	0.281659115	HLA-DRA	0.024697448
430139	0.000484056	0.281575462	ACADM	0.024716147
1570520	0.000483894	-0.281582433	DHX16	0.024716147
5720598	0.000483087	-0.281617288	MYO1B	0.024716147
1010240	0.000487378	-0.281432555	MIER2	0.024858902
7320731	0.000489659	-0.28133496	MAP3K4	0.024894586
4540370	0.000489659	0.28133496	RAB7L1	0.024894586
1690577	0.000489414	0.281345417	RPL9	0.024894586
6280100	0.000491376	-0.281261764	GPSM1	0.024955024
1260435	0.00049351	-0.28117114	ZNF511	0.025036465
7610072	0.000497306	0.281010805	BTBD2	0.025044935
2360020	0.00049623	0.281056117	FADS1	0.025044935
6520553	0.000495734	-0.28107703	HS.430851	0.025044935
4010397	0.000496478	0.281045661	PLEKHG3	0.025044935
3780228	0.000495982	0.281066574	TRAF5	0.025044935
5860411	0.000497388	-0.28100732	TUBG1	0.025044935
3390521	0.000494827	0.281115371	UBXN8	0.025044935
6200133	0.000497968	0.280982921	PECI	0.025047442
2480291	0.000498881	0.28094458	SNRPN	0.025066662
2760041	0.000499463	0.280920181	ZCCHC8	0.025069222
1170673	0.00050188	-0.280819101	TNFSF14	0.025163777
6980162	0.000505147	-0.280683165	GALE	0.025300724
5900170	0.000506408	-0.280630882	SLC11A1	0.025337052
4150484	0.000508687	-0.280536772	TRMT61A	0.025424122
5130296	0.000510042	0.280481004	HS.583755	0.025464883
6250053	0.00051072	0.28045312	PTTG1IP	0.025471838
1070402	0.00051242	0.280383409	CANX	0.025528209
4230577	0.000512932	-0.280362496	ENHO	0.025528209
4830709	0.000516437	0.280219589	HS.224794	0.025648594
2000593	0.000516179	0.280230045	RPL17	0.025648594
2190564	0.000517638	-0.280170791	FAM160B2	0.02568128
70451	0.00051824	0.280146392	WAS	0.025684163
2320494	0.000519446	0.280097595	LOC653314	0.025690007
3800544	0.000519015	0.280115023	NCK1	0.025690007
3940685	0.000520741	-0.280045312	SIGLEC9	0.025727102
3940551	0.000521433	-0.280017428	HARS	0.02573436
7040674	0.000526561	0.279811781	ANO6	0.025779497
4860367	0.00052726	-0.279783897	ATRIP	0.025779497
1230348	0.000525165	-0.27986755	CARHSP1	0.025779497
3400551	0.000527085	-0.279790868	DYNLL2	0.025779497
110132	0.00052473	-0.279884977	GLTPD1	0.025779497
1240386	0.000524034	-0.279912862	KLHL21	0.025779497
5490465	0.000524817	0.279881492	SNORA4	0.025779497
5700707	0.00052386	-0.279919833	SPRED1	0.025779497
70592	0.00052726	0.279783897	VCL	0.025779497
3370349	0.000530855	0.27964099	CFB	0.025928445
6330070	0.00053527	-0.279466713	IL19	0.02611709
5890168	0.000536601	0.27941443	TMLHE	0.026141039
5270088	0.000536868	0.279403974	ZMYM2	0.026141039
2630601	0.000539184	0.27931335	HS.475334	0.026226756
70646	0.00054124	-0.279233182	CAPN2	0.026299687
3930154	0.000542226	0.279194841	H2AFY	0.026320518
6100162	0.000544023	-0.279125131	CXCL3	0.026378872
2970437	0.000545103	0.279083304	PLEKHA2	0.026378872
3610647	0.000544923	-0.279090275	URG4	0.026378872
5820491	0.000546367	-0.279034507	MAP7	0.026412949
2900068	0.000547633	0.278985709	VCL	0.026447087
540678	0.000549174	-0.278926455	GRIPAP1	0.026493646
4610463	0.000549719	-0.278905542	HS.518527	0.026493646
2450047	0.000553638	-0.278755664	CASZ1	0.026631889
3180619	0.000554279	-0.278731265	LOC643438	0.026631889
6180066	0.00055373	0.278752178	NACA	0.026631889
4560064	0.000557768	0.278598815	GLB1	0.026717985
6350086	0.000556848	-0.27863367	ITPA	0.026717985
2600136	0.000557216	-0.278619728	LOC143666	0.026717985
270068	0.000558597	-0.278567445	SMOX	0.0267306
4180689	0.000561184	0.27846985	SLC24A1	0.026827231
5670349	0.000565646	0.278302544	DHX40	0.026958639
3180048	0.00056462	0.278340885	IDH1	0.026958639
2230767	0.000565366	0.278313001	LOC387825	0.026958639
6200577	0.000566673	0.278264204	CREB5	0.026980359
6250458	0.000569388	0.278163123	PXK	0.027082358
7200167	0.000570046	0.278138724	EPB41L2	0.027086345
4900273	0.000570892	-0.278107354	LOC100130835	0.027099288
2850743	0.000572871	-0.278034158	KIAA0194	0.027165918
7100274	0.000574667	0.277967933	ALDH6A1	0.027223746
6060242	0.000576278	0.277908679	ZNF93	0.02727272
3710196	0.000577608	-0.277859881	DDR1	0.027308301
7570673	0.00057856	-0.277825026	UPP1	0.027325945
4230717	0.000583628	0.277640293	SNAP23	0.027537797
2230148	0.000589415	0.277431161	WDR7	0.027783114
3290609	0.000593108	0.27729871	HS.193784	0.027873722
1340615	0.000593108	0.27729871	HS.437160	0.027873722
840403	0.000592037	-0.277337051	TSPAN17	0.027873722
7320181	0.000595451	-0.277215058	COPS7A	0.02790056
4070376	0.000594669	0.277242942	NCRNA00219	0.02790056
6020474	0.000595256	-0.277222029	SELS	0.02790056
2340605	0.000596136	0.277190659	C12ORF60	0.027904975
360541	0.000597803	0.277131405	LOC646198	0.027955288
1030551	0.000602928	0.276950157	COPS3	0.028139228
5220195	0.000602335	0.27697107	UQCRC2	0.028139228
4280193	0.000608792	-0.27674451	C19ORF6	0.028338195
5090603	0.000609591	-0.276716626	FAM73B	0.028338195
3520463	0.000609391	0.276723597	JAZF1	0.028338195
6840026	0.000608592	-0.276751481	ODF2L	0.028338195
4860068	0.000611794	-0.276639944	STX1A	0.028412626
2370128	0.000612597	-0.27661206	DIRC2	0.028421962
870364	0.0006133	-0.276587661	DEDD	0.028422077
6100196	0.000613803	-0.276570234	ZNF653	0.028422077
650722	0.00061612	0.276490066	ASCC3	0.028501453
4050414	0.000617839	-0.276430812	LOC442609	0.028552973
5690202	0.000621594	-0.276301847	AKIRIN2	0.028698426
5490202	0.000623326	0.276242593	LOC646688	0.028750302
4260598	0.000629579	-0.276029976	LOC100132805	0.028996322
5670367	0.000629888	-0.276019519	PHLDA1	0.028996322
6840491	0.000635058	0.275845242	C5ORF41	0.029205882
2070243	0.000637033	-0.275779017	SLC2A4RG	0.029268216
6220551	0.000637763	0.275754618	DYRK1A	0.029273238
990470	0.000640164	0.275674451	LOC651738	0.029326444
4850253	0.000640059	0.275677937	TNFRSF8	0.029326444
6860193	0.000645201	0.275507145	RTN1	0.029528585
4180692	0.00064615	0.275475776	VPREB1	0.029543373
3290551	0.00064784	0.275420007	EIF4G3	0.02959198
1010246	0.000650594	0.275329383	IFI6	0.02968908
1690446	0.000655387	-0.275172534	PNPLA6	0.029878921
5910541	0.000658063	-0.275085396	CTNS	0.02988556
520162	0.000656777	-0.275127222	HPSE	0.02988556
1580333	0.000656991	-0.275120251	KIAA1467	0.02988556
6560750	0.000657741	-0.275095852	UBE3C	0.02988556
3120470	0.000660319	-0.275012199	NEDD4	0.029940222
620682	0.000660535	-0.275005228	SLC25A37	0.029940222
1710192	0.000663555	0.274907633	LOC100131609	0.030048284
4230632	0.000664204	0.27488672	BAG4	0.030048856
6550593	0.00066507	0.274858836	RPL38	0.030059244
540598	0.000665828	-0.274834437	LOC100129758	0.030064763
3800376	0.000667239	0.274789125	TNIK	0.0300997
3990703	0.000669525	-0.274715929	IL10	0.030173967
7380180	0.000670506	-0.274684559	TREML2	0.030189397
2570746	0.000671489	0.274653189	KIF26A	0.030204858
630424	0.000683055	0.274287208	LOC648729	0.030662479
4230482	0.00068361	-0.27426978	LRTOMT	0.030662479
1240142	0.000683277	0.274280237	SAMD9	0.030662479
2230039	0.000686616	0.274175671	ABCF2	0.030738919
380373	0.000686058	-0.274193099	BANP	0.030738919
70463	0.000687509	-0.274147787	NOL3	0.030749749
1030324	0.000691541	0.274022307	ZFP161	0.030900805
6620669	0.000692889	0.273980481	C3ORF23	0.030931806
6510026	0.00069379	-0.273952597	IL23A	0.030942758
6770056	0.000697516	-0.273837574	IGFBPL1	0.031021053
50446	0.000697289	0.273844545	INHBB	0.031021053
6420594	0.000697516	0.273837574	TIFA	0.031021053
6200746	0.000698648	-0.273802719	GTF2IRD2B	0.031042198
3440259	0.000700691	-0.273739979	BTBD7	0.031103717
6770563	0.000701715	0.273708609	LOC650215	0.031119908
520600	0.000704566	-0.273621471	SAP30BP	0.031217018
2690209	0.000709954	0.273457651	ITGAV	0.031345647
580523	0.000710184	0.27345068	LOC729402	0.031345647
3140246	0.000710529	0.273440223	LOC730845	0.031345647
1820025	0.000711451	0.273412339	NCBP2	0.031345647
4290196	0.000711336	-0.273415824	SCRIB	0.031345647
5310070	0.000710644	-0.273436738	SHPK	0.031345647
670037	0.00071376	-0.273342628	HS.121525	0.031418061
6380427	0.000716655	-0.27325549	GIPC1	0.031498037
990719	0.000720727	-0.273133496	HS.579530	0.031498037
3520398	0.000717933	-0.273217149	IL28RA	0.031498037
4280113	0.000722129	0.27309167	NFKBIA	0.031498037
1510719	0.000720144	0.273150924	PLDN	0.031498037
460204	0.000720261	-0.273147438	PLIN2	0.031498037
5560020	0.000720611	-0.273136982	PPP4R1	0.031498037
360039	0.000721778	-0.273102126	RASAL3	0.031498037
6380048	0.000722012	0.273095155	RNF217	0.031498037
430270	0.000722245	0.273088184	TAF7	0.031498037
7000274	0.000724118	0.273032415	LOC644039	0.031550557
4070037	0.000725056	0.273004531	TMED10	0.031562302
2000112	0.000726935	0.272948763	HFE	0.031614959
3890241	0.000728818	0.272892994	MAPK1IP1L	0.031667713
2450326	0.000730824	-0.27283374	LOC642047	0.031725694
6270427	0.000733309	0.272760544	IGBP1	0.031804346
650154	0.000734495	0.272725688	LRRC29	0.031826566
580767	0.000736873	-0.272655978	FAM101B	0.031900324
1980564	0.000738542	0.27260718	EIF3M	0.031920956
5690411	0.0007389	-0.272596724	MAFF	0.031920956
6900020	0.000739377	-0.272582781	VISA	0.031920956
5720537	0.000740692	0.272544441	ACPL2	0.031948517
2810594	0.000744169	0.27244336	CDC40	0.032002309
4480242	0.000744649	0.272429418	LOC728517	0.032002309
3990307	0.000742728	-0.272485186	MIR302C	0.032002309
6760280	0.000743928	0.272450331	ZC4H2	0.032002309
1510543	0.000746093	0.272387591	DNASE1L1	0.032035211
5340646	0.000746816	-0.272366678	ASAP2	0.032037126
6180170	0.000747902	-0.272335308	PFDN1	0.032051371
2070291	0.000748505	0.272317881	PGM1	0.032051371
2260091	0.000749472	-0.272289997	LOC344328	0.032063704
6900307	0.000752259	-0.272209829	BTBD6	0.032124705
7100546	0.000751652	-0.272227257	LRWD1	0.032124705
2470097	0.000757371	0.272063437	CCNDBP1	0.032197472
870156	0.000756151	-0.272098292	CD1A	0.032197472
6580131	0.000755785	-0.272108749	MRPL22	0.032197472
3130632	0.000756029	0.272101778	POLR2B	0.032197472
1450082	0.000757371	-0.272063437	TRAPPC2L	0.032197472
5420066	0.000761533	0.271944929	H6PD	0.032316237
2600066	0.000761533	0.271944929	SUMO2	0.032316237
7200129	0.00076227	0.271924015	TRIM23	0.032318461
7100014	0.00076584	0.271822935	LOC728825	0.032440692
5570048	0.000767692	-0.271770652	ERLIN2	0.032452802
6940280	0.000767692	0.271770652	GPR177	0.032452802
70279	0.000768187	-0.27175671	TMEM195	0.032452802
870553	0.000771161	-0.271673057	ZNF775	0.032549343
4830468	0.000773026	-0.271620774	FARP2	0.032598901
2970528	0.000774645	0.271575462	ATG4C	0.03263804
3940564	0.000777767	-0.271488323	FAM131A	0.032740393
1110678	0.000781529	-0.271383757	ATP2A3	0.032811038
5700220	0.000781278	0.271390728	DAPK1	0.032811038
2370102	0.000780525	-0.271411642	RAD9A	0.032811038
1780367	0.000782284	-0.271362844	C12ORF44	0.032813545
5490608	0.000783543	-0.271327989	SELS	0.03283719
1580025	0.000787964	-0.271205995	GNG11	0.032993191
2070563	0.000789485	0.271164169	ARL6IP5	0.033019589
5340438	0.000789992	-0.271150227	GDNF	0.033019589
1510133	0.000793809	0.271045661	CD37	0.033083331
5900725	0.000794319	-0.271031718	PHLDA1	0.033083331
1850035	0.000793809	0.271045661	PPIA	0.033083331
5900471	0.000793682	0.271049146	PTGER2	0.033083331
1030373	0.000795213	-0.27100732	LOC727825	0.033091365
5560086	0.00079598	-0.270986406	RIPK1	0.033094109
6330750	0.000796875	0.270962008	LOC100129201	0.033102191
6060719	0.000797899	-0.270934123	RPL39L	0.033115614
430347	0.000801751	-0.270829557	LOC643930	0.033217101
4850445	0.000801494	0.270836528	LOC728467	0.033217101
4880097	0.000808079	0.270658766	CLSTN1	0.03344994
3710471	0.000811586	0.270564657	LOC390466	0.033565675
3370025	0.000814714	-0.270481004	FLJ37786	0.033641557
5340132	0.000814845	-0.270477518	TWF2	0.033641557
6900392	0.000816545	-0.270432206	CHCHD5	0.033655899
7550711	0.000817199	-0.270414779	NCRNA00167	0.033655899
5700735	0.00081733	0.270411293	PARP9	0.033655899
6900725	0.000819428	0.270355525	DHX9	0.033683562
4210332	0.000818903	-0.270369467	WDR73	0.033683562
3450201	0.000828136	-0.270125479	FAM65B	0.034011887
990672	0.000829595	-0.270087138	VPS18	0.034042227
510228	0.000831057	-0.270048797	IDH3B	0.034072611
4230370	0.000833587	0.269982572	LOC645683	0.034131251
3780681	0.000834655	-0.269954688	MBP	0.034131251
1010768	0.000834121	-0.26996863	NDUFB6	0.034131251
6290452	0.000838134	0.269864064	NAT1	0.034243847
5420575	0.000839207	-0.26983618	SLC3A2	0.034258052
6350209	0.000840953	-0.269790868	SERPINB2	0.034299694
5310132	0.000842164	-0.269759498	STAP2	0.034319447
7400279	0.000848107	-0.269606135	CCNA1	0.034413183
4010129	0.000845671	0.269668874	CYB5R4	0.034413183
2070402	0.000845941	0.269661903	CYSLTR1	0.034413183
3870452	0.000847836	-0.269613106	LOC644879	0.034413183
5310138	0.000847701	0.269616591	LOC728098	0.034413183
2260674	0.000849735	0.269564308	LOC100132289	0.034436583
1230347	0.000850142	0.269553852	RERE	0.034436583
7160348	0.000852862	-0.269484141	MAPK6	0.034517167
7200161	0.000855044	0.269428372	KIAA1826	0.034542374
6620402	0.000855864	0.269407459	NUDT16	0.034542374
2060605	0.000854635	-0.269438829	P2RX4	0.034542374
4280722	0.00085641	-0.269393517	SEC24C	0.034542374
2190414	0.000860796	0.26928198	ACACA	0.034689643
50050	0.000862997	0.269226211	AMD1	0.03471356
5890414	0.000864099	0.269198327	FYB	0.03471356
5690603	0.000865064	-0.269173928	ICOSLG	0.03471356
6420632	0.00086341	0.269215755	MCCC1	0.03471356
5420026	0.000864651	-0.269184385	SKP2	0.03471356
110372	0.000869352	0.269065877	CSTA	0.034718103
3180564	0.000869075	0.269072848	DBR1	0.034718103
5910026	0.00086963	-0.269058906	KIAA1530	0.034718103
6330300	0.000867137	-0.269121645	LOC642720	0.034718103
5810289	0.000868936	-0.269076333	LOC728229	0.034718103
5960068	0.00086769	0.269107703	PDGFRB	0.034718103
10746	0.000870323	-0.269041478	TXNDC11	0.034718103
5860112	0.000875053	-0.26892297	FGFRL1	0.034877334
3190301	0.000876868	-0.268877658	EPS15L1	0.034920198
2750196	0.000881631	-0.26875915	CSF2	0.035080291
1110100	0.000883458	-0.268713838	PSENEN	0.035123411
1470154	0.0008867	-0.26863367	NPLOC4	0.035222635
6180373	0.000889669	0.268560474	HS.568093	0.035251637
5890500	0.000888678	0.268584873	PGAM4	0.035251637
6900528	0.000888961	0.268577902	RHOT1	0.035251637
2350019	0.000893073	-0.268476821	FEZ1	0.035327263
630239	0.000892931	-0.268480307	HS.544069	0.035327263
150112	0.000895492	0.268417567	LOC100133931	0.035393301
990202	0.00089649	0.268393168	VAPB	0.035403109
1230192	0.000897489	-0.26836877	SPNS1	0.035412941
1500180	0.00089906	0.268330429	TLR4	0.035445339
3710079	0.000902211	0.268253747	LOC728877	0.035539887
2000064	0.000904509	0.268197978	CTPS2	0.03559369
2810669	0.000905084	-0.268184036	LCMT1	0.03559369
1050736	0.000907388	-0.268128268	HNRNPA1L2	0.035654629
6380370	0.000908398	-0.268103869	CCND3	0.035664641
1690465	0.000912738	0.267999303	LOC650369	0.035805267
4730209	0.000918263	-0.267866853	PHC1	0.035992093
650711	0.000919138	-0.267845939	PRKCZ	0.035996521
6900048	0.000920744	0.267807598	LOC648210	0.036029555
1070014	0.00092852	0.267622865	CSF1R	0.036303756
1410408	0.000932209	0.267535727	ARID5B	0.036417835
4880348	0.000933392	0.267507842	YME1L1	0.036433925
4850091	0.000937842	-0.267403276	EMG1	0.036577378
5080592	0.000939776	0.267357964	VWA5A	0.036622572
6250093	0.00094246	-0.267295225	GOLGA3	0.036666665
4880376	0.00094246	-0.267295225	UBE2O	0.036666665
6250465	0.00094815	0.267162774	XYLT2	0.036857662
110010	0.000957652	-0.266943186	RAB27A	0.037196438
4220088	0.000958562	0.266922273	HSD17B4	0.037201173
1240653	0.000959927	0.266890903	FLJ22447	0.037223592
1660181	0.000962056	-0.266842105	LOC440145	0.037275512
6520328	0.000964188	-0.266793308	GPR35	0.037327515
7510504	0.000967089	-0.266727083	HS.577126	0.037409161
2630102	0.000971225	0.266632973	CCDC28B	0.037538418
460167	0.00097353	0.26658069	CTAGE5	0.037596739
730136	0.000981715	0.266395957	C2ORF56	0.037635855
1410731	0.00097831	-0.266472639	C6ORF59	0.037635855
5310377	0.00098063	0.266420356	DSC2	0.037635855
3610286	0.000979237	0.266451725	GLTSCR2	0.037635855
5290768	0.000977074	0.266500523	HS.483906	0.037635855
5690064	0.000980321	0.266427327	LASS6	0.037635855
1690288	0.000976303	-0.266517951	MYO9A	0.037635855
2810112	0.00097584	-0.266528407	RRAGC	0.037635855
6220575	0.00098125	-0.266406413	SPDYE1	0.037635855
1470341	0.000992152	-0.266162426	PLEKHB2	0.037974324
7610369	0.000991526	-0.266176368	TMEM184B	0.037974324
610524	0.000993875	-0.266124085	CCL3L1	0.037996703
3840521	0.000994345	-0.266113628	STK40	0.037996703
4810520	0.000997959	-0.266033461	TRIB1	0.038103959
3780608	0.001000953	-0.265967236	ST6GALNAC6	0.038156591
6900731	0.001000164	0.265984664	ZNF436	0.038156591
6250301	0.001004589	0.265887069	LOC644173	0.03820268
7610167	0.001004114	-0.265897525	RAB4B	0.03820268
7160037	0.001004272	0.26589404	USP13	0.03820268
1570154	0.001007284	0.265827815	GPNMB	0.038243581
3870102	0.001006808	0.265838271	HNMT	0.038243581
7050639	0.00101094	0.265747647	LOC100130520	0.038351586
6130551	0.00101781	-0.265597769	LOC650686	0.03858119
2070707	0.001025044	0.26544092	AFMID	0.038824263
7380255	0.001026981	-0.265399094	ARAP3	0.03884757
1510040	0.001027304	-0.265392123	DYRK1B	0.03884757
3460220	0.001030055	-0.265332869	VPS4A	0.038920433
4540689	0.001036718	0.265189962	ANKRD10	0.039078378
3450041	0.00103574	0.265210875	RNF114	0.039078378
2470079	0.001036555	-0.265193447	ZNF207	0.039078378
5720369	0.001037696	-0.265169048	THBD	0.039084061
2470722	0.001039818	-0.265123736	TDRD1	0.039132798
6060332	0.00104129	-0.265092367	PTBP1	0.039156986
5090070	0.001042272	-0.265071453	MMP14	0.039162742
1450431	0.001045388	0.265005228	ALS2CR11	0.039229751
6580647	0.001045717	-0.264998257	LOC642784	0.039229751
5960674	0.001048842	0.264932032	PRDX2	0.039315775
2750154	0.001050491	0.264897177	ELMO1	0.039346339
4670274	0.001055616	-0.264789125	CTRC	0.039406888
2510553	0.001054457	0.264813524	DDX19B	0.039406888
2650195	0.00105545	-0.264792611	GALNTL6	0.039406888
7610180	0.001054954	0.264803067	LOC644662	0.039406888
1990307	0.001056279	-0.264775183	UBE3A	0.039406888
6660204	0.001059101	0.264715929	MS4A6E	0.039480812
610040	0.001059932	0.264698501	REV3L	0.039480812
60041	0.00106293	0.264635762	C21ORF51	0.039499019
2070370	0.001061597	-0.264663646	CPSF3L	0.039499019
5390703	0.00106243	0.264646218	SCARF2	0.039499019
6250047	0.001064432	-0.264604392	SLC4A8	0.039523729
3190022	0.001070291	-0.264482398	KATNB1	0.039710052
5310286	0.001072642	-0.264433601	SPA17	0.03976607
7650008	0.001076348	-0.264356919	NLRP12	0.039872136
2370482	0.001082945	0.264220983	GSN	0.040085083
1440440	0.001085492	-0.2641687	MAPKAPK3	0.040147905
1190114	0.001086342	-0.264151272	LOC100132366	0.040147916
70458	0.00108975	0.264081562	BTN2A2	0.040242352
830026	0.001094708	-0.263980481	GPR77	0.040393861
4640136	0.001095736	-0.263959568	LOC648863	0.040400244
6520347	0.00109728	-0.263928198	IL24	0.040425623
1690053	0.001099859	0.263875915	TTYH2	0.040489024
4880195	0.001101925	0.263834089	LOC440991	0.040508299
1090594	0.001102097	0.263830603	RNF146	0.040508299
20156	0.001104513	-0.263781806	SDHAF2	0.040565525
2600278	0.001112833	0.2636145	C1ORF54	0.040750984
6580017	0.001113529	0.263600558	LOC100132742	0.040750984
6510435	0.001112311	0.263624956	MORF4L2	0.040750984
270341	0.001113877	0.263593587	NUDT9	0.040750984
3140403	0.001111095	-0.263649355	POU6F1	0.040750984
7320048	0.00111527	0.263565702	LOC729065	0.040770381
2230189	0.001120335	-0.263464622	FKRP	0.040923844
3440689	0.001122086	-0.263429766	ACYP1	0.040951252
4200437	0.001125245	0.263367027	ENSA	0.040951252
160091	0.001123489	0.263401882	LOC399804	0.040951252
4280019	0.001125245	-0.263367027	MAPK13	0.040951252
7160671	0.00112542	0.263363541	PRPF6	0.040951252
4210300	0.001126651	-0.263339143	JMJD4	0.040964475
7610097	0.001129998	0.263272917	SETMAR	0.041054555
7200338	0.001132293	0.263227605	BMP2K	0.041088085
780600	0.00113353	0.263203207	HCP5	0.041088085
3140707	0.001133177	0.263210178	PARP9	0.041088085
3290037	0.001136719	-0.263140467	DNAJC7	0.0411405
2900441	0.001136719	0.263140467	ZBTB4	0.0411405
6130754	0.001138493	0.263105612	GAB3	0.041154516
1770048	0.001138848	-0.263098641	STRN4	0.041154516
6270619	0.001139737	0.263081213	ZNF689	0.041155138
3120162	0.001141516	0.263046358	ALAD	0.041156447
2710747	0.001140804	0.2630603	VPS13A	0.041156447
2320139	0.001144368	0.262990589	RPS27A	0.04119637
1170471	0.001144011	-0.26299756	ZFYVE28	0.04119637
4540091	0.001151885	-0.262844197	ABCG1	0.041435393
2480719	0.0011544	-0.262795399	NSMCE2	0.041469974
10414	0.00115548	0.262774486	PTTG1	0.041469974
1780402	0.00115476	-0.262788428	SEPN1	0.041469974
4920463	0.001159989	0.262687348	ARID2	0.041600179
5310161	0.001161435	-0.262659463	MTHFD2L	0.041620441
990017	0.001166691	0.262558383	LOC653383	0.041777106
4760458	0.001168327	-0.262527013	UBTD2	0.041803983
4590630	0.001171423	0.262467759	FAM110A	0.04188301
150040	0.001173064	-0.262436389	ZNF142	0.041909984
5490673	0.001177819	-0.262345765	AP1S1	0.042048051
540500	0.001182224	-0.262262112	LOC647651	0.042173421
1010750	0.001187013	-0.262171488	LOC100134543	0.042312294
1050440	0.001189044	0.262133147	ANKRD41	0.04235274
4390195	0.001190523	0.262105263	HMGN1	0.042361315
70630	0.001191078	0.262094807	RNF144B	0.042361315
5570114	0.001193858	-0.262042524	GADD45G	0.042428222
4280561	0.001197015	-0.261983269	ACTR1A	0.042508444
3190092	0.001199808	0.261930986	LDHA	0.04257559
380253	0.00120074	-0.261913559	LGI3	0.042576677
2030041	0.001202606	-0.261878703	DDEF2	0.042610857
1430424	0.001203727	0.26185779	RFFL	0.042618603
2470288	0.00120541	-0.26182642	LOC729412	0.04264623
6060142	0.001213294	0.261680028	AFF1	0.042739717
2810010	0.001212353	-0.261697456	CCL3L3	0.042739717
5260044	0.001213294	-0.261680028	GMFB	0.042739717
780608	0.001213482	0.261676542	RNFT1	0.042739717
1340538	0.00121066	-0.261728825	SGSH	0.042739717
4670121	0.001211976	-0.261704427	ZFPL1	0.042739717
6370661	0.001217253	-0.261606832	AP2S1	0.042776844
20707	0.001217064	-0.261610317	COMMD5	0.042776844
4730152	0.001217064	0.261610317	DSTYK	0.042776844
290661	0.00122806	-0.261408156	CLN8	0.043112542
5910382	0.001228631	0.2613977	RNASE4	0.043112542
4480220	0.001230537	-0.261362844	FGFRL1	0.043147361
50470	0.001232637	0.261324503	PM20D2	0.043188915
450441	0.001240491	-0.261181596	HEATR7A	0.043399725
6130332	0.001239723	-0.261195539	UCRC	0.043399725
3120767	0.001242606	0.261143255	CNIH	0.043441544
6590446	0.00124511	0.261097944	LOC651149	0.043496884
240653	0.001252456	0.260965493	TM6SF1	0.043721158
60576	0.001253425	-0.260948066	LOC642639	0.043722685
2850039	0.001255366	0.26091321	TBC1D2B	0.043758075
730437	0.001259646	0.260836528	LOC100129213	0.043874879
430553	0.001262181	-0.260791216	DCTN6	0.04393079
1570333	0.001264917	0.260742419	C6ORF223	0.043993583
650110	0.001266874	0.260707564	APP	0.044029235
6770168	0.00126805	0.26068665	CRTAP	0.044037692
1820300	0.001276702	0.260533287	CTSO	0.044240591
7400719	0.001275125	-0.260561171	EXOSC1	0.044240591
5130253	0.001276505	-0.260536772	HGS	0.044240591
1690209	0.00128184	-0.260442663	RNH1	0.044386076
2470689	0.001284218	-0.260400837	SPHK1	0.044410164
6980039	0.001284417	-0.260397351	TMEM222	0.044410164
3830326	0.001287594	-0.260341582	GABPB1	0.044487452
4920064	0.001291576	-0.260271872	CISH	0.044491772
1510438	0.001292772	-0.260250959	GTF3C5	0.044491772
2260196	0.00129038	-0.260292785	LOC392437	0.044491772
670452	0.001289782	0.260303242	LOC727797	0.044491772
4810128	0.001293371	-0.260240502	PHLDA2	0.044491772
770647	0.001292972	-0.260247473	WASH2P	0.044491772
7210209	0.001297369	-0.260170791	CENTD2	0.044596821
4860327	0.001299372	0.260135936	R3HDM1	0.044633197
2360672	0.001302985	-0.260073196	TNFRSF19	0.044724775
1740020	0.001304594	-0.260045312	TMEM63A	0.044747474
5560026	0.001307817	-0.259989543	GTF2IRD2B	0.044760501
3290632	0.001307413	0.259996514	HS.283402	0.044760501
3440605	0.00130701	0.260003486	L3MBTL3	0.044760501
1230309	0.001310441	0.259944231	RPL26	0.04481783
3780408	0.00131226	-0.259912862	RAB43	0.044847579
380019	0.001315298	-0.259860579	DDIT4L	0.04485402
6860593	0.001313677	0.259888463	HS.568928	0.04485402
6290356	0.001315095	0.259864064	SERPINF1	0.04485402
3830682	0.001317123	0.259829209	TTC9C	0.044883869
5890435	0.001324449	0.25970373	PC	0.045100962
3800735	0.001327512	0.259651446	HVCN1	0.045172706
460519	0.001328534	0.259634019	RABEPK	0.045174954
6760050	0.001331196	0.259588707	CLPX	0.045200388
10630	0.001330787	0.259595678	IL21R	0.045200388
1580246	0.001337152	-0.259487626	LOC399959	0.045242417
5220072	0.001336741	0.259494597	LRRC40	0.045242417
1580327	0.001338182	0.259470199	SMARCD2	0.045242417
1050408	0.001335507	0.259515511	SNURF	0.045242417
6250767	0.001334069	-0.259539909	UNC13D	0.045242417
5550682	0.00133777	0.25947717	WNK1	0.045242417
1470086	0.00133983	0.259442314	RPS19	0.045265747
6130768	0.00134148	-0.25941443	LOC150383	0.045289106
5220678	0.001347271	-0.259316835	LRRC33	0.045322621
2650424	0.001344993	0.259355176	MKNK1	0.045322621
5490131	0.001346028	0.259337748	NIPSNAP1	0.045322621
10008	0.00134665	0.259327292	RERE	0.045322621
5890242	0.001345407	0.259348205	SH3BGRL	0.045322621
4040397	0.001350175	-0.259268038	PDGFB	0.045387983
5570711	0.001353501	0.259212269	IDO1	0.045467422
5860243	0.001355583	-0.259177414	FAM160A2	0.045472692
2100544	0.001355375	0.259180899	ZNF136	0.045472692
5820255	0.001359548	-0.259111189	HSPC171	0.045573319
3780465	0.00136122	0.259083304	SMARCA5	0.045597022
6590768	0.001362476	0.259062391	LOC440027	0.045606736
6180288	0.00136562	0.259010108	PTPRC	0.045679592
7100561	0.001369611	-0.258943883	FAM176B	0.045780685
7380241	0.001370874	-0.25892297	PLCD3	0.045790485
2120731	0.00137277	0.2588916	SRPK2	0.045817186
6580301	0.001373613	-0.258877658	TMEM186	0.045817186
6040064	0.001376781	-0.258825375	IP6K1	0.04582574
5890131	0.001375935	-0.258839317	PDXK	0.04582574
7400343	0.001376358	-0.258832346	STX2	0.04582574
4150086	0.001379319	-0.258783548	ATAD3A	0.045877904
1240070	0.001381226	0.258752178	CD74	0.045908994
4210653	0.001384834	-0.258692924	CRIPAK	0.045931951
4780102	0.001383984	-0.258706867	DIS3L2	0.045931951
3440091	0.001383984	-0.258706867	FAM3A	0.045931951
60523	0.001389943	0.258609272	HS.126889	0.04606904
2120377	0.001394641	0.25853259	LOC100130561	0.046134717
2600553	0.001394855	0.258529104	MCRS1	0.046134717
2940471	0.001392931	-0.258560474	RGS14	0.046134717
1260228	0.001405372	-0.258358313	CLEC5A	0.046366951
3870577	0.001404295	-0.258375741	MFSD10	0.046366951
1110338	0.001405803	-0.258351342	MYL6	0.046366951
5700670	0.001403005	0.258396654	WASPIP	0.046366951
6900301	0.001407959	0.258316487	C4ORF34	0.046405653
4730605	0.001410334	-0.258278146	AURKA	0.046419146
150441	0.001409686	0.258288602	TIGA1	0.046419146
6860148	0.001414011	0.258218892	SLC9A6	0.046507781
7000184	0.001417481	0.258163123	SLC38A9	0.046589446
2940301	0.001420523	-0.258114326	HPS6	0.046649266
3870594	0.001421393	0.258100383	IFI16	0.046649266
6380241	0.001422264	-0.258086441	UNC45A	0.046649266
4230070	0.001426843	0.258013245	FBXO4	0.046734558
3450598	0.001426188	-0.258023702	TM4SF19	0.046734558
3180731	0.001427936	-0.257995817	MGST1	0.046737924
2490441	0.00143297	0.25791565	ASB8	0.046773055
2470180	0.001432313	-0.257926107	MGC22014	0.046773055
4010750	0.001432532	0.257922621	MS4A4A	0.046773055
4610414	0.00143056	-0.257953991	SYAP1	0.046773055
3140719	0.001435164	-0.257880795	C11ORF36	0.046780011
670288	0.001434945	0.25788428	ZNF571	0.046780011
5700523	0.001439121	-0.257818055	C2ORF29	0.046812069
3870184	0.001437581	-0.257842454	LOC441131	0.046812069
4280692	0.001438241	0.257831997	PARP1	0.046812069
4480280	0.001440442	-0.257797142	BRPF3	0.046822798
4010086	0.001443088	-0.257755315	OKL38	0.046876537
4040053	0.001445517	-0.257716975	C20ORF86	0.046923172
360743	0.001451939	0.257615894	SKA2	0.047088526
7160180	0.001452605	0.257605437	UCHL3	0.047088526
2190730	0.001455049	0.257567097	CEPT1	0.047135394
5570563	0.001459279	-0.257500871	HIATL1	0.047214875
840598	0.001459502	-0.257497386	SMURF1	0.047214875
2480379	0.001466428	0.257389334	LOC387841	0.047406479
1980424	0.001470015	0.257333566	LOC647349	0.047489926
2680446	0.001472261	0.25729871	ARF3	0.047497501
110196	0.001472036	0.257302196	TMEM19	0.047497501
670273	0.001476311	0.257235971	DPYD	0.047595661
2190546	0.001477438	0.257218543	LOC388654	0.0475995
6110164	0.001480371	0.257173231	LOC100131941	0.047644124
610601	0.001482406	0.257141861	LYST	0.047644124
4220600	0.001481727	0.257152318	PABPC3	0.047644124
6840014	0.001482858	-0.25713489	TULP3	0.047644124
2450192	0.001491932	-0.256995469	HINFP	0.047903078
430328	0.00149307	0.256978041	LOC100130520	0.047907043
2320672	0.001503345	0.256821192	LOC728820	0.048171307
4830379	0.001502429	-0.256835134	PRSS1	0.048171307
3180181	0.001508393	0.25674451	UBE2G1	0.048300266
730753	0.001511382	0.256699198	IL22	0.048363211
3940762	0.001515531	-0.256636459	HS.532698	0.048430339
540670	0.0015153	0.256639944	IL4I1	0.048430339
520333	0.001518765	-0.256587661	TAOK2	0.048500865
70553	0.001521079	0.256552806	FUT11	0.048541933
2680746	0.001522932	0.256524922	CPLX1	0.048568262
290468	0.001527109	-0.256462182	EIF2C2	0.048635809
1260520	0.001526877	0.256465667	GGPS1	0.048635809
4010189	0.001528969	-0.256434298	DERL2	0.048662234
1340634	0.001532463	0.256382015	GLB1	0.048675011
6180093	0.001532229	-0.2563855	IL10	0.048675011
6420750	0.001531996	-0.256388986	TLR2	0.048675011
3170497	0.001535963	-0.256329732	CDC42BPA	0.048695372
4050242	0.001536197	0.256326246	LOC642356	0.048695372
3440400	0.001534795	-0.256347159	TMCC3	0.048695372
1010592	0.001538067	0.256298362	CD36	0.048721954
4210553	0.001541579	-0.256246079	C14ORF109	0.048782625
5080131	0.001542048	-0.256239108	MGST1	0.048782625
5820121	0.001550745	-0.256110143	UNC13B	0.049024919
1580035	0.001553339	-0.256071802	VPS26A	0.049074085
1340139	0.001562569	0.255935866	BCL2L11	0.049283983
290333	0.001570418	-0.255820843	CDCA4	0.049283983
5700646	0.001565181	0.255897525	CRTAP	0.049283983
1570414	0.001570179	-0.255824329	NAT5	0.049283983
3360685	0.001566608	0.255876612	OSBPL9	0.049283983
4390703	0.001566132	0.255883583	PTPN1	0.049283983
6900491	0.001567559	-0.25586267	TCF7L2	0.049283983
520577	0.001569703	0.2558313	TIMM23	0.049283983
6350296	0.001568035	0.255855699	UBE2E3	0.049283983
7560435	0.001564468	-0.255907982	XKR8	0.049283983
7400626	0.001573042	0.255782503	NFKB1	0.049333561
5690408	0.001579261	0.255691879	IRX3	0.049495727
5560524	0.001582378	0.255646567	LOC651675	0.049560556
3890484	0.001586464	0.255587313	ANG	0.049622705
2750040	0.001585983	-0.255594284	ZNF526	0.049622705
4060095	0.001592731	0.255496689	CD84	0.049760382
6290482	0.001592973	0.255493203	FBXL17	0.049760382
5050647	0.001596599	0.25544092	GPR141	0.049774904
5260070	0.001595873	-0.255451377	HES4	0.049774904
3610730	0.001595631	-0.255454862	KCNN4	0.049774904
6960594	0.001603389	-0.255343325	ANXA11	0.049953601
1500678	0.001606063	-0.255304984	TFPT	0.050003943
3800706	0.001612157	-0.255217846	TM4SF19	0.050160601
1230022	0.001619252	0.255116765	LOC642817	0.05032768
4010133	0.001620724	-0.255095852	VNN3	0.05032768
2360176	0.001619743	0.255109794	ZNF184	0.05032768
5490730	0.001627114	0.255005228	BTF3L4	0.050490329
130608	0.0016281	-0.254991286	PPFIA1	0.050490329
4150037	0.001629332	0.254973858	G3BP2	0.05049539
6510465	0.001630565	0.254956431	PLD3	0.05050047
6400437	0.001635011	0.254893691	RPL32	0.050604995
6060328	0.00163823	-0.254848379	C21ORF124	0.050671394
730767	0.001639469	-0.254830952	ATG4D	0.050676539
3870543	0.00165091	0.254670617	PUM1	0.050996829
670647	0.001652658	0.254646218	BMP2K	0.051017443
6760286	0.001656659	0.25459045	HS.72010	0.051107538
3420377	0.001661923	0.254517253	RPRD2	0.051236473
5490703	0.001668462	0.254426629	POLR3GL	0.051404507
5130725	0.001676035	0.254322063	ABI1	0.051570574
7320288	0.001675783	0.254325549	CXCR4	0.051570574
1570484	0.001683387	0.254220983	ATF5	0.051628597
510672	0.001680595	0.254259324	LOC731878	0.051628597
4920193	0.001679327	0.254276751	RPL27A	0.051628597
5090253	0.001683387	-0.254220983	SFRS14	0.051628597
1400376	0.001681863	0.254241896	WWC3	0.051628597
4860309	0.001686183	0.254182642	LOC401206	0.051647277
10201	0.001685674	-0.254189613	URG4	0.051647277
5570452	0.001688983	-0.254144301	B3GALT5	0.051666039
6400048	0.001688728	0.254147787	PHF3	0.051666039
6200743	0.001704333	0.253935169	CNPY4	0.05196729
7320193	0.001704333	0.253935169	GHRL	0.05196729
5550343	0.001703819	0.25394214	PDCL	0.05196729
2650138	0.001700483	-0.253987452	PSMG3	0.05196729
2470609	0.001704076	0.253938655	SLC39A11	0.05196729
5700689	0.001708705	-0.253875915	CEP250	0.052023402
4900270	0.001708447	0.2538794	EBAG9	0.052023402
4730711	0.001709477	-0.253865458	HS.193406	0.052023402
2030612	0.001713345	0.253813175	LDLRAD3	0.052107534
5690703	0.001715411	-0.253785291	LOC644943	0.052136798
1430332	0.001718515	0.253743465	PVRL4	0.052197531
6370594	0.001719809	0.253726037	PPAPDC2	0.052203281
1230605	0.001721882	-0.253698153	CCL13	0.052232643
1340014	0.001726555	0.253635413	RGAG4	0.052340782
4730767	0.001728376	-0.253611014	ANKRD9	0.052362359
5900719	0.001735153	-0.25352039	HS.540712	0.052482501
3390170	0.001735675	0.253513419	LOC648771	0.052482501
3190008	0.001735675	-0.253513419	ZNF787	0.052482501
4780192	0.001737243	0.253492506	BPTF	0.052496298
6590661	0.00173855	-0.253475078	MED22	0.052502216
2900639	0.001742478	0.253422795	ALOX15B	0.052587207
6480360	0.001745626	0.253380969	TLR8	0.052648572
7510563	0.001747202	-0.253360056	B3GAT3	0.052662475
5360630	0.001750358	-0.253318229	C16ORF80	0.052690345
2000019	0.001750095	0.253321715	KLHL8	0.052690345
990747	0.00175431	-0.253265946	PSCD2	0.052775677
4150670	0.001760386	-0.253185779	CDC37	0.052899027
460243	0.00176065	0.253182293	UNC93B1	0.052899027
2120341	0.001767277	-0.253095155	BTBD12	0.052979276
1450255	0.001766746	-0.253102126	COX19	0.052979276
6900102	0.001767808	0.253088184	LOC147646	0.052979276
6270037	0.001767277	-0.253095155	RAPGEF1	0.052979276
6020564	0.001770466	-0.253053329	RRAGA	0.053025281
3870458	0.001774193	0.253004531	BRDG1	0.053036011
1770279	0.00177366	0.253011502	DERA	0.053036011
4590110	0.001772062	-0.253032415	09-Sep	0.053036011
270292	0.001777927	-0.252955734	FKBP1A	0.053070816
5220220	0.001778728	0.252945277	SUCLA2	0.053070816
610482	0.001778461	-0.252948763	SVIL	0.053070816
6370468	0.001785149	-0.252861624	BOLA2	0.053166458
6180050	0.001787562	-0.252830254	STK24	0.053166458
3850392	0.001784345	0.252872081	TMEM192	0.053166458
5960747	0.001786221	0.252847682	TRIM22	0.053166458
3450253	0.001787562	-0.252830254	ZNHIT3	0.053166458
1980463	0.001788904	0.252812827	RAP2B	0.053172887
1690722	0.001791591	-0.252777971	HS.114286	0.053219253
4730674	0.001795089	0.252732659	SKP2	0.05328965
3140408	0.001798593	-0.252687348	PPP1R16A	0.053293193
6960181	0.001798323	0.252690833	RPS12	0.053293193
3800463	0.001798323	0.252690833	SLC29A3	0.053293193
5490196	0.001801023	0.252655978	PC	0.05333173
6350064	0.001807788	0.252568839	LOC728658	0.053498516
360689	0.001811043	-0.252527013	HEBP1	0.053502323
4780044	0.001811043	0.252527013	LOC389386	0.053502323
2940450	0.001811315	-0.252523527	MYO3B	0.053502323
6450041	0.001813217	0.252499129	RBM24	0.053525023
610491	0.001816753	0.252453817	SLC10A7	0.053595925
2760424	0.001818115	0.252436389	LOC644935	0.053602622
510128	0.001820023	0.25241199	SLC9A9	0.053625408
5900735	0.001823572	-0.252366678	ANXA11	0.05364443
7550280	0.001824665	0.252352736	C3ORF17	0.05364443
1470148	0.001825212	0.252345765	CCDC81	0.05364443
3140438	0.001824119	0.252359707	GRAMD1A	0.05364443
1470739	0.001835905	0.252209829	LOC729617	0.053925145
580132	0.001838381	-0.252178459	LAPTM4B	0.053964302
5570091	0.001840033	-0.252157546	RANBP3	0.053979252
3120717	0.001841686	0.252136633	RPS13	0.053994222
2490707	0.00184555	-0.252087835	HS.344170	0.054073924
3140500	0.001847208	0.252066922	OPN3	0.054088949
4900010	0.001848867	0.252046009	HIF1A	0.054103995
6370504	0.001853299	0.251990241	RPL35A	0.054200099
2940722	0.001857462	0.251937957	ARID4B	0.054245476
7050500	0.001858296	-0.251927501	ARL16	0.054245476
4390167	0.001856351	0.2519519	LOC100129553	0.054245476
3890747	0.00186442	0.251850819	LOC158345	0.054357061
5820097	0.001863305	-0.251864761	TMBIM1	0.054357061
4260168	0.001865815	-0.251833391	FLJ41481	0.054364158
3370750	0.001879531	-0.2516626	SUPT6H	0.054730038
6510487	0.001888538	-0.251551063	FAM96B	0.054924587
2450753	0.001888256	0.251554549	NHLRC3	0.054924587
6350148	0.001893621	0.251488323	LOC652826	0.055038545
1940546	0.001896734	0.251449983	RPL24	0.055095116
1170445	0.001907808	0.251314047	CADM1	0.055229528
4850519	0.001906385	0.251331474	DHX29	0.055229528
20168	0.001903826	0.251362844	FLJ22536	0.055229528
540092	0.00190269	-0.251376786	LOC100133551	0.055229528
430202	0.001908378	-0.251307076	NOL3	0.055229528
4560647	0.001906385	0.251331474	SLC6A18	0.055229528
150156	0.00191351	0.251244336	ACBD5	0.055310278
1050309	0.001912654	-0.251254793	HLX	0.055310278
5720192	0.001916653	-0.251205995	FANCE	0.055349898
2710356	0.001917225	-0.251199024	LOC392221	0.055349898
4040678	0.001918941	0.251178111	TMEM19	0.055365613
6200315	0.001926396	0.251087487	DNASE2	0.055546767
6760097	0.001929845	0.251045661	RCP9	0.055612282
1450273	0.001933012	-0.25100732	CLUAP1	0.055660539
2850435	0.001933877	0.250996863	SIAH1	0.055660539
6040471	0.001935896	0.250972464	HS.116828	0.055684707
240358	0.001937627	0.250951551	SHQ1	0.055700599
110382	0.001939072	-0.250934123	RAC2	0.05570821
1170196	0.001942831	-0.250888811	CLEC4G	0.055722855
1450139	0.001943121	0.250885326	FCGR3B	0.055722855
6420349	0.001942831	0.250888811	PTPLAD1	0.055722855
6510189	0.001947178	-0.250836528	VKORC1L1	0.055805309
4610754	0.001948628	0.250819101	LOC100127918	0.05581302
460129	0.001955897	-0.250731962	NAT9	0.055987252
150022	0.001964652	-0.250627396	DUSP15	0.056203793
2710187	0.0019667	-0.250602998	ATXN7L2	0.056227767
6330343	0.001967871	-0.250589055	LOC400013	0.056227767
10717	0.001971975	-0.250540258	C17ORF37	0.05631096
7050326	0.001973736	-0.250519345	CDKN2D	0.056327197
2760653	0.00197638	0.250487975	STK38L	0.056368606
6110520	0.001983743	-0.250400837	ARFRP1	0.056433453
3800243	0.001984628	0.25039038	BBS10	0.056433453
5130687	0.001984628	-0.25039038	CRCP	0.056433453
1050112	0.001983153	0.250407808	LOC643879	0.056433453
6860471	0.001983153	-0.250407808	ZNF516	0.056433453
6620577	0.001986399	0.250369467	TTC23	0.05644984
6770474	0.001991426	0.250310213	CYP2S1	0.056558667
6400373	0.001994982	0.250268386	EMB	0.056625595
2490670	0.00199884	0.250223074	GNPTAB	0.056633004
1770367	0.001997652	-0.250237016	LOC652699	0.056633004
5670215	0.001997355	-0.250240502	NCRNA00161	0.056633004
4070300	0.002006875	-0.250128965	PANX2	0.05682657
650180	0.002010456	0.250087138	HS.86045	0.056859779
2480767	0.002010157	0.250090624	MCART1	0.056859779
1450370	0.002023033	-0.249940746	DCP1A	0.057147063
1090491	0.002021832	0.249954688	IFT81	0.057147063
1260315	0.002027242	-0.249891948	PMM2	0.057231715
5820647	0.002028747	-0.249874521	ZNF668	0.057239987
7210438	0.002034173	-0.249811781	ATRIP	0.057358822
1170703	0.00203931	0.249752527	RCSD1	0.057469361
4780647	0.002043549	0.24970373	TMEM150A	0.057554486
1500162	0.002046582	-0.249668874	PPP1R3F	0.057571247
2370131	0.002045672	0.249679331	ZBTB10	0.057571247
3390612	0.002051748	0.24960962	TLR8	0.057682198
5690390	0.002053574	0.249588707	NAAA	0.057699187
4280762	0.00205723	-0.24954688	TMEM161B	0.057767552
4480523	0.002066397	0.249442314	PIK3CB	0.057990477
5420747	0.002068234	-0.249421401	PPP2R2D	0.058007586
4040279	0.002070687	0.249393517	NSF	0.058033269
2120465	0.002071607	0.24938306	RNF114	0.058033269
6290709	0.002076523	0.249327292	HADH	0.058093447
2850224	0.002077446	-0.249316835	LOC400713	0.058093447
1990292	0.002075293	-0.249341234	NEURL4	0.058093447
4010181	0.002080524	0.24928198	FOLR3	0.058145114
6100630	0.002085768	-0.249222726	MUM1	0.058257179
1300274	0.002102814	-0.249031021	ANXA11	0.05862928
4490709	0.002102192	0.249037992	FILIP1L	0.05862928
2320598	0.002100637	0.24905542	NDP	0.05862928
3360014	0.002107485	0.248978738	TCEAL1	0.058690219
6380731	0.002107485	-0.248978738	TMEM44	0.058690219
6370368	0.00211279	0.248919484	TDRD3	0.058803287
7380138	0.002119987	0.248839317	TCEAL8	0.05895156
3130494	0.002120614	-0.248832346	WDR20	0.05895156
2260577	0.002123437	-0.248800976	RUSC2	0.05896063
770148	0.002122495	-0.248811433	ZNF579	0.05896063
450673	0.002133186	-0.248692924	SPATA2L	0.059196548
270224	0.002136656	-0.248654583	MOAP1	0.059258008
1660433	0.002139498	0.248623214	SPATC1	0.059302017
3190274	0.002143926	-0.248574416	LLPH	0.059363861
7380672	0.002144243	-0.248570931	LOC646916	0.059363861
7550348	0.002147095	-0.248539561	NUP188	0.059373203
6020022	0.002146778	0.248543046	UBE2Z	0.059373203
3780685	0.002155352	0.248448937	LOC643445	0.059549407
7570156	0.002155988	-0.248441966	LOC728666	0.059549407
1940021	0.002160448	0.248393168	GRN	0.059637702
1820136	0.002162681	0.24836877	AP1G1	0.059664467
2940181	0.002166513	0.248326943	RNF160	0.059735309
5890528	0.002170032	0.248288602	PPIAL4A	0.059797417
3800189	0.002172274	0.248264204	AKAP5	0.05982429
2940634	0.002175159	-0.248232834	LOC732040	0.059860458
730576	0.002176122	-0.248222377	SPRY4	0.059860458
2190671	0.002180941	0.248170094	CCR3	0.059958092
380259	0.002189316	0.24807947	INDO	0.06013609
3610563	0.002189962	0.248072499	LOC728553	0.06013609
870349	0.002201934	-0.247943534	ACBD6	0.060195106
7560044	0.002202583	-0.247936563	ARAP1	0.060195106
1780360	0.002197073	0.247995817	ATF6B	0.060195106
4250193	0.002198693	-0.24797839	FCAR	0.060195106
6840286	0.002202583	0.247936563	HNMT	0.060195106
4920370	0.00220161	0.24794702	OR5J2	0.060195106
2230537	0.00220161	0.24794702	SAMHD1	0.060195106
1340039	0.002203881	0.247922621	TFPI	0.060195106
4760164	0.002204856	0.247912165	TOR2A	0.060195106
870463	0.00220161	0.24794702	USP51	0.060195106
2970408	0.00220713	0.247887766	CD8A	0.060206072
2810730	0.002209081	0.247866853	PPHLN1	0.060206072
2600408	0.002208756	0.247870338	PTPRC	0.060206072
1990379	0.00221136	0.247842454	SLFN11	0.060233413
6480348	0.002215923	0.247793656	LEPR	0.060322924
3310538	0.002222457	0.247723946	CD36	0.060465944
2030377	0.002226058	0.247685605	FKSG30	0.060529053
1400240	0.002227697	0.247668177	LDHB	0.060538758
6840605	0.002229337	0.247650749	ATM	0.06054848
2970577	0.00223262	0.247615894	LOC730996	0.060602791
4830372	0.002238869	0.247549669	ADSSL1	0.060737519
3830647	0.002243154	-0.247504357	VPS37B	0.060818833
1740328	0.002244804	-0.247486929	KIR2DL5A	0.060828653
4010201	0.002248438	0.247448588	ORC5L	0.060892192
1470626	0.002251415	0.247417219	CD97	0.060937882
6980747	0.002267355	0.247249913	NSL1	0.06133416
6100703	0.002269355	-0.247229	RAF1	0.061353113
4010411	0.002273025	0.247190659	RHOT1	0.061417182
3170195	0.002275029	0.247169746	FAM193B	0.061436188
5910563	0.002279712	-0.247120948	ZNF174	0.061527463
1070450	0.002282727	0.247089578	PTGS1	0.061573648
2360474	0.002294149	-0.24697107	PKN1	0.061811152
160368	0.002293476	-0.246978041	SEMA6B	0.061811152
4260398	0.002303257	0.246876961	HNRNPA1	0.06202116
6180068	0.002307654	-0.246831649	HS.535360	0.062068784
2480280	0.002307654	0.246831649	SORD	0.062068784
2350524	0.002309008	0.246817707	GLCE	0.062069866
3140273	0.002313415	-0.246772395	HS.564874	0.062152956
1780025	0.002318849	0.246716626	STARD5	0.062263539
6520435	0.00232055	-0.246699198	STAC	0.062273799
6520220	0.002322592	0.246678285	CAPRIN1	0.06229321
4860600	0.002324295	0.246660857	MAPK14	0.062303508
840168	0.002328387	0.246619031	CYBB	0.062377796
1070639	0.002334195	0.246559777	CLNS1A	0.062441434
5910255	0.002334195	-0.246559777	LOC653590	0.062441434
3400315	0.002338303	0.246517951	NSBP1	0.062441434
4200612	0.002340017	-0.246500523	PPIL1	0.062441434
6590341	0.002336933	-0.246531893	RAB31	0.062441434
2120612	0.002339331	-0.246507494	SGPP2	0.062441434
5290600	0.002336591	-0.246535378	TTLL1	0.062441434
1410678	0.00234929	0.246406413	FAM21C	0.062653478
7000403	0.00235549	-0.246343674	C20ORF45	0.06278339
3940670	0.002363089	-0.246266992	DIAPH1	0.062844062
3400403	0.002363089	-0.246266992	EIF4A1	0.062844062
6280546	0.002362051	-0.246277449	MIR448	0.062844062
4730131	0.002359632	-0.246301847	PSD4	0.062844062
7040333	0.002369669	0.246200767	RNASE4	0.062983596
2140746	0.002372792	0.246169397	PVRL2	0.062995696
50475	0.002372792	0.246169397	SLU7	0.062995696
6660092	0.002384274	0.246054374	CAMLG	0.063212462
2850575	0.002384972	0.246047403	RRM1	0.063212462
3460292	0.00238288	0.246068316	WDR7	0.063212462
7210253	0.002392657	0.245970722	LOC730415	0.063380579
5820463	0.002394056	0.245956779	PICALM	0.063382108
1500681	0.002398611	0.245911467	LRRCC1	0.063459386
1980113	0.002399663	0.245901011	MKRN1	0.063459386
5290703	0.002404578	0.245852213	DCK	0.063553782
7400475	0.002408094	0.245817358	RPGRIP1	0.063611125
3830661	0.002410558	0.245792959	HS.298873	0.063640627
4260017	0.002417259	-0.245726734	CDK5RAP2	0.063781866
4230168	0.002431065	0.245590798	MANBA	0.064074564
4220687	0.00243071	0.245594284	SCAMP1	0.064074564
5080215	0.002435683	0.245545486	SENP6	0.064088985
4250753	0.002434972	0.245552457	TSPAN33	0.064088985
580465	0.002433906	0.245562914	VASH1	0.064088985
2120215	0.002443516	0.245468804	LOC650339	0.064259295
4120102	0.002447084	0.245433949	CYP2A7	0.064281545
6580603	0.002446727	-0.245437435	RFXANK	0.064281545
1430403	0.002452445	0.245381666	FGD4	0.06435079
2570373	0.002451729	0.245388637	PPHLN1	0.06435079
4480010	0.002454592	0.245360753	SPAST	0.064371373
1500164	0.002459251	0.245315441	PCBP1	0.064457752
380142	0.002468592	0.245224817	LOC401533	0.064595045
3940411	0.002468232	0.245228303	MGC16169	0.064595045
3800747	0.002466074	0.245249216	SRRM1L	0.064595045
6180377	0.002471833	-0.245193447	CARD8	0.064644036
4200414	0.002474356	-0.245169048	PSPC1	0.064674218
130368	0.002481579	0.245099338	PRKAR1A	0.064827126
6760307	0.002484835	0.245067968	OR8J3	0.064840468
1940487	0.002484473	0.245071453	STAT5A	0.064840468
780022	0.002492812	0.244991286	LOC100132299	0.065012691
2320162	0.002503361	0.244890206	CUGBP2	0.065064864
7050497	0.002500811	0.244914604	FOXD4L3	0.065064864
270039	0.002499719	-0.244925061	HM13	0.065064864
1980672	0.002502268	-0.244900662	IL1A	0.065064864
1690546	0.002500083	0.244921575	LOC650515	0.065064864
1050356	0.0024979	-0.244942489	LPAR1	0.065064864
4780632	0.002504455	-0.244879749	POMT1	0.065064864
6560706	0.002508104	0.244844894	HS.578161	0.065123835
4260681	0.002513586	0.244792611	ACVR2A	0.06523032
1430138	0.002515782	-0.244771697	MAFF	0.065251454
6450543	0.002517613	0.24475427	CST3	0.065255794
5860592	0.002518713	0.244743813	NARS2	0.065255794
7100397	0.002521646	0.244715929	FLJ34503	0.065295983
6450475	0.002524216	-0.24469153	YRDC	0.065326703
3610241	0.002530466	0.244632276	RPL19	0.065452592
4830601	0.002535624	-0.244583479	LOC649661	0.065550102
620433	0.002542639	-0.244517253	C1ORF122	0.06563555
4040382	0.002544488	0.244499826	IRAK1BP1	0.06563555
2810332	0.002543378	-0.244510282	OTUD7A	0.06563555
4200754	0.002543378	-0.244510282	ST3GAL4	0.06563555
2000504	0.002546338	0.244482398	CCDC28A	0.065640228
2970521	0.002547448	0.244471941	PGRMC1	0.065640228
4040022	0.002553009	0.244419658	CD86	0.065747628
2970050	0.002558952	-0.24436389	GFOD2	0.065864763
6760022	0.002567889	0.244280237	MRPL35	0.066058817
6650228	0.002580975	0.244158243	LOC652489	0.066359291
1110372	0.002584349	-0.244126873	CSRNP2	0.066383426
580711	0.002584724	0.244123388	SMAD6	0.066383426
10332	0.002591863	-0.244057163	HIPK2	0.066530577
1450386	0.002597134	0.244008365	BCCIP	0.066557364
1190039	0.002594873	0.244029278	HLA-DPA1	0.066557364
5490437	0.002596003	-0.244018822	PPP1R14C	0.066557364
2100521	0.002599773	-0.243983967	STARD8	0.066588869
2680767	0.002602037	-0.243963053	MRPS24	0.066610737
4730184	0.002607327	0.243914256	FAM82A2	0.066709998
2630669	0.002613005	0.243861973	DEPDC7	0.066730086
2360471	0.002613763	0.243855002	H2AFY	0.066730086
7000463	0.002610354	0.243886372	HNRNPK	0.066730086
1340326	0.002611111	-0.2438794	MEI1	0.066730086
110450	0.002624396	0.243757407	SLC12A9	0.066965346
4010427	0.00262706	0.243733008	CECR1	0.066997135
6110435	0.002632778	0.243680725	ENO3	0.067106712
1030044	0.002638124	-0.243631928	B4GALT3	0.067134299
3440687	0.002636596	0.24364587	LOC220416	0.067134299
7330296	0.00263736	-0.243638899	PAG1	0.067134299
6180440	0.002645396	0.243565702	PSMC4	0.067283096
2260039	0.002653455	-0.243492506	C19ORF28	0.067415445
6370215	0.002652686	0.243499477	RSBN1	0.067415445
1820092	0.002658454	-0.243447194	C14ORF109	0.067506156
6420142	0.002663462	-0.243401882	HSPBAP1	0.067596986
3520324	0.002666549	-0.243373998	FAM13B	0.067638966
7570546	0.002669252	-0.243349599	LOC100129269	0.067671189
4180544	0.002672344	-0.243321715	ROPN1L	0.067713239
1300661	0.002691744	-0.243147438	FLJ39080	0.068134625
3310091	0.002692523	-0.243140467	TREM1	0.068134625
6250091	0.002693302	0.243133496	ZHX2	0.068134625
2470367	0.002699931	-0.243074242	INPPL1	0.068265751
3130324	0.002703837	0.243039387	LOC389404	0.068327937
6840162	0.002706183	0.243018473	LOC650781	0.068350654
510239	0.002712448	0.242962705	CBWD5	0.06845549
4570441	0.002713232	0.242955734	IFIH1	0.06845549
5900253	0.002726987	-0.24283374	BATF3	0.068765797
510468	0.002729746	0.242809341	NFE2	0.068798628
5360064	0.002760656	0.24253747	GNLY	0.069540551
5810167	0.002762249	0.242523527	C17ORF44	0.069543605
7160382	0.002778232	-0.242384106	UBXN2A	0.069908718
1190609	0.00278224	-0.242349251	MORG1	0.069972309
6420541	0.002789871	-0.242283025	UBL5	0.070126881
6960736	0.002793493	-0.242251656	LOC100133129	0.070180555
3830605	0.002795909	-0.242230742	DNLZ	0.070186846
1990608	0.002796715	-0.242223771	HS.569956	0.070186846
1440519	0.002799941	-0.242195887	HS.442504	0.070230485
4590379	0.002801959	0.242178459	HS.40061	0.070243794
6350039	0.00280519	0.242150575	SRGAP3	0.070287494
6660315	0.002807211	-0.242133147	INPP1	0.070300844
4900142	0.002816526	0.24205298	MMEL1	0.070496737
1660722	0.002826276	0.241969327	ZXDB	0.070703301
3420097	0.00282994	-0.241937957	TRMU	0.070757484
2360739	0.002837281	0.241875218	LOC642131	0.070903496
1450026	0.002842593	0.241829906	LOC389101	0.070923679
1260440	0.002842184	-0.241833391	PRKAB1	0.070923679
840326	0.002841367	0.241840362	USP1	0.070923679
2900041	0.002846276	0.241798536	H2AFY2	0.070940663
6270274	0.002850784	0.241760195	HSPA2	0.070940663
130360	0.002849964	-0.241767166	IDS	0.070940663
7200437	0.002850784	0.241760195	MOCS2	0.070940663
7650026	0.002849144	0.241774137	MUC1	0.070940663
70181	0.002852425	-0.241746253	NAP1L4	0.070944113
5490064	0.002856119	0.241714883	EPB41L2	0.070998619
2850392	0.002857763	-0.241700941	FLJ10996	0.071002104
4760255	0.002865993	-0.24163123	ARHGDIA	0.071131752
5050156	0.002865993	-0.24163123	BCL2L2	0.071131752
4040630	0.002869291	0.241603346	COG5	0.071176207
5310747	0.002872593	0.241575462	PSIP1	0.0712207
4610048	0.002875898	-0.241547578	AAMP	0.071248339
6200196	0.002876725	-0.241540606	SLC4A8	0.071248339
4040376	0.002879206	0.241519693	LARP1	0.071272428
1450112	0.002894553	0.241390728	REPS2	0.071614782
3370128	0.002899129	-0.241352388	TNFSF15	0.071690462
60504	0.00290413	0.241310561	CTBS	0.07177653
1190026	0.002918758	0.241188567	APOBEC3G	0.071797315
990162	0.002912063	0.241244336	C12ORF60	0.071797315
1990079	0.002921273	0.241167654	FBXO32	0.071797315
4180494	0.002910809	-0.241254793	ITGAL	0.071797315
3120400	0.002920854	0.24117114	KANK2	0.071797315
940685	0.002909973	0.241261764	NAV1	0.071797315
5050082	0.002921692	-0.241164169	PUF60	0.071797315
1440348	0.002918339	0.241192053	SLCO3A1	0.071797315
4230017	0.002908303	0.241275706	ST8SIA4	0.071797315
3870138	0.002917502	0.241199024	TBC1D24	0.071797315
5910615	0.002921273	0.241167654	TCTN3	0.071797315
830730	0.002924209	0.241143255	ERP29	0.071821793
7560440	0.002927148	-0.241118857	ADORA2A	0.071856604
6660348	0.00293093	-0.241087487	DCUN1D4	0.071912075
610494	0.002938086	0.241028233	HNRPK	0.072033502
620241	0.002938929	-0.241021262	KALRN	0.072033502
2060154	0.002941459	-0.241000349	ARMC5	0.072058124
6660086	0.002944414	-0.24097595	LOC441089	0.072093106
3520220	0.002958802	-0.240857442	PTPDC1	0.072407858
1190367	0.002971124	-0.240756361	IER3	0.07267176
1010296	0.00297368	-0.240735448	LRAP	0.072696613
3450193	0.002986058	0.240634367	SPATA6	0.072961463
670400	0.002987769	0.240620425	FLJ21767	0.072965523
2350608	0.002993765	-0.240571628	LOC100131544	0.073074161
4390307	0.002998483	-0.240533287	HS.250011	0.073128361
3310441	0.00300063	0.240515859	INTS10	0.073128361
7320468	0.003000201	0.240519345	NCKIPSD	0.073128361
2490379	0.003009232	0.240446148	RPL34	0.073291747
4210403	0.003011386	0.240428721	SLC1A3	0.073291747
4560736	0.003012679	-0.240418264	SLCO4A1	0.073291747
2600746	0.003013541	-0.240411293	VAT1	0.073291747
870168	0.003015267	0.240397351	CYP2S1	0.073295965
580014	0.003016993	-0.240383409	C12ORF43	0.0733002
6580398	0.00302088	0.240352039	LOC401805	0.073356907
770703	0.003025637	0.240313698	ARHGEF6	0.073396954
5810519	0.003024339	0.240324155	LOC441484	0.073396954
5870091	0.003027369	-0.240299756	VSTM2A	0.073401259
1850524	0.003031268	0.240268386	C10ORF32	0.073458091
580326	0.003033002	-0.240254444	HS.406790	0.07346243
3800671	0.00305869	0.240048797	CTNNB1	0.073895143
830619	0.003058253	-0.240052283	DDIT3	0.073895143
1230292	0.003054759	-0.240080167	MED30	0.073895143
5090739	0.003056506	0.240066225	NPAL3	0.073895143
3710170	0.003057816	-0.240055769	PQLC2	0.073895143
540390	0.003067881	0.239975601	ALPK1	0.074041433
1820497	0.003067005	0.239982572	TIGD2	0.074041433
5080524	0.003073583	0.239930289	LBR	0.07414116
6650520	0.003081494	-0.23986755	TSPAN18	0.07429404
1400408	0.003085896	-0.239832694	EGLN2	0.074362232
6110491	0.003088982	-0.239808296	HS.543803	0.074398623
940711	0.003092511	0.239780411	ATP5A1	0.074445669
2000288	0.003101351	0.239710701	CCDC25	0.074553749
3940356	0.003104894	0.239682816	CR1	0.074553749
7040731	0.003101351	0.239710701	HS.154336	0.074553749
4480437	0.003102236	0.23970373	PIM3	0.074553749
7200368	0.003104008	0.239689787	VAPA	0.074553749
4540241	0.00310977	-0.239644475	C5ORF32	0.074632904
7210719	0.003115098	0.239602649	NCSTN	0.074722802
2490685	0.003116876	-0.239588707	DIP2A	0.074727495
5910128	0.003119544	0.239567794	VAMP8	0.074753525
1440324	0.00312667	-0.239512025	PPARG	0.074886289
870138	0.003134704	-0.239449285	ADORA3	0.075002648
1070286	0.003133364	0.239459742	M6PR	0.075002648
5550132	0.003144101	-0.239376089	AATK	0.075183479
7050079	0.003145446	0.239365633	LOC727865	0.075183479
3360377	0.003149034	0.239337748	UTP14A	0.075231164
1660195	0.003155771	-0.239285465	DHRS12	0.075354002
5310707	0.003163422	0.239226211	EI24	0.07549265
7320397	0.003164774	0.239215755	LOC647579	0.07549265
1110450	0.00317968	0.239100732	LOC644615	0.075809932
430609	0.00318557	-0.23905542	NCRNA00094	0.075912029
1660632	0.003187384	-0.239041478	ZNF207	0.075916957
10259	0.00319465	0.238985709	DUSP10	0.075975076
6840576	0.003193286	-0.238996166	ORAI3	0.075975076
6900553	0.003194195	-0.238989195	TRIM62	0.075975076
7100286	0.003197378	0.238964796	TCP10L2	0.076001698
4260019	0.003205577	0.238902056	NGRN	0.076158245
990528	0.003207401	0.238888114	DNAJC10	0.076163278
3520671	0.003214251	-0.238835831	AGPAT2	0.07621099
1240253	0.003214251	0.238835831	CTTNBP2NL	0.07621099
4050538	0.003211053	-0.23886023	LOC100129186	0.07621099
1240592	0.00322203	-0.238776577	C7ORF47	0.076357108
3370246	0.003227073	0.238738236	IP6K2	0.076399945
60537	0.003225697	-0.238748693	NAT14	0.076399945
6380338	0.003229827	0.238717323	POLB	0.076426826
6350470	0.003233501	-0.238689439	STK32A	0.076475467
3940458	0.003241323	0.238630185	CRYL1	0.076622083
7380059	0.003245932	-0.238595329	TOM1L2	0.076692647
[truncated: 45,232 more rows]
