# Supplementary material for: Context-specific regulation of surface and soluble IL7R expression by an autoimmune risk allele
Source: Nat Commun. 2019 Oct 8;10:4575. doi: 10.1038/s41467-019-12393-1 (PMC6783569; doi:10.1038/s41467-019-12393-1)
Supplement: Supplementary file 7 — Supplementary Data 3 [file 41467_2019_12393_MOESM7_ESM.csv]

baseMean	log2FoldChange	lfcSE	stat	pvalue	padj	ENSG.gene	Gene
279.1202555	-1.46601372	0.11767617	-12.45803392	1.26E-35	1.98E-31	ENSG00000081059	TCF7
18596.84379	-0.731144122	0.079266393	-9.223885391	2.87E-20	2.24E-16	ENSG00000251562	MALAT1
329.6835503	-1.140299188	0.128328174	-8.885805434	6.35E-19	3.30E-15	ENSG00000223745	CCDC18-AS1
635.7577402	-1.200171674	0.139986052	-8.573508964	1.00E-17	3.92E-14	ENSG00000142102	PGGHG
1801.720619	-0.790866793	0.093203093	-8.485413561	2.15E-17	6.72E-14	ENSG00000227671	AL390728.4
289.817339	0.808340698	0.095693393	8.447194413	2.98E-17	7.77E-14	ENSG00000227507	LTB
558.2588127	-0.758162113	0.091937531	-8.246491945	1.63E-16	3.64E-13	ENSG00000154265	ABCA5
1187.416898	-0.6850717	0.084165145	-8.13961293	3.97E-16	7.74E-13	ENSG00000270231	NBPF8
25.70116521	3.487600534	0.429341901	8.123131067	4.54E-16	7.89E-13	ENSG00000118513	MYB
47.24740872	2.019084301	0.25148585	8.028619909	9.86E-16	1.54E-12	ENSG00000226979	LTA
283.9913974	-0.878298075	0.11072244	-7.932430665	2.15E-15	3.05E-12	ENSG00000013725	CD6
75.09399942	-1.418377148	0.179824328	-7.887570982	3.08E-15	4.01E-12	ENSG00000225964	NRIR
1340.280217	-0.425183402	0.054539991	-7.795809886	6.40E-15	7.28E-12	ENSG00000152926	ERV3-1-ZNF117
1019.521679	-0.873282983	0.112053583	-7.793440942	6.52E-15	7.28E-12	ENSG00000186166	CCDC84
1835.874959	-0.66655162	0.086666174	-7.691023948	1.46E-14	1.52E-11	ENSG00000196295	AC005154.1
144.6623183	-1.142254254	0.152305906	-7.499737126	6.39E-14	6.24E-11	ENSG00000158683	PKD1L1
5006.501411	-0.680410714	0.090896218	-7.485577784	7.12E-14	6.55E-11	ENSG00000132424	PNISR
157.494154	-0.936645967	0.126858151	-7.383411765	1.54E-13	1.30E-10	ENSG00000223509	AC135983.2
146.1242178	-1.166752657	0.158097885	-7.379938451	1.58E-13	1.30E-10	ENSG00000236017	ASMTL-AS1
3146.347692	-0.748675834	0.102035994	-7.337369919	2.18E-13	1.70E-10	ENSG00000132199	ENOSF1
3321.07349	-0.521587419	0.071170077	-7.328745984	2.32E-13	1.73E-10	ENSG00000108799	EZH1
292.7009123	-0.739815973	0.101105282	-7.317283118	2.53E-13	1.80E-10	ENSG00000136541	ERMN
120.6331594	-1.301321433	0.178114128	-7.306110118	2.75E-13	1.87E-10	ENSG00000161912	ADCY10P1
6300.50122	-0.845153184	0.115952009	-7.288818822	3.13E-13	2.04E-10	ENSG00000117616	RSRP1
539.6515026	-0.731027143	0.101196004	-7.223873606	5.05E-13	3.16E-10	ENSG00000110888	CAPRIN2
758.6489028	-0.559318542	0.077675143	-7.200740395	5.99E-13	3.47E-10	ENSG00000107742	SPOCK2
1230.662438	-0.766229219	0.106415216	-7.200372713	6.00E-13	3.47E-10	ENSG00000182179	UBA7
219.4760425	-1.06813058	0.149222245	-7.157984922	8.19E-13	4.57E-10	ENSG00000101104	PABPC1L
2864.946286	-0.834642478	0.116900065	-7.139794838	9.35E-13	5.04E-10	ENSG00000108465	CDK5RAP3
187.9339585	-0.945631194	0.134198846	-7.046492748	1.83E-12	9.55E-10	ENSG00000154874	CCDC144B
5737.386119	-0.487597174	0.069281832	-7.037879317	1.95E-12	9.84E-10	ENSG00000157873	TNFRSF14
127.784639	-1.236074338	0.177079507	-6.980335314	2.94E-12	1.44E-09	ENSG00000235703	LINC00894
487.4703631	-0.712390519	0.102555931	-6.946360983	3.75E-12	1.77E-09	ENSG00000204305	AGER
5542.131449	-0.735724924	0.106265651	-6.923450043	4.41E-12	2.03E-09	ENSG00000114857	NKTR
396.821473	-0.765697619	0.110745609	-6.914022398	4.71E-12	2.10E-09	ENSG00000132635	PCED1A
1316.172256	-0.835445289	0.121733281	-6.862916058	6.75E-12	2.93E-09	ENSG00000204681	GABBR1
291.7239846	-0.815745617	0.119160645	-6.845763672	7.61E-12	3.21E-09	ENSG00000259865	AL390728.6
5132.917108	-0.425743939	0.062546749	-6.806811667	9.98E-12	4.07E-09	ENSG00000095564	BTAF1
890.28107	-0.773667156	0.113714286	-6.803605599	1.02E-11	4.07E-09	ENSG00000182310	SPACA6
3116.313974	-0.77154616	0.113458771	-6.800233699	1.04E-11	4.07E-09	ENSG00000248323	LUCAT1
338.90863	-0.809060331	0.119032836	-6.796950795	1.07E-11	4.07E-09	ENSG00000265206	AC004687.1
733.8245116	-0.841850408	0.124106015	-6.783316739	1.17E-11	4.37E-09	ENSG00000196460	RFX8
1079.416443	-0.533026418	0.078659329	-6.776391628	1.23E-11	4.48E-09	ENSG00000224660	SH3BP5-AS1
1335.430338	-0.796531143	0.11788173	-6.757036414	1.41E-11	5.00E-09	ENSG00000173209	AHSA2P
3757.297026	-0.607316825	0.090155871	-6.736298159	1.62E-11	5.64E-09	ENSG00000109920	FNBP4
817.5915506	-0.652627493	0.097340193	-6.704604477	2.02E-11	6.86E-09	ENSG00000175455	CCDC14
71.52433246	1.235128867	0.184953553	6.678048885	2.42E-11	8.05E-09	ENSG00000174946	GPR171
905.749341	-0.565435319	0.085124265	-6.642469324	3.08E-11	1.00E-08	ENSG00000069493	CLEC2D
1813.332547	-0.741122893	0.11168467	-6.635851587	3.23E-11	1.01E-08	ENSG00000100767	PAPLN
11837.06071	-0.401941861	0.060554799	-6.637654993	3.19E-11	1.01E-08	ENSG00000108846	ABCC3
516.2914101	-0.656448249	0.099060672	-6.62672918	3.43E-11	1.05E-08	ENSG00000166839	ANKDD1A
100.6699972	-1.017708579	0.153736055	-6.619843206	3.60E-11	1.06E-08	ENSG00000073605	GSDMB
263.6066538	-0.975070969	0.1473051	-6.61939723	3.61E-11	1.06E-08	ENSG00000273443	AL645608.9
174.4511617	-0.778029811	0.117730731	-6.608553318	3.88E-11	1.12E-08	ENSG00000279400	AC008957.3
5282.401621	-0.68271834	0.103387428	-6.603494761	4.02E-11	1.14E-08	ENSG00000104946	TBC1D17
1625.477656	-0.734976578	0.112104263	-6.55618759	5.52E-11	1.54E-08	ENSG00000132530	XAF1
923.770219	-0.524325518	0.080405636	-6.52100451	6.98E-11	1.91E-08	ENSG00000167766	ZNF83
4123.429923	-0.675571662	0.103818376	-6.507245523	7.65E-11	2.06E-08	ENSG00000221978	CCNL2
3025.663082	-0.430132047	0.066138811	-6.503474162	7.85E-11	2.08E-08	ENSG00000162601	MYSM1
2816.589409	-0.49941827	0.07685009	-6.498603597	8.11E-11	2.11E-08	ENSG00000176953	NFATC2IP
575.2325136	-0.919226579	0.141837978	-6.480821246	9.12E-11	2.34E-08	ENSG00000134571	MYBPC3
3503.444826	0.308017505	0.047634259	6.466302002	1.00E-10	2.53E-08	ENSG00000105404	RABAC1
897.527663	-0.842462567	0.130349603	-6.46310039	1.03E-10	2.54E-08	ENSG00000185189	NRBP2
16656.80884	-0.587481747	0.090990755	-6.456499289	1.07E-10	2.62E-08	ENSG00000072778	ACADVL
4557.694024	-0.699524406	0.108433206	-6.451200999	1.11E-10	2.63E-08	ENSG00000064607	SUGP2
425.1962558	-0.850081846	0.13176852	-6.451327279	1.11E-10	2.63E-08	ENSG00000171163	ZNF692
795.6278084	-0.69205231	0.10743327	-6.44169454	1.18E-10	2.71E-08	ENSG00000167280	ENGASE
1393.956231	-0.705917726	0.109576533	-6.442234567	1.18E-10	2.71E-08	ENSG00000203709	C1orf132
658.0259954	-0.554902933	0.08624214	-6.434243547	1.24E-10	2.81E-08	ENSG00000206573	THUMPD3-AS1
3568.618172	-0.398943826	0.062414542	-6.391840939	1.64E-10	3.66E-08	ENSG00000257621	PSMA3-AS1
111.6223849	-0.980429617	0.153518042	-6.386412995	1.70E-10	3.68E-08	ENSG00000037042	TUBG2
291.0729699	-0.862749869	0.135090614	-6.386453099	1.70E-10	3.68E-08	ENSG00000168970	JMJD7-PLA2G4B
2148.161698	-0.372368863	0.058585313	-6.35601047	2.07E-10	4.34E-08	ENSG00000119760	SUPT7L
2714.606442	-0.640664836	0.100799287	-6.355846912	2.07E-10	4.34E-08	ENSG00000141258	SGSM2
663.1811166	-0.829917297	0.130590061	-6.35513369	2.08E-10	4.34E-08	ENSG00000234420	ZNF37BP
872.3889554	-0.634254164	0.100205758	-6.329518135	2.46E-10	5.06E-08	ENSG00000165792	METTL17
70.28209447	-1.062414653	0.168371331	-6.309949824	2.79E-10	5.66E-08	ENSG00000111886	GABRR2
178.2306809	-0.689884503	0.109781929	-6.284135365	3.30E-10	6.60E-08	ENSG00000129673	AANAT
219.4828992	-0.706760359	0.112771205	-6.267205872	3.68E-10	7.27E-08	ENSG00000066651	TRMT11
6830.706075	-0.602954864	0.096337163	-6.258798235	3.88E-10	7.58E-08	ENSG00000170581	STAT2
1342.84115	-0.511740517	0.082009725	-6.239997959	4.38E-10	8.44E-08	ENSG00000101751	POLI
826.3542154	-0.807087881	0.129450257	-6.234733708	4.53E-10	8.62E-08	ENSG00000102901	CENPT
113.8482161	-1.231347687	0.19764273	-6.230169385	4.66E-10	8.77E-08	ENSG00000241769	LINC00893
7097.760469	-0.407180439	0.06543151	-6.223002287	4.88E-10	9.03E-08	ENSG00000173559	NABP1
705.6851497	-0.49838739	0.08010355	-6.221789018	4.92E-10	9.03E-08	ENSG00000179362	HMGN2P46
214.4280084	-0.870909645	0.140167303	-6.213358068	5.19E-10	9.42E-08	ENSG00000229474	PATL2
6563.668697	-0.445911709	0.071984227	-6.194575212	5.84E-10	1.05E-07	ENSG00000116754	SRSF11
661.140074	-0.90890091	0.146790686	-6.191815944	5.95E-10	1.06E-07	ENSG00000100918	REC8
44.76351302	-1.324638414	0.214036789	-6.188835197	6.06E-10	1.06E-07	ENSG00000206344	HCG27
532.25698	-0.664109379	0.107673146	-6.167827361	6.92E-10	1.20E-07	ENSG00000248124	RRN3P1
846.3258279	-0.440681295	0.07154704	-6.159322541	7.31E-10	1.25E-07	ENSG00000103091	WDR59
6250.814373	-0.386887512	0.062838602	-6.156844701	7.42E-10	1.26E-07	ENSG00000244754	N4BP2L2
142.1462919	-0.881978789	0.143463774	-6.147745636	7.86E-10	1.32E-07	ENSG00000105717	PBX4
145.9253573	-0.784621911	0.127848523	-6.137121443	8.40E-10	1.37E-07	ENSG00000108773	KAT2A
1841.70855	-0.601379652	0.097938422	-6.140385332	8.23E-10	1.37E-07	ENSG00000177989	ODF3B
703.9112302	-0.541827797	0.088285219	-6.137242453	8.40E-10	1.37E-07	ENSG00000281490	CICP14
917.1221524	-0.697016231	0.113668046	-6.132033188	8.68E-10	1.40E-07	ENSG00000128578	STRIP2
1438.740506	-0.422234342	0.06899723	-6.119583931	9.38E-10	1.50E-07	ENSG00000007392	LUC7L
3241.306868	-0.495378825	0.080972016	-6.117901557	9.48E-10	1.50E-07	ENSG00000135164	DMTF1
7798.244654	-0.320994638	0.052490231	-6.115321506	9.64E-10	1.51E-07	ENSG00000197343	ZNF655
1118.173192	-0.70966661	0.116485163	-6.092334801	1.11E-09	1.72E-07	ENSG00000135473	PAN2
100.9717288	-1.036134007	0.17039953	-6.08061541	1.20E-09	1.83E-07	ENSG00000254995	STX16-NPEPL1
13785.84724	-0.581130387	0.096292886	-6.035029284	1.59E-09	2.41E-07	ENSG00000167615	LENG8
381.6683977	-0.830542641	0.137868073	-6.024184006	1.70E-09	2.55E-07	ENSG00000179532	DNHD1
127.6848467	-0.977344676	0.162550818	-6.012548509	1.83E-09	2.72E-07	ENSG00000262370	AC108134.3
764.312059	-0.737294621	0.122671893	-6.010297913	1.85E-09	2.73E-07	ENSG00000165359	INTS6L
144.3741305	-0.758342199	0.126365995	-6.001157183	1.96E-09	2.83E-07	ENSG00000105519	CAPS
828.3901821	-0.45067584	0.0750915	-6.001689098	1.95E-09	2.83E-07	ENSG00000214135	LOC220729
1846.020622	-0.415883166	0.069381281	-5.994169614	2.05E-09	2.93E-07	ENSG00000053900	ANAPC4
4529.631051	-0.674775479	0.11278971	-5.982597897	2.20E-09	3.12E-07	ENSG00000168010	ATG16L2
371.0831794	-0.699339884	0.117112595	-5.971517276	2.35E-09	3.31E-07	ENSG00000115687	PASK
1436.863329	-0.664433875	0.111359282	-5.966578294	2.42E-09	3.35E-07	ENSG00000163516	ANKZF1
2082.042941	-0.414116009	0.069404868	-5.966670927	2.42E-09	3.35E-07	ENSG00000166801	FAM111A
2627.498672	-0.47086021	0.078974302	-5.962195229	2.49E-09	3.41E-07	ENSG00000134884	ARGLU1
942.6752511	-0.699122985	0.117365443	-5.95680438	2.57E-09	3.46E-07	ENSG00000139190	VAMP1
2363.532102	-0.535690443	0.089910395	-5.958047933	2.55E-09	3.46E-07	ENSG00000197948	FCHSD1
190.3273555	-0.845631338	0.142130077	-5.949700138	2.69E-09	3.59E-07	ENSG00000281404	LINC01176
1088.529671	-0.389511293	0.065646642	-5.9334534	2.97E-09	3.83E-07	ENSG00000047634	SCML1
4760.388911	-0.659624205	0.111196268	-5.932071412	2.99E-09	3.83E-07	ENSG00000113108	APBB3
3694.159445	-0.447733913	0.075470639	-5.932557598	2.98E-09	3.83E-07	ENSG00000153914	SREK1
2157.338811	-0.553974206	0.093362561	-5.933579824	2.96E-09	3.83E-07	ENSG00000175309	PHYKPL
112.6834018	-1.299052284	0.218804834	-5.937036496	2.90E-09	3.83E-07	ENSG00000219039	AC005102.1
1293.773304	-0.476537396	0.080386199	-5.928099611	3.06E-09	3.89E-07	ENSG00000184402	SS18L1
2373.552947	-0.37464959	0.063330175	-5.915814826	3.30E-09	4.16E-07	ENSG00000124222	STX16
353.3641713	-0.710270097	0.120177087	-5.910195672	3.42E-09	4.27E-07	ENSG00000166432	ZMAT1
1068.87673	-0.593881247	0.100533326	-5.907307298	3.48E-09	4.31E-07	ENSG00000215908	CROCCP2
175.2143361	-0.6985594	0.118601593	-5.889966426	3.86E-09	4.75E-07	ENSG00000145075	LOC101928882
197.959681	-0.857844443	0.145777282	-5.884623662	3.99E-09	4.87E-07	ENSG00000260528	FAM157C
187.7440234	-0.885001947	0.150458554	-5.88203145	4.05E-09	4.91E-07	ENSG00000205885	C1RL-AS1
105.650437	-0.872792584	0.148433616	-5.880019688	4.10E-09	4.93E-07	ENSG00000242294	STAG3L5P
2043.415562	-0.382551268	0.06512042	-5.874520868	4.24E-09	5.06E-07	ENSG00000160961	ZNF333
105.024936	-1.212903658	0.206544038	-5.872373127	4.30E-09	5.08E-07	ENSG00000188897	LOC400499
2097.982184	-0.432739722	0.073760768	-5.866800681	4.44E-09	5.22E-07	ENSG00000163728	TTC14
174.6950961	-1.040187877	0.177990205	-5.844073707	5.09E-09	5.94E-07	ENSG00000170160	CCDC144A
6956.304209	-0.567612295	0.097221985	-5.838312166	5.27E-09	6.10E-07	ENSG00000163660	CCNL1
287.9097838	-0.707563499	0.121580127	-5.819729911	5.89E-09	6.77E-07	ENSG00000186567	CEACAM19
7515.578307	-0.524930072	0.090334964	-5.810929136	6.21E-09	7.08E-07	ENSG00000186088	GSAP
1861.509587	-0.314725357	0.054343544	-5.791402874	6.98E-09	7.90E-07	ENSG00000185278	ZBTB37
614.661527	-0.535983085	0.092738965	-5.779480988	7.49E-09	8.42E-07	ENSG00000229180	AC006001.3
346.0870672	-0.528123841	0.091399062	-5.778219457	7.55E-09	8.42E-07	ENSG00000261716	AC239868.2
1273.928462	-0.497894811	0.086185422	-5.777018905	7.60E-09	8.42E-07	ENSG00000258890	CEP95
286.2152455	-0.937644917	0.162451951	-5.771829228	7.84E-09	8.61E-07	ENSG00000167984	NLRC3
173.8273413	-0.820424374	0.142166197	-5.770882171	7.89E-09	8.61E-07	ENSG00000225855	RUSC1-AS1
75.34919614	-0.966412704	0.167574442	-5.767065023	8.07E-09	8.75E-07	ENSG00000241170	AP001992.1
433.8623172	-0.578557769	0.100393883	-5.762878673	8.27E-09	8.91E-07	ENSG00000161960	EIF4A1
804.3267265	-0.620484632	0.10769914	-5.761277515	8.35E-09	8.93E-07	ENSG00000260565	ERVK13-1
1468.714806	-0.60049712	0.104282398	-5.758374657	8.49E-09	9.03E-07	ENSG00000226091	LINC00937
868.4369107	-0.663783799	0.115319103	-5.756061089	8.61E-09	9.09E-07	ENSG00000213928	IRF9
260.4697749	-0.764278031	0.132894206	-5.751025978	8.87E-09	9.30E-07	ENSG00000215244	LOC399715
87.73632973	-1.013160111	0.176209872	-5.749735242	8.94E-09	9.31E-07	ENSG00000177943	MAMDC4
667.3482176	-0.736440606	0.128118218	-5.748133382	9.02E-09	9.34E-07	ENSG00000274602	PI4KAP1
685.5047358	-0.669978475	0.116721078	-5.739995611	9.47E-09	9.73E-07	ENSG00000241886	AC112496.1
708.9406216	-0.671222499	0.117039729	-5.734997024	9.75E-09	9.89E-07	ENSG00000104154	SLC30A4
80.39179136	-1.272997229	0.221934037	-5.73592606	9.70E-09	9.89E-07	ENSG00000140398	NEIL1
283.9741839	-0.724227644	0.126367501	-5.731122624	9.98E-09	1.01E-06	ENSG00000096093	EFHC1
2347.818757	-0.596383831	0.104115339	-5.728107281	1.02E-08	1.02E-06	ENSG00000214176	PLEKHM1P1
1344.825084	-0.506191986	0.088436345	-5.723800362	1.04E-08	1.04E-06	ENSG00000115459	ELMOD3
587.8018667	-0.593206088	0.103659124	-5.72266162	1.05E-08	1.04E-06	ENSG00000230715	AC018638.2
106.9534619	-1.010143391	0.176659682	-5.718018847	1.08E-08	1.05E-06	ENSG00000233695	GAS6-AS1
16091.49663	-0.925310182	0.161833753	-5.717658814	1.08E-08	1.05E-06	ENSG00000245532	NEAT1
500.002011	-0.415063447	0.072769281	-5.703827772	1.17E-08	1.14E-06	ENSG00000271533	Z83843.1
970.1165016	-0.572849812	0.10058544	-5.69515641	1.23E-08	1.19E-06	ENSG00000213983	AP1G2
614.9387473	-0.757789144	0.133333906	-5.683394194	1.32E-08	1.27E-06	ENSG00000135407	AVIL
4743.130643	-0.323563127	0.057002388	-5.676308286	1.38E-08	1.31E-06	ENSG00000185619	PCGF3
917.0684442	-0.482453468	0.085120156	-5.667911008	1.45E-08	1.37E-06	ENSG00000185946	RNPC3
3598.03519	-0.338386165	0.059746787	-5.663671367	1.48E-08	1.39E-06	ENSG00000088448	ANKRD10
1089.035997	-0.63234869	0.111738738	-5.659171577	1.52E-08	1.42E-06	ENSG00000165819	METTL3
27.93112054	2.217926876	0.392081589	5.656799349	1.54E-08	1.43E-06	ENSG00000079385	CEACAM1
195.4857449	-0.663516226	0.117368782	-5.653259889	1.57E-08	1.45E-06	ENSG00000165929	TC2N
112.2472883	-1.127682949	0.199469648	-5.653406208	1.57E-08	1.45E-06	ENSG00000236871	LINC00106
1660.67793	0.332799337	0.058937647	5.646634308	1.64E-08	1.49E-06	ENSG00000178741	COX5A
1355.472616	-0.472849445	0.084052477	-5.625645602	1.85E-08	1.68E-06	ENSG00000166012	TAF1D
492.2957113	-0.564293084	0.1004754	-5.6162313	1.95E-08	1.76E-06	ENSG00000178338	ZNF354B
1991.348571	0.311722631	0.055691955	5.597265017	2.18E-08	1.96E-06	ENSG00000173113	TRMT112
69.00844863	1.199666294	0.214404079	5.595352004	2.20E-08	1.97E-06	ENSG00000163519	TRAT1
370.4479831	-0.779387757	0.139331501	-5.593765596	2.22E-08	1.97E-06	ENSG00000196123	KIAA0895L
171.6242394	1.130767666	0.202254748	5.590809014	2.26E-08	1.99E-06	ENSG00000196526	AFAP1
180.7984702	-1.054490882	0.189094574	-5.57652639	2.45E-08	2.15E-06	ENSG00000215788	TNFRSF25
208.0785247	-0.696849438	0.1251006	-5.570312511	2.54E-08	2.22E-06	ENSG00000272645	GTF2IP20
1182.924098	-0.379823183	0.068257716	-5.564545705	2.63E-08	2.28E-06	ENSG00000127980	PEX1
10970.03872	-0.460023712	0.082848493	-5.552590012	2.81E-08	2.43E-06	ENSG00000169045	HNRNPH1
2401.432878	0.279769182	0.050533859	5.536271879	3.09E-08	2.65E-06	ENSG00000130725	UBE2M
365.9392775	-0.846770052	0.153180698	-5.527916144	3.24E-08	2.77E-06	ENSG00000137877	SPTBN5
1568.332031	-0.369162218	0.066837076	-5.523314932	3.33E-08	2.81E-06	ENSG00000151498	ACAD8
241.4852897	-0.582370441	0.105444353	-5.523012117	3.33E-08	2.81E-06	ENSG00000260114	AC120114.2
2290.525358	-0.377614827	0.068435569	-5.517815228	3.43E-08	2.88E-06	ENSG00000094631	HDAC6
1030.244448	-0.52589694	0.095348433	-5.515527905	3.48E-08	2.90E-06	ENSG00000161010	MRNIP
5148.486689	-0.494541324	0.08970822	-5.512776027	3.53E-08	2.92E-06	ENSG00000003756	RBM5
3362.339608	-0.331758202	0.06017733	-5.513009704	3.53E-08	2.92E-06	ENSG00000167995	BEST1
87.12414052	-0.819665498	0.148819438	-5.507785201	3.63E-08	2.99E-06	ENSG00000240038	AMY2B
1504.155921	-0.628720201	0.114173073	-5.506729272	3.66E-08	2.99E-06	ENSG00000242086	LINC00969
3333.532148	0.274004939	0.049803648	5.501704191	3.76E-08	3.06E-06	ENSG00000198356	ASNA1
5233.253492	0.271678036	0.049455001	5.493439087	3.94E-08	3.19E-06	ENSG00000150753	CCT5
3653.778808	-0.493016669	0.089785732	-5.491035825	4.00E-08	3.20E-06	ENSG00000108239	TBC1D12
992.4186087	-0.61366234	0.111749851	-5.491392901	3.99E-08	3.20E-06	ENSG00000243055	GK-AS1
414.4314809	-0.604084031	0.110033258	-5.490013128	4.02E-08	3.20E-06	ENSG00000198556	ZNF789
535.366864	-0.412440442	0.0752047	-5.484237563	4.15E-08	3.29E-06	ENSG00000156738	MS4A1
1811.330101	-0.551685864	0.100751891	-5.475687458	4.36E-08	3.42E-06	ENSG00000112659	CUL9
716.2330177	-0.409288984	0.074740622	-5.476124931	4.35E-08	3.42E-06	ENSG00000213015	ZNF580
1279.200676	0.345855357	0.063212186	5.471339933	4.47E-08	3.49E-06	ENSG00000167797	CDK2AP2
41210.56886	-0.26172842	0.047873741	-5.467055975	4.58E-08	3.55E-06	ENSG00000130066	SAT1
387.3443718	-0.699623005	0.127987799	-5.466325766	4.59E-08	3.55E-06	ENSG00000180539	C9orf139
1861.467702	-0.563351684	0.103256158	-5.455865259	4.87E-08	3.75E-06	ENSG00000091592	NLRP1
10132.13703	0.27285826	0.05004074	5.452722379	4.96E-08	3.80E-06	ENSG00000114738	MAPKAPK3
2662.349367	-0.524233975	0.096255017	-5.446302886	5.14E-08	3.88E-06	ENSG00000146067	FAM193B
136.8708656	-0.771909424	0.141732022	-5.446259867	5.14E-08	3.88E-06	ENSG00000152495	CAMK4
1130.910622	-0.426625589	0.0783315	-5.446411611	5.14E-08	3.88E-06	ENSG00000153898	MCOLN2
962.3234574	-0.495669186	0.091165213	-5.437043061	5.42E-08	4.07E-06	ENSG00000197774	EME2
772.9959627	-0.732240929	0.134819724	-5.431259673	5.60E-08	4.18E-06	ENSG00000198089	SFI1
19499.39721	-0.344655914	0.063500786	-5.427585022	5.71E-08	4.25E-06	ENSG00000062716	VMP1
133.535681	-0.737384561	0.135877023	-5.426852502	5.74E-08	4.25E-06	ENSG00000133056	PIK3C2B
1486.289494	-0.546695126	0.100777405	-5.424778747	5.80E-08	4.28E-06	ENSG00000223959	AFG3L1P
541.294016	-0.75347659	0.138924134	-5.423655129	5.84E-08	4.28E-06	ENSG00000185324	CDK10
11723.60964	0.278415691	0.051360678	5.420794667	5.93E-08	4.33E-06	ENSG00000126247	CAPNS1
199.6679648	-0.645044563	0.11910177	-5.415910807	6.10E-08	4.43E-06	ENSG00000188234	AGAP4
967.0789541	0.341130481	0.063115985	5.404819091	6.49E-08	4.69E-06	ENSG00000072506	HSD17B10
2287.439869	-0.44237487	0.081869445	-5.40341847	6.54E-08	4.71E-06	ENSG00000174652	ZNF266
126.0136734	-1.306597744	0.241938177	-5.400543895	6.64E-08	4.76E-06	ENSG00000084734	GCKR
8062.631936	-0.402710566	0.07462414	-5.396518688	6.79E-08	4.85E-06	ENSG00000119707	RBM25
2796.334597	-0.439568944	0.081481604	-5.394701645	6.86E-08	4.87E-06	ENSG00000004534	RBM6
579.7049926	-0.655976736	0.121624509	-5.393458453	6.91E-08	4.89E-06	ENSG00000215375	MYL5
1534.227175	-0.613588883	0.114220749	-5.371956414	7.79E-08	5.48E-06	ENSG00000114841	DNAH1
370.0965584	-0.596343046	0.111049932	-5.370044215	7.87E-08	5.51E-06	ENSG00000246451	AL049840.1
1005.487425	-0.445088279	0.082917765	-5.367827707	7.97E-08	5.56E-06	ENSG00000157796	WDR19
343.6081886	-0.515117438	0.095979719	-5.366940455	8.01E-08	5.56E-06	ENSG00000169660	HEXDC
2405.061043	-0.363942198	0.067863233	-5.362877356	8.19E-08	5.66E-06	ENSG00000100941	PNN
820.2811682	-0.536488738	0.100073774	-5.360932396	8.28E-08	5.70E-06	ENSG00000167302	TEPSIN
126.2618995	-0.787132231	0.146862683	-5.359647634	8.34E-08	5.71E-06	ENSG00000261324	AC010168.2
200.238799	-0.865171388	0.161664423	-5.351649854	8.72E-08	5.95E-06	ENSG00000121716	PILRB
96.06130929	-0.891553643	0.166718783	-5.347649668	8.91E-08	6.05E-06	ENSG00000183091	NEB
518.1827352	0.573775514	0.107589796	5.332991907	9.66E-08	6.53E-06	ENSG00000124491	F13A1
81.77238001	-2.380847787	0.447822292	-5.316501275	1.06E-07	7.12E-06	ENSG00000276462	BX255923.2
1235.613637	0.304109786	0.057211965	5.315492724	1.06E-07	7.13E-06	ENSG00000170473	PYM1
2270.110074	-0.547231682	0.103051737	-5.310261581	1.09E-07	7.31E-06	ENSG00000127914	AKAP9
908.5237237	-0.71193016	0.134261987	-5.302544476	1.14E-07	7.59E-06	ENSG00000133624	ZNF767P
70.13654376	1.117334597	0.210757304	5.301522541	1.15E-07	7.59E-06	ENSG00000172116	CD8B2
2614.234766	-0.324594541	0.061232847	-5.300987206	1.15E-07	7.59E-06	ENSG00000196187	TMEM63A
3486.58605	-0.392641205	0.074104687	-5.298466579	1.17E-07	7.60E-06	ENSG00000108848	LUC7L3
346.919916	-0.522599482	0.098632693	-5.298440746	1.17E-07	7.60E-06	ENSG00000170919	TPT1-AS1
56.97629213	-1.054084007	0.19889552	-5.299687026	1.16E-07	7.60E-06	ENSG00000173531	MST1
275.9846855	-0.843723717	0.15933893	-5.295151155	1.19E-07	7.71E-06	ENSG00000167702	KIFC2
368.4968849	-0.498125949	0.09411289	-5.292855736	1.20E-07	7.77E-06	ENSG00000255823	MTRNR2L8
3665.450845	-0.490540362	0.092737126	-5.289579065	1.23E-07	7.88E-06	ENSG00000133858	ZFC3H1
2561.968915	0.323656968	0.061232817	5.285678228	1.25E-07	8.02E-06	ENSG00000198856	OSTC
22927.46201	0.378745104	0.071665641	5.284891023	1.26E-07	8.02E-06	ENSG00000109971	HSPA8
3130.264914	0.32322323	0.061174962	5.283586927	1.27E-07	8.04E-06	ENSG00000128590	DNAJB9
776.1548252	-0.604267946	0.114453721	-5.279583219	1.29E-07	8.19E-06	ENSG00000255717	SNHG1
507.0229868	-0.461964404	0.087700344	-5.267532402	1.38E-07	8.71E-06	ENSG00000046651	OFD1
2999.528809	0.332652364	0.063286816	5.256266381	1.47E-07	9.22E-06	ENSG00000074842	MYDGF
5218.482122	0.237004833	0.045104228	5.254603487	1.48E-07	9.27E-06	ENSG00000010256	UQCRC1
3478.264429	0.256379582	0.048814168	5.252155131	1.50E-07	9.36E-06	ENSG00000170275	CRTAP
139.7882181	-0.977876859	0.186243762	-5.250521398	1.52E-07	9.40E-06	ENSG00000229419	RALGAPA1P1
1945.914193	-0.55461049	0.105648037	-5.249605248	1.52E-07	9.41E-06	ENSG00000217801	LOC100288175
49.84334772	-1.191368112	0.227310673	-5.241144621	1.60E-07	9.78E-06	ENSG00000105707	HPN
10.03475821	-3.59621074	0.686153793	-5.241114714	1.60E-07	9.78E-06	ENSG00000183691	NOG
678.2885301	-0.469199353	0.089573006	-5.238178009	1.62E-07	9.85E-06	ENSG00000186583	SPATC1
132.3715779	-0.657568661	0.125546359	-5.237656183	1.63E-07	9.85E-06	ENSG00000226312	CFLAR-AS1
746.5288494	-0.522657359	0.099761166	-5.239086288	1.61E-07	9.85E-06	ENSG00000243679	AC018638.5
318.1454665	-0.736905311	0.141054059	-5.224275825	1.75E-07	1.05E-05	ENSG00000235194	PPP1R3E
103.1375321	-0.854794538	0.16361349	-5.22447469	1.75E-07	1.05E-05	ENSG00000240970	RPL23AP64
1422.569079	0.292946437	0.05610195	5.221680087	1.77E-07	1.06E-05	ENSG00000126432	PRDX5
2589.373752	-0.33366733	0.063892022	-5.222362947	1.77E-07	1.06E-05	ENSG00000132485	ZRANB2
5244.488465	0.277720203	0.053235064	5.216866103	1.82E-07	1.08E-05	ENSG00000128524	ATP6V1F
5346.728207	0.250682982	0.048094649	5.212284292	1.87E-07	1.10E-05	ENSG00000122705	CLTA
8789.209717	-0.343815	0.066023796	-5.20744068	1.91E-07	1.13E-05	ENSG00000109046	WSB1
917.013966	0.289550792	0.055605041	5.207275916	1.92E-07	1.13E-05	ENSG00000143653	SCCPDH
106.386127	-0.717978758	0.137908024	-5.206214516	1.93E-07	1.13E-05	ENSG00000267244	LOC100288123
420.059957	-0.806344041	0.154981547	-5.20283904	1.96E-07	1.14E-05	ENSG00000274627	AC092123.2
88.9415322	-0.68816898	0.132464866	-5.195105712	2.05E-07	1.19E-05	ENSG00000258682	AL132989.1
1568.083169	-0.356776325	0.068692518	-5.193816402	2.06E-07	1.19E-05	ENSG00000138468	SENP7
1148.271556	-0.568225903	0.109431061	-5.192546775	2.07E-07	1.19E-05	ENSG00000243716	NPIPB5
788.0115013	-0.493129753	0.094967198	-5.192632455	2.07E-07	1.19E-05	ENSG00000267680	ZNF224
35.23954247	-1.339895816	0.258137839	-5.19062149	2.10E-07	1.20E-05	ENSG00000147576	ADHFE1
64.5030905	-1.270992526	0.245515114	-5.176840261	2.26E-07	1.29E-05	ENSG00000185101	ANO9
1963.016537	-0.244059422	0.04716443	-5.174650128	2.28E-07	1.30E-05	ENSG00000139636	LMBR1L
9293.831483	-0.274373046	0.053035811	-5.173354382	2.30E-07	1.30E-05	ENSG00000105639	JAK3
48945.78675	-0.37587079	0.072678204	-5.17171269	2.32E-07	1.30E-05	ENSG00000140678	ITGAX
225.0352732	-0.789107839	0.152572506	-5.172018592	2.32E-07	1.30E-05	ENSG00000204172	AGAP9
320.4353259	-0.797738134	0.154237386	-5.17214507	2.31E-07	1.30E-05	ENSG00000248019	FAM13A-AS1
472.0398588	-0.46167858	0.089310278	-5.169377907	2.35E-07	1.31E-05	ENSG00000274272	AC069281.2
87.80237737	-0.963112315	0.186530178	-5.163305619	2.43E-07	1.35E-05	ENSG00000229331	GK-IT1
1638.960812	-0.446676782	0.086579809	-5.159133352	2.48E-07	1.37E-05	ENSG00000119688	ABCD4
205.1705772	-0.632820905	0.122784827	-5.15390149	2.55E-07	1.41E-05	ENSG00000223705	NSUN5P1
27.18268585	-1.726717148	0.33517597	-5.151673453	2.58E-07	1.42E-05	ENSG00000234394	LOC440896
22688.96495	0.246880793	0.047962983	5.147319425	2.64E-07	1.45E-05	ENSG00000175489	LRRC25
1275.998336	-0.305292842	0.059338717	-5.144918125	2.68E-07	1.46E-05	ENSG00000101224	CDC25B
1456.757103	-0.532314157	0.103515745	-5.142349673	2.71E-07	1.48E-05	ENSG00000230551	AC021078.1
709.0977343	-0.699055575	0.136115508	-5.135752623	2.81E-07	1.52E-05	ENSG00000099326	MZF1
546.2533864	0.339548641	0.066155993	5.132545471	2.86E-07	1.53E-05	ENSG00000103490	PYCARD
2721.675296	-0.340312293	0.066298451	-5.133035374	2.85E-07	1.53E-05	ENSG00000137817	PARP6
42583.05818	-0.297970877	0.058045098	-5.133437383	2.84E-07	1.53E-05	ENSG00000167978	SRRM2
192.4590838	-0.707457686	0.137854472	-5.131916832	2.87E-07	1.53E-05	ENSG00000243753	HLA-L
13451.68886	-0.29841984	0.058183714	-5.128923849	2.91E-07	1.55E-05	ENSG00000122515	ZMIZ2
1634.195856	-0.44134712	0.086062337	-5.128226061	2.92E-07	1.55E-05	ENSG00000159086	PAXBP1
243.3190195	-0.707964424	0.138076781	-5.12732424	2.94E-07	1.56E-05	ENSG00000161265	U2AF1L4
6004.906498	-0.428895183	0.083674856	-5.125735519	2.96E-07	1.56E-05	ENSG00000135596	MICAL1
273.3668632	-0.472132197	0.092223477	-5.119436105	3.06E-07	1.60E-05	ENSG00000074582	BCS1L
8285.918074	0.268005008	0.052343062	5.120163005	3.05E-07	1.60E-05	ENSG00000172531	PPP1CA
325.8032085	-0.631868576	0.123422986	-5.119537273	3.06E-07	1.60E-05	ENSG00000173137	ADCK5
319.9467498	-0.592692038	0.115886236	-5.114429955	3.15E-07	1.64E-05	ENSG00000095066	HOOK2
1034.19832	-0.632651434	0.123932998	-5.104786	3.31E-07	1.72E-05	ENSG00000131584	ACAP3
189.9380177	-0.567401764	0.11122231	-5.101510329	3.37E-07	1.74E-05	ENSG00000144134	RABL2A
167.3940043	-1.002218468	0.196567462	-5.098598002	3.42E-07	1.76E-05	ENSG00000110455	ACCS
267.7888907	-0.664171941	0.130258546	-5.098874215	3.42E-07	1.76E-05	ENSG00000115085	ZAP70
2047.829953	-0.388269146	0.076170864	-5.097344625	3.44E-07	1.76E-05	ENSG00000132716	DCAF8
10103.52614	0.205075738	0.040283124	5.090859869	3.56E-07	1.82E-05	ENSG00000140497	SCAMP2
112.4120393	-0.700290603	0.137702868	-5.085519366	3.67E-07	1.87E-05	ENSG00000264112	AC015813.1
871.2108298	0.299265567	0.058868972	5.083587409	3.70E-07	1.87E-05	ENSG00000132603	NIP7
75.12374226	-1.043776955	0.205313433	-5.083822042	3.70E-07	1.87E-05	ENSG00000188933	USP32P1
165.0609246	-0.731281818	0.143878846	-5.08262221	3.72E-07	1.88E-05	ENSG00000167578	RAB4B
2437.022076	-0.347383886	0.068381717	-5.080069657	3.77E-07	1.89E-05	ENSG00000154144	TBRG1
142.3345725	-1.680015775	0.330673621	-5.080586011	3.76E-07	1.89E-05	ENSG00000175265	GOLGA8A
321.164068	-0.476762112	0.093944281	-5.07494554	3.88E-07	1.93E-05	ENSG00000198690	FAN1
131.6161721	-0.777605289	0.153261277	-5.073723168	3.90E-07	1.94E-05	ENSG00000145020	AMT
699.5712642	-0.655413506	0.129195533	-5.07303535	3.92E-07	1.94E-05	ENSG00000166436	TRIM66
369.0978761	-0.497903837	0.098190849	-5.070776389	3.96E-07	1.95E-05	ENSG00000110237	ARHGEF17
5051.406422	-0.40778438	0.080401569	-5.071846026	3.94E-07	1.95E-05	ENSG00000125503	PPP1R12C
118.1044814	-0.625135314	0.123277445	-5.0709626	3.96E-07	1.95E-05	ENSG00000281026	N4BP2L2-IT2
4209.112082	0.262022314	0.051704387	5.06769981	4.03E-07	1.97E-05	ENSG00000165916	PSMC3
204.4409517	-0.710342624	0.140522776	-5.054999945	4.30E-07	2.10E-05	ENSG00000279789	AC120114.4
280.6655646	-0.66559111	0.131793462	-5.050258955	4.41E-07	2.15E-05	ENSG00000260051	AL031600.1
31885.16587	-0.363187219	0.071965173	-5.046708096	4.49E-07	2.16E-05	ENSG00000100201	DDX17
10083.27121	-0.230217336	0.045605566	-5.048009593	4.46E-07	2.16E-05	ENSG00000100650	SRSF5
1642.479148	0.282022287	0.055882204	5.046728061	4.49E-07	2.16E-05	ENSG00000150337	FCGR1A
561.785245	-0.543842515	0.107753398	-5.047103139	4.49E-07	2.16E-05	ENSG00000213190	MLLT11
107.4907347	-0.824647152	0.16345068	-5.045235354	4.53E-07	2.17E-05	ENSG00000203804	ADAMTSL4-AS1
1797.775638	-0.620301675	0.123019404	-5.042307618	4.60E-07	2.19E-05	ENSG00000164877	MICALL2
608.2585221	-0.705935768	0.139997927	-5.042473028	4.60E-07	2.19E-05	ENSG00000206149	HERC2P9
1150.280212	-0.465753852	0.092387541	-5.041305861	4.62E-07	2.20E-05	ENSG00000269713	NBPF8
2273.04506	-0.527740009	0.104714778	-5.039785396	4.66E-07	2.21E-05	ENSG00000141497	ZMYND15
5007.114223	0.216952919	0.043055663	5.038893962	4.68E-07	2.21E-05	ENSG00000105669	COPE
2646.918124	-0.430355449	0.085444791	-5.036649301	4.74E-07	2.23E-05	ENSG00000176444	CLK2
972.7599649	-0.597652977	0.11868441	-5.035648572	4.76E-07	2.23E-05	ENSG00000225032	LOC102723566
1214.908913	-0.36308057	0.072146516	-5.032544782	4.84E-07	2.26E-05	ENSG00000107938	EDRF1
466.4062333	-0.715841537	0.14225446	-5.032120159	4.85E-07	2.26E-05	ENSG00000212694	LINC01089
202.8581788	-0.596914729	0.11875095	-5.026610142	4.99E-07	2.32E-05	ENSG00000188206	NA
3206.509149	0.263967213	0.052578463	5.020443725	5.16E-07	2.38E-05	ENSG00000066044	ELAVL1
8721.786847	0.23696107	0.047193113	5.021094286	5.14E-07	2.38E-05	ENSG00000169223	LMAN2
542.4414865	-0.506423723	0.100864686	-5.020822866	5.15E-07	2.38E-05	ENSG00000279159	AC003681.1
879.4495818	-0.421485191	0.083984909	-5.018582439	5.21E-07	2.38E-05	ENSG00000050426	LETMD1
344.6742925	-0.632011807	0.125922289	-5.019062242	5.19E-07	2.38E-05	ENSG00000215440	NPEPL1
331.9050244	-0.582941564	0.116180431	-5.017553824	5.23E-07	2.39E-05	ENSG00000259820	AC083843.2
344.2551757	-0.724174842	0.144446483	-5.013447371	5.35E-07	2.43E-05	ENSG00000113971	NPHP3
3092.781022	0.267095381	0.053276049	5.013423208	5.35E-07	2.43E-05	ENSG00000115484	CCT4
491.4642951	-0.53410542	0.106552728	-5.01259266	5.37E-07	2.43E-05	ENSG00000180902	D2HGDH
2339.638627	-0.491782257	0.098130167	-5.011529787	5.40E-07	2.44E-05	ENSG00000225697	SLC26A6
617.5623706	-0.558223909	0.111408859	-5.010588167	5.43E-07	2.44E-05	ENSG00000100376	FAM118A
3208.322185	-0.353612994	0.070632884	-5.006350811	5.55E-07	2.49E-05	ENSG00000117360	PRPF3
633.2097324	-0.472547897	0.094408595	-5.005348272	5.58E-07	2.50E-05	ENSG00000251474	RPL32P3
3908.243725	0.244958212	0.048951109	5.004140165	5.61E-07	2.50E-05	ENSG00000148484	RSU1
407.8768885	-0.460340201	0.092018264	-5.002704688	5.65E-07	2.52E-05	ENSG00000258441	LINC00641
373.8548355	-0.580619697	0.11611046	-5.000580447	5.72E-07	2.54E-05	ENSG00000107331	ABCA2
731.9226293	-1.025423585	0.205113788	-4.999291352	5.75E-07	2.55E-05	ENSG00000214021	TTLL3
9119.946489	-0.280819328	0.0561844	-4.998172552	5.79E-07	2.55E-05	ENSG00000102908	NFAT5
4857.074594	-0.281268206	0.056268904	-4.998643762	5.77E-07	2.55E-05	ENSG00000135720	DYNC1LI2
338.4307908	-0.586186702	0.11739988	-4.993077536	5.94E-07	2.61E-05	ENSG00000068831	RASGRP2
1061.213242	-0.331213243	0.066364171	-4.990844268	6.01E-07	2.63E-05	ENSG00000106462	EZH2
60.0431565	-0.864808111	0.173299218	-4.990259755	6.03E-07	2.63E-05	ENSG00000263069	LOC100294362
2829.107637	-0.312324188	0.062617364	-4.987820786	6.11E-07	2.66E-05	ENSG00000172890	NADSYN1
13229.41092	0.283810172	0.056930747	4.985182657	6.19E-07	2.69E-05	ENSG00000100097	LGALS1
455.8607662	-0.66002402	0.132420542	-4.984302371	6.22E-07	2.69E-05	ENSG00000082512	TRAF5
5298.073209	0.297684863	0.059757148	4.981577471	6.31E-07	2.72E-05	ENSG00000167526	RPL13
1579.728533	0.298349981	0.059918774	4.979240382	6.38E-07	2.75E-05	ENSG00000147123	NDUFB11
4299.543279	-0.345629925	0.069565145	-4.968435326	6.75E-07	2.90E-05	ENSG00000160305	DIP2A
1047.057779	0.32065357	0.064567491	4.966176687	6.83E-07	2.92E-05	ENSG00000188305	PEAK3
1929.491144	0.323551492	0.065165711	4.965057377	6.87E-07	2.93E-05	ENSG00000166562	SEC11C
1340.343535	0.251671809	0.050741281	4.959902551	7.05E-07	3.00E-05	ENSG00000175416	CLTB
9306.734292	-0.218739786	0.044111762	-4.958763319	7.09E-07	3.01E-05	ENSG00000125772	GPCPD1
6631.698954	-0.443877569	0.089560162	-4.956194349	7.19E-07	3.04E-05	ENSG00000160796	NBEAL2
769.460348	-0.361358949	0.072963763	-4.952581006	7.32E-07	3.09E-05	ENSG00000122417	ODF2L
1458.944084	0.294480687	0.059560408	4.94423557	7.64E-07	3.22E-05	ENSG00000235655	H3F3AP4
169.2611732	-0.969208896	0.196118765	-4.941948789	7.73E-07	3.23E-05	ENSG00000005379	TSPOAP1
1926.766903	-0.310875092	0.062891811	-4.943013866	7.69E-07	3.23E-05	ENSG00000170949	ZNF160
3707.042581	-0.349075341	0.07063803	-4.941747967	7.74E-07	3.23E-05	ENSG00000184677	ZBTB40
426.7130892	-0.433450538	0.087717135	-4.941457974	7.75E-07	3.23E-05	ENSG00000267002	AC060780.1
1575.904997	-0.3727133	0.075512947	-4.935753613	7.98E-07	3.32E-05	ENSG00000160613	PCSK7
711.7728449	0.39583533	0.080368809	4.925235744	8.43E-07	3.49E-05	ENSG00000125652	ALKBH7
2010.379067	-0.391887929	0.07959242	-4.923684039	8.49E-07	3.51E-05	ENSG00000129465	RIPK3
1982.748382	-0.415327625	0.084408975	-4.920420211	8.64E-07	3.55E-05	ENSG00000113240	CLK4
133.6798972	-0.716636431	0.145634091	-4.920801339	8.62E-07	3.55E-05	ENSG00000260563	AC132872.1
3637.114277	0.275105348	0.055918291	4.919773861	8.66E-07	3.55E-05	ENSG00000005022	SLC25A5
431.0510243	-0.525364606	0.10689457	-4.914792272	8.89E-07	3.63E-05	ENSG00000105711	SCN1B
1579.165852	-0.277670761	0.056551599	-4.910042629	9.11E-07	3.70E-05	ENSG00000065029	ZNF76
81.62507427	0.899680077	0.183205263	4.910776364	9.07E-07	3.70E-05	ENSG00000141384	TAF4B
104.8123968	-0.872734083	0.177747575	-4.909963379	9.11E-07	3.70E-05	ENSG00000263345	AC006435.2
1205.169985	-0.521742469	0.106337916	-4.906457542	9.27E-07	3.75E-05	ENSG00000243302	AC018638.4
804.8338607	-0.459451392	0.093681749	-4.904385281	9.37E-07	3.78E-05	ENSG00000155657	TTN
12477.94453	0.220998146	0.045069366	4.903511359	9.41E-07	3.79E-05	ENSG00000163527	STT3B
39.27192453	-1.200433012	0.244971653	-4.900293553	9.57E-07	3.84E-05	ENSG00000232931	LINC00342
6805.455518	-0.314070844	0.064111219	-4.898843769	9.64E-07	3.86E-05	ENSG00000172432	GTPBP2
5853.533463	0.212530519	0.043416312	4.89517665	9.82E-07	3.92E-05	ENSG00000103381	CPPED1
184.4552703	-0.797431356	0.16295175	-4.893665497	9.90E-07	3.94E-05	ENSG00000167524	SGK494
3324.697278	-0.322956247	0.066037505	-4.890497444	1.01E-06	4.00E-05	ENSG00000135968	GCC2
194.9864439	-0.495321556	0.101300388	-4.889631387	1.01E-06	4.01E-05	ENSG00000213865	C8orf44
6509.721155	-0.456001044	0.093284454	-4.888285495	1.02E-06	4.02E-05	ENSG00000013441	CLK1
281.5917435	-0.538474114	0.110180033	-4.887220483	1.02E-06	4.03E-05	ENSG00000248971	KRT8P46
344.5540244	0.385173621	0.078842807	4.88533621	1.03E-06	4.06E-05	ENSG00000198937	CCDC167
854.0779665	-0.351289655	0.071964911	-4.881401927	1.05E-06	4.12E-05	ENSG00000110583	NAA40
269.985271	-0.526731882	0.10790089	-4.881626865	1.05E-06	4.12E-05	ENSG00000175787	ZNF169
8636.727338	0.25934045	0.053171966	4.877390661	1.07E-06	4.20E-05	ENSG00000102158	MAGT1
739.4925108	-0.518595556	0.10637144	-4.875327004	1.09E-06	4.23E-05	ENSG00000026950	BTN3A1
69.26132388	-1.017491862	0.208962275	-4.869261039	1.12E-06	4.35E-05	ENSG00000138346	DNA2
1149.454524	0.284334636	0.058430471	4.866204802	1.14E-06	4.40E-05	ENSG00000099795	NDUFB7
2555.217017	-0.441369091	0.090702395	-4.866123881	1.14E-06	4.40E-05	ENSG00000099949	LZTR1
255.4660857	-0.516455639	0.106174116	-4.864233013	1.15E-06	4.43E-05	ENSG00000266338	NBPF15
428.893238	-1.23940015	0.254892438	-4.86244379	1.16E-06	4.46E-05	ENSG00000139631	CSAD
5934.635334	0.257959429	0.053078166	4.859991419	1.17E-06	4.51E-05	ENSG00000241553	ARPC4
871.5189569	-0.382369462	0.078689586	-4.859213055	1.18E-06	4.51E-05	ENSG00000092094	OSGEP
2550.276611	0.246713021	0.050785201	4.85797071	1.19E-06	4.53E-05	ENSG00000162236	STX5
232.2799237	-0.514184121	0.105898486	-4.85544357	1.20E-06	4.58E-05	ENSG00000163617	CCDC191
126.5800118	-0.80955466	0.166761295	-4.854571672	1.21E-06	4.59E-05	ENSG00000279396	AC130469.2
922.9094951	-0.421088456	0.086809396	-4.850724413	1.23E-06	4.66E-05	ENSG00000102125	TAZ
178.0535795	-0.546956964	0.112791912	-4.849256967	1.24E-06	4.66E-05	ENSG00000168255	POLR2J3
106.4040384	-0.703321353	0.145014455	-4.850008598	1.23E-06	4.66E-05	ENSG00000251179	TMEM92-AS1
15.79027865	-2.419536608	0.498905872	-4.849685565	1.24E-06	4.66E-05	ENSG00000255026	AC136475.3
4092.067643	0.218987877	0.045172407	4.847824005	1.25E-06	4.69E-05	ENSG00000179632	MAF1
2626.094005	-0.567480207	0.117079968	-4.846945342	1.25E-06	4.70E-05	ENSG00000196547	MAN2A2
1686.649793	0.371785249	0.07676873	4.842925594	1.28E-06	4.78E-05	ENSG00000108561	C1QBP
1514.882099	-0.599358754	0.123881397	-4.838165938	1.31E-06	4.89E-05	ENSG00000103168	TAF1C
24.9848195	-1.273432917	0.263268113	-4.837019204	1.32E-06	4.90E-05	ENSG00000274403	AC090510.2
712.5488563	-0.606913838	0.125513672	-4.835440074	1.33E-06	4.93E-05	ENSG00000259668	AC066613.1
526.0675581	-0.527168087	0.109062455	-4.833634859	1.34E-06	4.96E-05	ENSG00000099204	ABLIM1
199.3270166	-0.697582885	0.144543417	-4.826113162	1.39E-06	5.10E-05	ENSG00000108474	PIGL
140.221421	-0.683738119	0.141645223	-4.827117377	1.39E-06	5.10E-05	ENSG00000176593	LOC100128398
117.3010661	-0.999629019	0.207065044	-4.827608757	1.38E-06	5.10E-05	ENSG00000196436	NPIPB15
50.32502079	-1.010325535	0.209313144	-4.8268614	1.39E-06	5.10E-05	ENSG00000270189	NA
127.9031899	-0.716824496	0.148532382	-4.826048597	1.39E-06	5.10E-05	ENSG00000271032	AC020907.4
1027.054271	-0.497820806	0.103184736	-4.824558595	1.40E-06	5.12E-05	ENSG00000141524	TMC6
1351.64388	-0.502492061	0.104298795	-4.817812727	1.45E-06	5.29E-05	ENSG00000222009	BTBD19
4109.380539	0.329947853	0.068521683	4.815232762	1.47E-06	5.34E-05	ENSG00000132002	DNAJB1
281.32909	-0.678097753	0.14088422	-4.813156188	1.49E-06	5.38E-05	ENSG00000204149	AGAP6
14570.35491	0.275864724	0.057347431	4.810411209	1.51E-06	5.45E-05	ENSG00000170348	TMED10
1427.007999	0.31881271	0.066322305	4.807020927	1.53E-06	5.51E-05	ENSG00000117691	NENF
3704.74597	-0.345611925	0.071894373	-4.807217994	1.53E-06	5.51E-05	ENSG00000198625	MDM4
834.8126194	-0.45009421	0.093684171	-4.804378434	1.55E-06	5.57E-05	ENSG00000260404	AC110079.1
5358.596747	0.303759035	0.063293793	4.799191518	1.59E-06	5.71E-05	ENSG00000198417	MT1F
2523.4871	0.278341899	0.058066749	4.793481697	1.64E-06	5.86E-05	ENSG00000169230	PRELID1
2844.191131	-0.447780716	0.093441299	-4.792107124	1.65E-06	5.89E-05	ENSG00000237441	RGL2
108.1648973	-0.954001063	0.199132675	-4.790781146	1.66E-06	5.90E-05	ENSG00000160781	PAQR6
129.1498963	-0.871368232	0.181877083	-4.79097322	1.66E-06	5.90E-05	ENSG00000254428	AP003392.1
1126.269084	0.307924068	0.064286351	4.78988254	1.67E-06	5.91E-05	ENSG00000120697	ALG5
200.3832412	-0.679214243	0.141841057	-4.788558818	1.68E-06	5.94E-05	ENSG00000141527	CARD14
6192.620869	-0.380134647	0.079393181	-4.788001188	1.68E-06	5.94E-05	ENSG00000162231	NXF1
1021.535939	-0.519101779	0.108439783	-4.787004978	1.69E-06	5.96E-05	ENSG00000005206	SPPL2B
239.4912228	-0.667637948	0.139589712	-4.782859265	1.73E-06	6.05E-05	ENSG00000059588	TARBP1
794.8476269	-0.33017704	0.06903007	-4.783090039	1.73E-06	6.05E-05	ENSG00000196757	ZNF700
1089.443501	0.259274153	0.054214987	4.782333536	1.73E-06	6.06E-05	ENSG00000049541	RFC2
7515.98319	0.258547443	0.05407831	4.780982296	1.74E-06	6.08E-05	ENSG00000161016	RPL8
1374.483376	0.332862374	0.069628554	4.780544079	1.75E-06	6.08E-05	ENSG00000165475	CRYL1
10607.96226	0.205856292	0.043068633	4.779726662	1.76E-06	6.09E-05	ENSG00000084754	HADHA
16823.23011	0.309451356	0.064775537	4.77728737	1.78E-06	6.15E-05	ENSG00000144959	NCEH1
3476.403201	-0.866439993	0.181519705	-4.773255846	1.81E-06	6.27E-05	ENSG00000266714	MYO15B
390.2268761	-0.50558782	0.105984389	-4.770398982	1.84E-06	6.34E-05	ENSG00000229152	ANKRD10-IT1
12913.70215	0.266162189	0.055822042	4.768048246	1.86E-06	6.36E-05	ENSG00000167552	TUBA1A
2146.151958	-0.366513742	0.076856125	-4.768829316	1.85E-06	6.36E-05	ENSG00000197912	SPG7
28.21485778	-1.398634085	0.293323578	-4.768229318	1.86E-06	6.36E-05	ENSG00000266302	AC098850.4
16.78590837	-1.623789239	0.340463309	-4.769351637	1.85E-06	6.36E-05	ENSG00000271857	AL096865.1
2741.299293	0.261506378	0.054881102	4.764962218	1.89E-06	6.44E-05	ENSG00000109919	MTCH2
50731.61514	0.227393247	0.047764278	4.760738678	1.93E-06	6.56E-05	ENSG00000135929	CYP27A1
5778.061505	-0.352313069	0.074018229	-4.759814868	1.94E-06	6.58E-05	ENSG00000146830	GIGYF1
1433.411492	-0.323692513	0.068025948	-4.758368261	1.95E-06	6.60E-05	ENSG00000178028	DMAP1
448.114264	-1.231499396	0.258784306	-4.758787026	1.95E-06	6.60E-05	ENSG00000225783	MIAT
4396.624521	0.281701771	0.05930574	4.7499917	2.03E-06	6.86E-05	ENSG00000118363	SPCS2
626.799942	-0.406145588	0.085549621	-4.747485518	2.06E-06	6.92E-05	ENSG00000179979	NA
268.3312732	-0.848606347	0.178741194	-4.747681995	2.06E-06	6.92E-05	ENSG00000180229	HERC2P3
2482.635987	-0.925178247	0.194900928	-4.74691555	2.07E-06	6.92E-05	ENSG00000140400	MAN2C1
61.13923148	-0.86373061	0.18199067	-4.746015871	2.07E-06	6.94E-05	ENSG00000277290	AC136475.10
73.36597066	-0.785136632	0.165454971	-4.745319094	2.08E-06	6.95E-05	ENSG00000215039	CD27-AS1
830.8983704	0.297873652	0.06282684	4.741184703	2.12E-06	7.08E-05	ENSG00000119421	NDUFA8
2186.500647	-0.340436333	0.071821576	-4.740028753	2.14E-06	7.09E-05	ENSG00000011021	CLCN6
17504.03044	0.227430071	0.047982698	4.739834953	2.14E-06	7.09E-05	ENSG00000077549	CAPZB
496.5820449	-0.479587565	0.101197192	-4.739139054	2.15E-06	7.10E-05	ENSG00000236383	LINC00854
3379.130032	0.26969746	0.056930658	4.737297399	2.17E-06	7.14E-05	ENSG00000115268	RPS15
5343.447613	-0.517883679	0.109314263	-4.737567309	2.16E-06	7.14E-05	ENSG00000138834	MAPK8IP3
118.5302498	-0.790653785	0.166922106	-4.736663124	2.17E-06	7.15E-05	ENSG00000179406	LINC00174
4087.159027	0.266776426	0.056348687	4.73438587	2.20E-06	7.21E-05	ENSG00000115806	GORASP2
1677.004645	-0.504987201	0.106704608	-4.732571638	2.22E-06	7.26E-05	ENSG00000104859	CLASRP
1740.112537	-0.481007097	0.101664613	-4.731312936	2.23E-06	7.29E-05	ENSG00000130827	PLXNA3
6894.238085	-0.351551969	0.074321436	-4.730155762	2.24E-06	7.32E-05	ENSG00000140853	NLRC5
126.9669033	-0.844445167	0.178637901	-4.727133293	2.28E-06	7.38E-05	ENSG00000172824	CES4A
2038.634447	-0.346848947	0.073364006	-4.727780934	2.27E-06	7.38E-05	ENSG00000187531	SIRT7
219.7719777	-0.487765454	0.103181492	-4.727257229	2.28E-06	7.38E-05	ENSG00000251136	LOC101929709
387.6383019	-0.480561784	0.101670314	-4.726667646	2.28E-06	7.38E-05	ENSG00000163959	SLC51A
727.674502	-0.344939491	0.073010792	-4.724500042	2.31E-06	7.45E-05	ENSG00000113119	TMCO6
3318.791213	-0.352706152	0.074711382	-4.720915899	2.35E-06	7.56E-05	ENSG00000070610	GBA2
889.849726	-0.383574985	0.081264421	-4.720085156	2.36E-06	7.56E-05	ENSG00000072818	ACAP1
1898.173667	-0.358912628	0.076040481	-4.720020486	2.36E-06	7.56E-05	ENSG00000178188	SH2B1
2759.301803	0.248731049	0.052709258	4.718925253	2.37E-06	7.59E-05	ENSG00000167315	ACAA2
4011.175182	0.315520214	0.066892338	4.716836421	2.40E-06	7.64E-05	ENSG00000125868	DSTN
5155.826431	-0.551999486	0.117032764	-4.716623491	2.40E-06	7.64E-05	ENSG00000129566	TEP1
163.2205264	-0.651788887	0.138200255	-4.716264011	2.40E-06	7.64E-05	ENSG00000206530	CFAP44
260.8774747	-0.484611665	0.102770603	-4.715469705	2.41E-06	7.66E-05	ENSG00000258297	AP001157.1
718.1403064	-0.372553926	0.079025024	-4.714379125	2.42E-06	7.68E-05	ENSG00000162086	ZNF75A
4607.429196	0.238213477	0.050532197	4.714092983	2.43E-06	7.68E-05	ENSG00000169100	SLC25A6
5141.289869	0.276955077	0.058846863	4.706369442	2.52E-06	7.96E-05	ENSG00000136240	KDELR2
21667.84457	0.252056596	0.053573052	4.704913852	2.54E-06	8.00E-05	ENSG00000166913	YWHAB
131.9234012	-0.897738184	0.191002299	-4.700143341	2.60E-06	8.17E-05	ENSG00000245164	LINC00861
16834.21509	0.284859631	0.060612654	4.699672617	2.61E-06	8.17E-05	ENSG00000163902	RPN1
3419.315875	0.239952093	0.051062892	4.699148128	2.61E-06	8.18E-05	ENSG00000112977	DAP
5401.625735	0.227771491	0.048501047	4.696218001	2.65E-06	8.28E-05	ENSG00000156471	PTDSS1
100.9879612	-0.736569436	0.156962479	-4.692646566	2.70E-06	8.39E-05	ENSG00000247828	TMEM161B-AS1
124.8649071	-0.699254225	0.149003657	-4.692866205	2.69E-06	8.39E-05	ENSG00000269981	AL627309.8
274.4430083	-0.590638323	0.125915919	-4.690735899	2.72E-06	8.45E-05	ENSG00000129467	ADCY4
363.2254163	-0.440468684	0.09399063	-4.686304203	2.78E-06	8.62E-05	ENSG00000205755	CRLF2
1241.219351	-0.284326413	0.060710658	-4.683303094	2.82E-06	8.72E-05	ENSG00000183401	CCDC159
66.84714144	-0.826324806	0.176447033	-4.683132346	2.83E-06	8.72E-05	ENSG00000214826	DDX12P
676.9719292	-0.475232049	0.101491888	-4.682463365	2.83E-06	8.73E-05	ENSG00000197608	ZNF841
9087.782135	0.340128639	0.072656343	4.681334425	2.85E-06	8.75E-05	ENSG00000002587	HS3ST1
455.7366509	-0.452534983	0.096661357	-4.681653504	2.85E-06	8.75E-05	ENSG00000142396	ERVK3-1
443.9205252	-0.527358363	0.112679967	-4.680143021	2.87E-06	8.78E-05	ENSG00000183506	PI4KAP2
31222.52763	0.253102126	0.054119701	4.676709585	2.92E-06	8.86E-05	ENSG00000042493	CAPG
9762.284485	-0.443833914	0.094880421	-4.677824057	2.90E-06	8.86E-05	ENSG00000107551	RASSF4
269.3759852	-0.578062901	0.123606149	-4.676651652	2.92E-06	8.86E-05	ENSG00000226380	AC016831.1
432.9210161	-0.724922913	0.155006377	-4.6767296	2.91E-06	8.86E-05	ENSG00000227039	ITGB2-AS1
3298.742322	0.212956507	0.045546856	4.675547922	2.93E-06	8.88E-05	ENSG00000163468	CCT3
249.8090883	-0.559907022	0.119753735	-4.675486921	2.93E-06	8.88E-05	ENSG00000205476	CCDC85C
46.65176707	-0.888877688	0.190238329	-4.67244268	2.98E-06	8.99E-05	ENSG00000177483	RBM44
433.6618083	-0.602819793	0.129025847	-4.672085533	2.98E-06	8.99E-05	ENSG00000185684	EP400NL
7411.160522	0.259579417	0.055593048	4.66927836	3.02E-06	9.10E-05	ENSG00000165672	PRDX3
3020.684305	-0.355010984	0.076048227	-4.668234881	3.04E-06	9.13E-05	ENSG00000061938	TNK2
7724.908449	0.234687373	0.050349456	4.661169993	3.14E-06	9.43E-05	ENSG00000141429	GALNT1
407.8273785	-0.469718389	0.100813735	-4.659269767	3.17E-06	9.50E-05	ENSG00000103995	CEP152
682.3505575	-0.574253069	0.123261174	-4.658831735	3.18E-06	9.50E-05	ENSG00000187961	KLHL17
108.4883893	-0.776141672	0.16661807	-4.658208269	3.19E-06	9.51E-05	ENSG00000166333	ILK
276.0414572	-0.572531438	0.123029745	-4.653601751	3.26E-06	9.71E-05	ENSG00000114388	NPRL2
4115.751974	0.23882352	0.051329019	4.652797245	3.27E-06	9.72E-05	ENSG00000247596	TWF2
146.1086821	-0.671763531	0.144386368	-4.652541238	3.28E-06	9.72E-05	ENSG00000259972	AC009120.2
3958.480346	0.357096819	0.076782019	4.65078702	3.31E-06	9.78E-05	ENSG00000113140	SPARC
240.7433908	-0.536917972	0.115490025	-4.64904195	3.33E-06	9.85E-05	ENSG00000160602	NEK8
3584.83606	0.25414283	0.054681873	4.647661376	3.36E-06	9.90E-05	ENSG00000023734	STRAP
712.1858605	-0.518167859	0.11150868	-4.646883647	3.37E-06	9.91E-05	ENSG00000198466	ZNF587
380.2441653	-0.56988338	0.12272053	-4.643749347	3.42E-06	0.000100309	ENSG00000100024	UPB1
1238.881344	0.278994132	0.060080255	4.643690887	3.42E-06	0.000100309	ENSG00000106245	BUD31
36.46413815	-1.145115301	0.246839425	-4.639110218	3.50E-06	0.000102366	ENSG00000165028	NIPSNAP3B
209.8648094	-0.634237056	0.136752267	-4.637854043	3.52E-06	0.000102797	ENSG00000213930	GALT
5182.214978	-0.260319716	0.056142378	-4.636777557	3.54E-06	0.000103141	ENSG00000169871	TRIM56
144.7362721	-0.686490911	0.148091958	-4.635571854	3.56E-06	0.000103551	ENSG00000213658	LAT
5779.38351	-0.354907348	0.076604947	-4.632955985	3.60E-06	0.000104674	ENSG00000087157	PGS1
3294.780174	-0.315943909	0.068216065	-4.631517627	3.63E-06	0.000105208	ENSG00000068400	GRIPAP1
10846.19851	0.243209833	0.052528726	4.630034876	3.66E-06	0.000105768	ENSG00000196419	XRCC6
2079.312728	0.243227565	0.052539554	4.629418138	3.67E-06	0.000105887	ENSG00000170043	TRAPPC1
4264.572872	0.253726778	0.054824053	4.628019314	3.69E-06	0.00010615	ENSG00000104324	CPQ
1066.124903	-0.470762387	0.101725758	-4.627759914	3.70E-06	0.00010615	ENSG00000196405	EVL
51.92817968	-1.04758336	0.226337454	-4.62841364	3.68E-06	0.00010615	ENSG00000271216	LINC01050
4610.357827	-0.353006925	0.076290166	-4.627161577	3.71E-06	0.000106262	ENSG00000105483	CARD8
386.4003099	-0.487593171	0.105390539	-4.626536468	3.72E-06	0.000106387	ENSG00000181404	WASHC1
1341.588079	-0.282033195	0.060979397	-4.625057105	3.74E-06	0.000106954	ENSG00000184205	TSPYL2
5894.52579	-0.375130915	0.081138357	-4.623348674	3.78E-06	0.000107642	ENSG00000138688	KIAA1109
4470.05567	-0.398999531	0.086324062	-4.62211257	3.80E-06	0.000108088	ENSG00000144674	GOLGA4
67.12462262	-0.955523774	0.206806407	-4.620378004	3.83E-06	0.0001086	ENSG00000178562	CD28
7461.126194	0.247144663	0.053487274	4.620625492	3.83E-06	0.0001086	ENSG00000221983	UBA52
97.48132739	-1.011636649	0.219163349	-4.615902488	3.91E-06	0.000110766	ENSG00000237781	AL356356.1
97.94380461	-0.654314116	0.141773992	-4.615191461	3.93E-06	0.000110945	ENSG00000159496	RGL4
846.3119942	-0.597753734	0.129600483	-4.612280133	3.98E-06	0.000112308	ENSG00000142552	RCN3
19872.80121	0.197420426	0.042816483	4.61085109	4.01E-06	0.000112879	ENSG00000142634	EFHD2
522.8060077	-0.374594167	0.081297907	-4.607672932	4.07E-06	0.000114412	ENSG00000120662	MTRF1
238.2890842	-0.546033472	0.118567109	-4.605269327	4.12E-06	0.000115533	ENSG00000270015	AC087481.3
3873.291191	0.282330254	0.061357228	4.601418034	4.20E-06	0.000117473	ENSG00000105640	RPL18A
3458.807027	0.24156255	0.052503431	4.600890781	4.21E-06	0.000117473	ENSG00000177600	RPLP2
129.1847498	-0.724323275	0.157438166	-4.600684162	4.21E-06	0.000117473	ENSG00000273478	AC099676.1
1502.712446	-0.342990093	0.074591426	-4.598250938	4.26E-06	0.000118619	ENSG00000186812	ZNF397
8774.72811	-0.310950321	0.067630613	-4.597774716	4.27E-06	0.000118619	ENSG00000198408	MGEA5
165.7111265	-0.637171526	0.138589417	-4.597548198	4.27E-06	0.000118619	ENSG00000244879	GABPB1-AS1
1254.139472	0.315134051	0.068554141	4.596863856	4.29E-06	0.000118799	ENSG00000147400	CETN2
8813.453392	0.243443299	0.052990692	4.594076628	4.35E-06	0.000120184	ENSG00000184900	SUMO3
299.3721925	-0.592326334	0.128950953	-4.593423487	4.36E-06	0.000120348	ENSG00000245148	ARAP1-AS2
754.0674846	0.316603405	0.068959598	4.591143418	4.41E-06	0.000121456	ENSG00000241163	LINC00877
576.2040495	0.320987268	0.069961252	4.588072105	4.47E-06	0.000123039	ENSG00000262919	CCNQ
693.0869987	-0.376279175	0.082039448	-4.586563939	4.51E-06	0.000123713	ENSG00000204130	RUFY2
977.2042039	-0.320738158	0.06994646	-4.585480943	4.53E-06	0.000124138	ENSG00000169592	INO80E
105.3510799	-0.846934391	0.184919371	-4.580019858	4.65E-06	0.000127201	ENSG00000159588	CCDC17
510.0974295	-0.408689901	0.089251897	-4.57906123	4.67E-06	0.000127353	ENSG00000135541	AHI1
907.6597863	-0.445541691	0.097300269	-4.579038651	4.67E-06	0.000127353	ENSG00000197969	VPS13A
278.4832764	-0.638799662	0.139518703	-4.578595188	4.68E-06	0.000127401	ENSG00000261490	AC005674.2
10765.63403	0.266841919	0.0582944	4.57748808	4.71E-06	0.000127854	ENSG00000105701	FKBP8
369.0497671	-0.615959744	0.134586227	-4.576692269	4.72E-06	0.000128118	ENSG00000214765	SEPT7P2
44110.28525	-0.202500592	0.044251036	-4.576177429	4.74E-06	0.000128211	ENSG00000108654	DDX5
209.7997905	-0.614154305	0.134276521	-4.573802642	4.79E-06	0.000129449	ENSG00000004777	ARHGAP33
2143.000597	0.274255487	0.059996598	4.571183987	4.85E-06	0.000130846	ENSG00000176340	COX8A
518.3481224	-0.640364839	0.140098094	-4.570831901	4.86E-06	0.000130846	ENSG00000228526	MIR34AHG
1694.611145	-0.44729789	0.097914676	-4.568241528	4.92E-06	0.000132245	ENSG00000267519	LOC284454
4846.618833	0.316333831	0.069252864	4.567808638	4.93E-06	0.00013229	ENSG00000129562	DAD1
1095.376977	-0.311417731	0.068221799	-4.564783365	5.00E-06	0.000133296	ENSG00000089335	ZNF302
6024.195411	-0.365205665	0.079996122	-4.565292113	4.99E-06	0.000133296	ENSG00000173230	GOLGB1
195.8167075	-0.679587307	0.148875338	-4.564807817	5.00E-06	0.000133296	ENSG00000235245	AL360181.2
170.8398822	-0.675156011	0.147879487	-4.565582574	4.98E-06	0.000133296	ENSG00000245849	RAD51-AS1
1484.335359	-0.286696937	0.062822128	-4.56362983	5.03E-06	0.000133348	ENSG00000118495	PLAGL1
1908.683101	-0.532103646	0.116592812	-4.56377747	5.02E-06	0.000133348	ENSG00000128159	TUBGCP6
1347.227954	-0.933184344	0.204473621	-4.563837326	5.02E-06	0.000133348	ENSG00000276550	HERC2P2
5256.670268	-0.782408019	0.171473402	-4.562853544	5.05E-06	0.000133616	ENSG00000198563	DDX39B
612.8644945	-0.480040006	0.105234992	-4.56160062	5.08E-06	0.000134188	ENSG00000204536	CCHCR1
1902.18708	-0.355976229	0.078063776	-4.560069324	5.11E-06	0.000134942	ENSG00000163945	CRIPAK
1663.996519	-0.370421138	0.08130476	-4.555958848	5.21E-06	0.000137377	ENSG00000268043	NBPF12
131.9162399	-0.652010737	0.143165978	-4.554229628	5.26E-06	0.000138278	ENSG00000196329	GIMAP5
19.39441329	-1.39836575	0.307080497	-4.553743287	5.27E-06	0.000138365	ENSG00000273723	AL139089.1
149.9421649	-0.699278412	0.153601117	-4.552560737	5.30E-06	0.000138912	ENSG00000169682	SPNS1
2963.471668	-0.429331016	0.094325677	-4.551581588	5.32E-06	0.000139327	ENSG00000181045	SLC26A11
8282.754658	0.245726639	0.054045306	4.546678674	5.45E-06	0.000142095	ENSG00000114850	SSR3
10061.08061	0.249599697	0.054892464	4.547066781	5.44E-06	0.000142095	ENSG00000120742	SERP1
1172.086042	-0.417588528	0.091850649	-4.546386236	5.46E-06	0.000142095	ENSG00000142330	CAPN10
4008.036864	0.248263984	0.054624842	4.54489159	5.50E-06	0.000142869	ENSG00000145817	YIPF5
2566.899775	0.237995039	0.052427974	4.539466665	5.64E-06	0.00014635	ENSG00000106803	SEC61B
1071.38397	0.268306948	0.059130139	4.537566656	5.69E-06	0.00014743	ENSG00000100348	TXN2
11058.06516	0.272121183	0.060000449	4.53531914	5.75E-06	0.000148441	ENSG00000086598	TMED2
4378.920759	0.238023613	0.052489047	4.534729198	5.77E-06	0.000148441	ENSG00000101439	CST3
1356.534085	0.41064459	0.09054194	4.535407439	5.75E-06	0.000148441	ENSG00000115232	ITGA4
1381.246499	-0.336688687	0.07424628	-4.534754973	5.77E-06	0.000148441	ENSG00000148341	SH3GLB2
182.9648374	-0.526198987	0.11609896	-4.532331603	5.83E-06	0.000149889	ENSG00000280927	CTBP1-AS
802.8540674	-0.341531332	0.075379841	-4.530804648	5.88E-06	0.000150729	ENSG00000108469	RECQL5
1786.731736	-0.407976798	0.090100936	-4.52799735	5.95E-06	0.000152495	ENSG00000132680	KHDC4
3465.778264	0.201911204	0.044608214	4.526323415	6.00E-06	0.000153455	ENSG00000175390	EIF3F
160.2156502	-0.547429271	0.121001396	-4.524156644	6.06E-06	0.000154782	ENSG00000204514	ZNF814
1669.578247	0.298092051	0.065911125	4.522636395	6.11E-06	0.000155644	ENSG00000168653	NDUFS5
1533.667537	0.248158104	0.054890518	4.520964926	6.16E-06	0.000156623	ENSG00000173545	ZNF622
5030.138814	0.246114053	0.054450936	4.51992332	6.19E-06	0.00015714	ENSG00000108829	LRRC59
131.9353331	-0.745624702	0.165072744	-4.516946183	6.27E-06	0.000159106	ENSG00000212743	AL137145.1
160.1028425	-0.606187665	0.134222008	-4.516306027	6.29E-06	0.000159328	ENSG00000204623	ZNRD1ASP
494.3558592	-0.482884013	0.106932063	-4.515801907	6.31E-06	0.00015945	ENSG00000107736	CDH23
111.8609855	-0.926246286	0.20513579	-4.515283688	6.32E-06	0.000159582	ENSG00000188676	IDO2
308.5563069	-0.482526393	0.106902603	-4.513701055	6.37E-06	0.000160519	ENSG00000164929	BAALC
6982.279121	0.242049323	0.053698864	4.507531509	6.56E-06	0.00016499	ENSG00000099341	PSMD8
285.6994177	-0.479714017	0.106440347	-4.506881389	6.58E-06	0.00016523	ENSG00000138380	CARF
1094.143156	-0.339414808	0.075318014	-4.506422701	6.59E-06	0.000165322	ENSG00000059145	UNKL
16017.07182	0.231944202	0.051492489	4.504427884	6.66E-06	0.000166615	ENSG00000172270	BSG
369.5191959	-0.403064149	0.089505685	-4.503224009	6.69E-06	0.000167294	ENSG00000107890	ANKRD26
139.1686418	-0.600820826	0.133434938	-4.502724948	6.71E-06	0.000167419	ENSG00000181513	ACBD4
4824.200693	0.230554104	0.051259987	4.497740227	6.87E-06	0.00017091	ENSG00000126261	UBA2
1313.183206	-0.337517096	0.075042811	-4.497660629	6.87E-06	0.00017091	ENSG00000169062	UPF3A
4324.997776	0.209311358	0.046545254	4.496943069	6.89E-06	0.000171215	ENSG00000115234	SNX17
290.0424995	-0.769191127	0.171084014	-4.495984814	6.92E-06	0.00017148	ENSG00000173200	PARP15
105.9660935	-1.886877391	0.419684828	-4.495939009	6.93E-06	0.00017148	ENSG00000215252	GOLGA8B
6005.073155	0.24197576	0.053869972	4.491848609	7.06E-06	0.00017453	ENSG00000159176	CSRP1
31.59785814	-1.434721479	0.319688362	-4.487875219	7.19E-06	0.000177536	ENSG00000244560	AC004890.2
155.7797565	-0.688251925	0.153438673	-4.485517973	7.27E-06	0.000179227	ENSG00000279088	AC022400.7
7531.692334	0.197444552	0.044024082	4.48492151	7.29E-06	0.000179446	ENSG00000185811	IKZF1
6554.211298	-0.261026725	0.058215745	-4.483782265	7.33E-06	0.000180123	ENSG00000143669	LYST
217.5850803	-0.532584289	0.118795812	-4.483190763	7.35E-06	0.00018034	ENSG00000264538	SUZ12P1
433.4726352	-0.49021888	0.109395646	-4.481155314	7.42E-06	0.000181783	ENSG00000228327	AL669831.1
16092.0753	-0.25957711	0.057945095	-4.479708079	7.47E-06	0.000182734	ENSG00000166888	STAT6
389.8855219	-0.422867429	0.094418557	-4.478647435	7.51E-06	0.000183357	ENSG00000281183	NPTN-IT1
245.2428456	-0.730425045	0.16317276	-4.476390806	7.59E-06	0.000185016	ENSG00000279759	AC118344.2
2452.214363	-0.441983098	0.098766747	-4.475019271	7.64E-06	0.000185917	ENSG00000204673	AKT1S1
1202.312746	0.251372136	0.056196182	4.473117653	7.71E-06	0.000187287	ENSG00000100804	PSMB5
1858.748162	0.259136971	0.057940218	4.472488737	7.73E-06	0.000187548	ENSG00000196205	EEF1A1P5
112.9064552	-0.747396895	0.16712256	-4.47214842	7.74E-06	0.000187555	ENSG00000127415	IDUA
9438.958041	0.229120525	0.05125753	4.469987611	7.82E-06	0.000189167	ENSG00000142227	EMP3
1260.231912	-0.956556274	0.214130931	-4.467155997	7.93E-06	0.000191391	ENSG00000267121	LOC339192
9630.963378	0.239969554	0.053744357	4.465018569	8.01E-06	0.000192728	ENSG00000104687	GSR
1157.143482	0.251731638	0.05638689	4.464364651	8.03E-06	0.000192728	ENSG00000106554	CHCHD3
4828.280785	-0.306182946	0.068583012	-4.464413781	8.03E-06	0.000192728	ENSG00000114626	ABTB1
2935.945382	-0.410838437	0.092026574	-4.464345673	8.03E-06	0.000192728	ENSG00000143382	ADAMTSL4
703.3964868	0.308950275	0.069249108	4.461433294	8.14E-06	0.000195067	ENSG00000073849	ST6GAL1
4560.030225	-0.45600254	0.102218936	-4.461037815	8.16E-06	0.000195128	ENSG00000224596	ZMIZ1-AS1
4039.016023	-0.345289532	0.077428223	-4.459478975	8.22E-06	0.000195922	ENSG00000104365	IKBKB
5913.378794	0.222426183	0.0498748	4.459690749	8.21E-06	0.000195922	ENSG00000129625	REEP5
12372.33947	0.20623432	0.046249319	4.459186046	8.23E-06	0.000195922	ENSG00000204628	RACK1
6882.376607	-0.206974872	0.046436641	-4.457145685	8.31E-06	0.000197494	ENSG00000137409	MTCH1
67.932785	-0.895484002	0.200983979	-4.455499417	8.37E-06	0.00019867	ENSG00000066230	SLC9A3
2194.245553	-0.343389362	0.077081354	-4.454895287	8.39E-06	0.00019867	ENSG00000137504	CREBZF
3661.273749	-0.243340631	0.054620287	-4.455132808	8.38E-06	0.00019867	ENSG00000174799	CEP135
454.0798091	-0.676096812	0.151899578	-4.450945946	8.55E-06	0.000202053	ENSG00000225217	HSPA7
4438.180487	0.265168706	0.059585032	4.450257016	8.58E-06	0.000202396	ENSG00000168028	RPSA
99.1651478	-0.686319257	0.154243012	-4.449597082	8.60E-06	0.000202407	ENSG00000080823	MOK
10285.10056	0.228437678	0.051338068	4.449674181	8.60E-06	0.000202407	ENSG00000244038	DDOST
5354.420232	0.274953169	0.061832234	4.446761004	8.72E-06	0.000204789	ENSG00000277791	PSMB3
181.9449196	-0.651398243	0.146508877	-4.446134995	8.74E-06	0.000205077	ENSG00000251453	HAUS1P1
2639.232638	-0.348834073	0.078470527	-4.445415219	8.77E-06	0.000205457	ENSG00000112983	BRD8
16673.05329	-0.271574313	0.061098887	-4.444832375	8.80E-06	0.000205706	ENSG00000185215	TNFAIP2
68.97869294	-1.056229831	0.237664541	-4.444204534	8.82E-06	0.000205999	ENSG00000170049	KCNAB3
5121.390064	-0.282269343	0.063539663	-4.442411709	8.90E-06	0.000207414	ENSG00000182087	TMEM259
3832.542277	0.219557511	0.049464041	4.438729728	9.05E-06	0.000210679	ENSG00000123144	TRIR
12035.18956	0.242407852	0.054619	4.438159797	9.07E-06	0.000210923	ENSG00000133318	RTN3
6452.861415	0.339671642	0.076576722	4.435703628	9.18E-06	0.000213026	ENSG00000106799	TGFBR1
1889.256297	0.378664093	0.085382018	4.434939605	9.21E-06	0.000213465	ENSG00000101000	PROCR
49.24076755	-0.90006036	0.20297705	-4.434296185	9.24E-06	0.000213787	ENSG00000088538	DOCK3
3709.443852	-0.382928222	0.086377784	-4.43317951	9.29E-06	0.000214579	ENSG00000140983	RHOT2
140.9248308	-0.649435783	0.146558552	-4.431237703	9.37E-06	0.000216201	ENSG00000239382	ALKBH6
1298.965642	0.270598064	0.061079965	4.430226229	9.41E-06	0.000216898	ENSG00000144455	LOC100130207
12820.0295	0.220300787	0.049751178	4.428051716	9.51E-06	0.00021703	ENSG00000002586	CD99
870.6709415	-0.435327675	0.098292754	-4.428888789	9.47E-06	0.00021703	ENSG00000018189	RUFY3
1564.038346	-0.432989844	0.097773348	-4.428505846	9.49E-06	0.00021703	ENSG00000104518	GSDMD
14797.36237	0.223431443	0.050451112	4.428672292	9.48E-06	0.00021703	ENSG00000118816	CCNI
154.2739247	-0.615893243	0.139085874	-4.428150941	9.50E-06	0.00021703	ENSG00000158428	CATIP
217.6601311	-0.61338059	0.138526936	-4.427879554	9.52E-06	0.00021703	ENSG00000163463	KRTCAP2
584.9757434	-0.366170141	0.082672935	-4.42914166	9.46E-06	0.00021703	ENSG00000182796	TMEM198B
71.03477761	-0.66634602	0.150499999	-4.427548323	9.53E-06	0.000217046	ENSG00000229097	CALM2P2
4095.835895	-0.322825063	0.072987328	-4.423028945	9.73E-06	0.000221316	ENSG00000082258	CCNT2
3744.679174	0.248754267	0.056246629	4.422563153	9.75E-06	0.000221471	ENSG00000181852	RNF41
5956.848635	0.23105094	0.052258702	4.421291249	9.81E-06	0.000222133	ENSG00000089327	FXYD5
166.1232468	-0.713400989	0.161353712	-4.421348482	9.81E-06	0.000222133	ENSG00000235602	POU5F1P3
831.5329505	0.276905881	0.062638903	4.420669391	9.84E-06	0.000222451	ENSG00000117143	UAP1
1790.892166	0.24917309	0.056387101	4.418973248	9.92E-06	0.00022388	ENSG00000130165	ELOF1
743.6242612	0.275309188	0.062317834	4.417823419	9.97E-06	0.000224749	ENSG00000182512	GLRX5
8889.190835	0.265346318	0.060129716	4.412898267	1.02E-05	0.000229594	ENSG00000163479	SSR2
4559.030205	0.225619852	0.051134268	4.412302415	1.02E-05	0.000229895	ENSG00000111481	COPZ1
1119.619167	-0.336521365	0.076310774	-4.409880104	1.03E-05	0.000232148	ENSG00000163795	ZNF513
2776.652893	0.325986941	0.073963575	4.407398399	1.05E-05	0.00023415	ENSG00000083845	RPS5
556.7116459	-0.487992198	0.110719394	-4.407468111	1.05E-05	0.00023415	ENSG00000151849	CENPJ
3798.833915	0.229839217	0.052164239	4.406068593	1.05E-05	0.000235254	ENSG00000065427	KARS
1316.81392	-0.410692365	0.093232342	-4.405041824	1.06E-05	0.000236034	ENSG00000100359	SGSM3
18216.16537	0.193133199	0.043856539	4.403749222	1.06E-05	0.000237107	ENSG00000160789	LMNA
2164.937792	-0.319451886	0.072577424	-4.401532413	1.07E-05	0.000239201	ENSG00000115282	TTC31
239.9299933	-0.563074042	0.128055264	-4.397117509	1.10E-05	0.000243453	ENSG00000026036	RTEL1-TNFRSF6B
10653.43287	0.273269536	0.062147802	4.397090923	1.10E-05	0.000243453	ENSG00000168374	ARF4
123.0455494	-0.717423359	0.163213431	-4.395614714	1.10E-05	0.000244766	ENSG00000110025	SNX15
16738.42051	0.231313046	0.052628359	4.395216782	1.11E-05	0.000244868	ENSG00000187514	LOC728026
10943.45285	0.253522905	0.057724921	4.391914251	1.12E-05	0.000248266	ENSG00000188229	TUBB4B
172.1918394	-0.636923841	0.145122188	-4.388879799	1.14E-05	0.0002514	ENSG00000108515	ENO3
3468.463012	0.272357053	0.062064625	4.3882816	1.14E-05	0.000251736	ENSG00000126267	COX6B1
13163.53455	0.217621127	0.049597888	4.387709601	1.15E-05	0.000251859	ENSG00000177105	RHOG
1450.561353	0.279855699	0.063788312	4.387256689	1.15E-05	0.000251859	ENSG00000198736	MSRB1
23017.31	0.250698033	0.057140766	4.387376169	1.15E-05	0.000251859	ENSG00000213719	CLIC1
2636.954395	0.281122967	0.064103791	4.385434361	1.16E-05	0.000253621	ENSG00000104219	ZDHHC2
201.1550535	-0.687057259	0.156689543	-4.384831605	1.16E-05	0.000253968	ENSG00000265298	AC132812.1
669.1487955	0.352141436	0.080341397	4.383063412	1.17E-05	0.000255681	ENSG00000115350	POLE4
88.4514486	-0.990965764	0.226115049	-4.382573241	1.17E-05	0.000255899	ENSG00000137070	IL11RA
587.8690343	-0.327776463	0.074820335	-4.38084728	1.18E-05	0.000257575	ENSG00000003509	NDUFAF7
4954.329856	-0.264564447	0.060401223	-4.380117403	1.19E-05	0.00025772	ENSG00000074356	NCBP3
2254.385563	-0.373272905	0.085218734	-4.380174274	1.19E-05	0.00025772	ENSG00000075399	VPS9D1
427.238832	-0.497747932	0.113679333	-4.378526161	1.19E-05	0.000259248	ENSG00000169914	OTUD3
3997.262488	-0.300232053	0.068575557	-4.378120539	1.20E-05	0.000259371	ENSG00000165699	TSC1
93.86073148	-0.738606108	0.168726211	-4.377542181	1.20E-05	0.0002597	ENSG00000176890	TYMS
2423.736801	-0.357338494	0.081655381	-4.376178158	1.21E-05	0.000260968	ENSG00000071894	CPSF1
5457.568549	-0.390302835	0.089204607	-4.375366352	1.21E-05	0.00026136	ENSG00000129219	PLD2
34.3175865	-1.090194465	0.249173164	-4.375248306	1.21E-05	0.00026136	ENSG00000249096	LINC02362
15.65312207	-1.687133186	0.385721641	-4.373965588	1.22E-05	0.000262539	ENSG00000139193	CD27
2165.187714	0.287752977	0.065848885	4.369899	1.24E-05	0.000267108	ENSG00000163754	GYG1
1736.122799	-0.25554578	0.058491098	-4.368968757	1.25E-05	0.00026788	ENSG00000126456	IRF3
818.3224157	0.251478703	0.057588058	4.366855075	1.26E-05	0.000270113	ENSG00000137547	MRPL15
6544.708073	-0.247004077	0.056582411	-4.365386229	1.27E-05	0.000271562	ENSG00000112739	PRPF4B
106.5174811	-0.652947348	0.149756344	-4.360064697	1.30E-05	0.000277871	ENSG00000139908	TSSK4
1242.454979	0.298003652	0.068422617	4.355338413	1.33E-05	0.000283504	ENSG00000138629	UBL7
123.5773837	-0.677221509	0.155501789	-4.355072144	1.33E-05	0.000283504	ENSG00000167525	PROCA1
1075.569494	0.2376232	0.054591888	4.35271994	1.34E-05	0.000286174	ENSG00000161677	JOSD2
10657.34586	0.191681866	0.044068083	4.349675574	1.36E-05	0.000289781	ENSG00000160014	CALM3
30.89522903	-1.098062843	0.252496783	-4.348819135	1.37E-05	0.000290519	ENSG00000269227	NA
63.21480731	-0.743056963	0.171018688	-4.344887505	1.39E-05	0.00029537	ENSG00000168517	HEXIM2
522.1499407	-0.381762189	0.087920242	-4.342142142	1.41E-05	0.000298681	ENSG00000163482	STK36
1138.621933	0.337701824	0.077784582	4.341500763	1.42E-05	0.000299149	ENSG00000128228	SDF2L1
3461.382735	0.258432616	0.059530934	4.341148366	1.42E-05	0.000299225	ENSG00000166794	PPIB
47.54696049	-0.942067091	0.217050583	-4.340311261	1.42E-05	0.000299961	ENSG00000205702	CYP2D7
2456.147035	-0.266407139	0.061390859	-4.339524564	1.43E-05	0.000300632	ENSG00000139618	BRCA2
51.64144488	-1.470774892	0.33908912	-4.337428739	1.44E-05	0.000303103	ENSG00000140287	HDC
9465.293107	-0.381547246	0.088062401	-4.332691826	1.47E-05	0.000309285	ENSG00000105397	TYK2
93.51967523	-0.666828658	0.153956991	-4.331265852	1.48E-05	0.000310877	ENSG00000247137	AP000873.2
117.4315592	-0.736659563	0.170130134	-4.329976976	1.49E-05	0.000312283	ENSG00000260853	AC109460.2
570.2829182	-0.394109887	0.091034217	-4.329250014	1.50E-05	0.000312896	ENSG00000139625	MAP3K12
1915.85608	0.269965162	0.062365149	4.328782422	1.50E-05	0.00031307	ENSG00000173418	NAA20
24.73678147	-1.393448452	0.321921228	-4.328538575	1.50E-05	0.00031307	ENSG00000249087	ZNF436-AS1
38.77994118	1.398851476	0.323286874	4.326966503	1.51E-05	0.000314095	ENSG00000173114	LRRN3
3033.836218	0.244042052	0.056400638	4.326937755	1.51E-05	0.000314095	ENSG00000197019	SERTAD1
679.4736229	-0.370075611	0.085525838	-4.327062104	1.51E-05	0.000314095	ENSG00000278259	MYO19
13942.00122	0.233079536	0.053880999	4.325820637	1.52E-05	0.000315272	ENSG00000079246	XRCC5
972.5995273	0.268854768	0.062227073	4.320543404	1.56E-05	0.000322419	ENSG00000104679	R3HCC1
6203.830691	0.180381015	0.041752039	4.320292322	1.56E-05	0.000322419	ENSG00000149923	PPP4C
24354.52673	0.228087766	0.052811321	4.318918028	1.57E-05	0.000324004	ENSG00000102144	PGK1
1934.609173	-0.253105651	0.058619729	-4.317755363	1.58E-05	0.000325284	ENSG00000178567	EPM2AIP1
14237.42384	0.271371967	0.062882471	4.315542373	1.59E-05	0.000328127	ENSG00000108953	YWHAE
18183.9145	0.231991307	0.053766568	4.314787348	1.60E-05	0.000328817	ENSG00000084733	RAB10
382.25251	0.372020244	0.086226614	4.314448038	1.60E-05	0.000328889	ENSG00000198546	ZNF511
196.2230989	-0.708818561	0.164352097	-4.312805095	1.61E-05	0.000330908	ENSG00000240053	LY6G5B
115.3648052	-0.675076502	0.156566313	-4.311760861	1.62E-05	0.000332038	ENSG00000275180	AC048341.3
30.52424748	-1.285189585	0.29834738	-4.307695231	1.65E-05	0.000337756	ENSG00000146285	SCML4
279.4480146	-0.450616344	0.104666238	-4.305269326	1.67E-05	0.000340586	ENSG00000132600	PRMT7
94.32212646	-0.722243678	0.167750964	-4.305451718	1.67E-05	0.000340586	ENSG00000281195	AC007878.1
3489.87435	0.261294269	0.060712581	4.303791147	1.68E-05	0.000342419	ENSG00000125835	SNRPB
1637.738668	-0.359641962	0.083591779	-4.302360405	1.69E-05	0.000344189	ENSG00000104957	CCDC130
1348.42987	0.298247601	0.069344127	4.300978491	1.70E-05	0.000345892	ENSG00000160746	ANO10
12237.22713	0.229834415	0.053470713	4.298323372	1.72E-05	0.000349606	ENSG00000057608	GDI2
2622.133803	0.261788392	0.06091859	4.297348172	1.73E-05	0.000350691	ENSG00000178982	EIF3K
3747.805263	-0.374927267	0.087316541	-4.293885953	1.76E-05	0.000355745	ENSG00000197976	AKAP17A
8433.119868	-0.341322025	0.079547992	-4.290768572	1.78E-05	0.000360309	ENSG00000076928	LOC100505585
115.743354	-0.619915877	0.144522987	-4.289392915	1.79E-05	0.000362079	ENSG00000273729	AC007686.3
546.7552753	-0.388261804	0.090524451	-4.28902688	1.79E-05	0.000362208	ENSG00000137411	VARS2
4816.033487	0.248983968	0.05806853	4.287760834	1.80E-05	0.000363339	ENSG00000131508	UBE2D2
26.00619917	-1.239846331	0.289152514	-4.287862881	1.80E-05	0.000363339	ENSG00000235706	DICER1-AS1
5999.386764	0.259938977	0.060643072	4.286375511	1.82E-05	0.000364671	ENSG00000112576	CCND3
57347.30892	0.214642737	0.050075091	4.286417283	1.82E-05	0.000364671	ENSG00000139644	TMBIM6
53.77210464	-1.132531056	0.264418548	-4.283099903	1.84E-05	0.000369608	ENSG00000124256	ZBP1
3009.481199	-0.26506164	0.06189389	-4.282517091	1.85E-05	0.000370103	ENSG00000116001	TIA1
445.3879423	0.372841317	0.08707457	4.28186229	1.85E-05	0.000370719	ENSG00000188486	H2AFX
849.9770195	-0.334458364	0.078125718	-4.281027686	1.86E-05	0.000371636	ENSG00000111271	ACAD10
395.1441997	-0.491023196	0.114718136	-4.280257795	1.87E-05	0.000371973	ENSG00000114735	HEMK1
70.56931483	-0.843832884	0.197141656	-4.280337817	1.87E-05	0.000371973	ENSG00000215769	ARHGAP27P1-BPTFP1-KPNA2P3
1081.992698	0.296329864	0.06925156	4.279035238	1.88E-05	0.000373545	ENSG00000171222	SCAND1
1924.570572	0.32828245	0.076758707	4.276810569	1.90E-05	0.000376337	ENSG00000169902	TPST1
18.20493609	-2.272452984	0.531320207	-4.276993332	1.89E-05	0.000376337	ENSG00000177294	FBXO39
11561.48533	0.256469503	0.059982647	4.275728291	1.91E-05	0.000377691	ENSG00000170540	ARL6IP1
4949.3077	0.253658721	0.059355763	4.273531496	1.92E-05	0.000380467	ENSG00000169446	MMGT1
724.7009791	-0.38037103	0.08900162	-4.273754001	1.92E-05	0.000380467	ENSG00000183718	TRIM52
2718.964572	0.259643383	0.060774304	4.272255936	1.94E-05	0.000382167	ENSG00000130522	JUND
867.2143371	-0.349451429	0.081815885	-4.27119294	1.94E-05	0.000383508	ENSG00000149716	ORAOV1
3962.152283	0.265955694	0.062301424	4.2688542	1.96E-05	0.000385604	ENSG00000100300	TSPO
4915.442409	0.242267098	0.056751876	4.268882638	1.96E-05	0.000385604	ENSG00000117862	TXNDC12
3680.878303	0.259251051	0.060725754	4.269210877	1.96E-05	0.000385604	ENSG00000134153	EMC7
54.08784467	-0.909836954	0.213130305	-4.268923434	1.96E-05	0.000385604	ENSG00000236144	TMEM147-AS1
629.3471178	-0.299051766	0.070066792	-4.268095566	1.97E-05	0.000386432	ENSG00000148690	FRA10AC1
2682.370923	0.253120564	0.059321453	4.266931317	1.98E-05	0.000387966	ENSG00000204389	HSPA1A
2840.517174	0.233436209	0.054729331	4.265285259	2.00E-05	0.000389943	ENSG00000101856	PGRMC1
74.37246991	-0.678753429	0.159136107	-4.265238351	2.00E-05	0.000389943	ENSG00000160051	IQCC
6872.833561	0.211914116	0.049699757	4.263886354	2.01E-05	0.000391821	ENSG00000105568	PPP2R1A
626.3600041	0.455502754	0.106842072	4.263327605	2.01E-05	0.000392313	ENSG00000170989	S1PR1
4620.965819	0.262355174	0.061561051	4.2617072	2.03E-05	0.000394677	ENSG00000143183	TMCO1
207.9896419	-0.547213588	0.128469199	-4.259492489	2.05E-05	0.000398111	ENSG00000242588	AC108010.1
409.5653919	-0.599678438	0.140810481	-4.25876279	2.06E-05	0.000398917	ENSG00000139182	CLSTN3
142.0725053	-0.658319317	0.154642759	-4.257032916	2.07E-05	0.000401516	ENSG00000166343	MSS51
9377.817671	-0.404686455	0.095118451	-4.254552642	2.09E-05	0.000404988	ENSG00000181381	DDX60L
85.04007348	-0.849252538	0.19960719	-4.254618963	2.09E-05	0.000404988	ENSG00000261556	SMG1P7
167.19923	-0.752312924	0.176856883	-4.253795008	2.10E-05	0.000405859	ENSG00000239883	PARGP1
886.4624395	-0.262495887	0.061720553	-4.252973689	2.11E-05	0.000406848	ENSG00000174943	KCTD13
59507.78419	-0.274625875	0.064616661	-4.250078394	2.14E-05	0.000411488	ENSG00000104093	DMXL2
987.6397438	-0.408577447	0.096138534	-4.249882234	2.14E-05	0.000411488	ENSG00000278600	AC015871.3
9700.931952	-0.279926955	0.065880333	-4.249021568	2.15E-05	0.000412563	ENSG00000129003	VPS13C
232.6266949	-0.591496168	0.13941157	-4.242805448	2.21E-05	0.000423642	ENSG00000185864	NPIPB4
3635.440564	-0.396905975	0.093578861	-4.241406359	2.22E-05	0.000425247	ENSG00000166928	MS4A14
1491.489917	0.229033401	0.05399727	4.241573739	2.22E-05	0.000425247	ENSG00000170619	COMMD5
4342.927874	0.214142394	0.050544672	4.236695671	2.27E-05	0.000432359	ENSG00000125818	PSMF1
3965.210544	-0.345160552	0.081461372	-4.237107013	2.26E-05	0.000432359	ENSG00000149311	ATM
27.97930768	-1.250523469	0.295155603	-4.236827824	2.27E-05	0.000432359	ENSG00000233013	FAM157B
62.15498289	-0.833859659	0.19682357	-4.236584361	2.27E-05	0.000432359	ENSG00000261326	LINC01355
4985.53185	0.265087716	0.062612792	4.233762917	2.30E-05	0.000437289	ENSG00000177889	UBE2N
19919.24504	0.235607959	0.055665518	4.23256567	2.31E-05	0.000438556	ENSG00000142669	SH3BGRL3
73.06041326	-0.811666085	0.191755207	-4.232824217	2.31E-05	0.000438556	ENSG00000162576	MXRA8
185.8692394	-0.598324022	0.141408183	-4.231183864	2.32E-05	0.000440723	ENSG00000279382	AC018665.1
1471.16386	-0.308696425	0.072985806	-4.22954055	2.34E-05	0.000443417	ENSG00000135945	REV1
8121.672188	-0.211905212	0.050106714	-4.229078215	2.35E-05	0.000443791	ENSG00000149187	CELF1
17280.66091	0.200027034	0.047320373	4.227080703	2.37E-05	0.000446487	ENSG00000067182	TNFRSF1A
2328.75732	0.23749045	0.056192266	4.226390364	2.37E-05	0.000446487	ENSG00000146701	MDH2
4990.152851	0.244081972	0.057744184	4.226953366	2.37E-05	0.000446487	ENSG00000159461	AMFR
77.71969893	-0.677398361	0.160279496	-4.226356952	2.38E-05	0.000446487	ENSG00000228863	AL121985.1
37.98252086	-1.200643547	0.284055527	-4.226791707	2.37E-05	0.000446487	ENSG00000254287	AC007991.4
1509.732663	0.271900848	0.06434423	4.225722273	2.38E-05	0.000447209	ENSG00000168118	RAB4A
28.21712446	-1.210706723	0.286604609	-4.224310022	2.40E-05	0.000448406	ENSG00000116106	EPHA4
1515.130392	0.25921932	0.061362255	4.224409933	2.40E-05	0.000448406	ENSG00000175756	AURKAIP1
246.6979751	-0.515540495	0.122030783	-4.224675803	2.39E-05	0.000448406	ENSG00000277072	STAG3L2
703.9352139	-0.280971886	0.066529289	-4.223281065	2.41E-05	0.00044992	ENSG00000079974	RABL2B
43.07562803	-0.875534262	0.20739583	-4.221561561	2.43E-05	0.000452284	ENSG00000120049	KCNIP2
1512.678943	0.280355448	0.066409471	4.221618429	2.43E-05	0.000452284	ENSG00000175334	BANF1
128.0994665	-0.811143111	0.192164941	-4.221077518	2.43E-05	0.000452716	ENSG00000197599	CCDC154
2082.740741	-0.321224045	0.076145841	-4.218536945	2.46E-05	0.000456758	ENSG00000050438	SLC4A8
1831.992888	0.271041297	0.064250029	4.218539709	2.46E-05	0.000456758	ENSG00000228474	OST4
40.86731781	-0.96447601	0.228736809	-4.216531711	2.48E-05	0.000460289	ENSG00000133466	C1QTNF6
291.4727271	-1.24658141	0.295679469	-4.215989072	2.49E-05	0.00046085	ENSG00000075826	SEC31B
924.0469104	0.244026207	0.057887714	4.215509477	2.49E-05	0.000461284	ENSG00000112305	SMAP1
5714.791905	0.193262367	0.045855332	4.214610602	2.50E-05	0.000462577	ENSG00000171604	CXXC5
2298.835593	-0.24116388	0.057244443	-4.21287844	2.52E-05	0.000465589	ENSG00000174227	PIGG
545.9259258	0.378984055	0.090076976	4.207335447	2.58E-05	0.00047659	ENSG00000133597	ADCK2
3731.381271	-0.26881171	0.063925353	-4.205087592	2.61E-05	0.000480784	ENSG00000158773	USF1
1378.381339	-0.347988346	0.082772859	-4.204135874	2.62E-05	0.000482242	ENSG00000188566	NDOR1
2764.994413	0.236999479	0.056396571	4.202373892	2.64E-05	0.000485441	ENSG00000167977	KCTD5
18551.67267	0.248672651	0.059183499	4.201722718	2.65E-05	0.000486267	ENSG00000103187	COTL1
113.4396794	-0.704011778	0.167632875	-4.199723808	2.67E-05	0.000490004	ENSG00000100429	HDAC10
1002.354903	0.274965936	0.06547844	4.199335487	2.68E-05	0.00049027	ENSG00000106049	HIBADH
134.41074	-0.848066833	0.202041857	-4.197480894	2.70E-05	0.000493722	ENSG00000100288	CHKB
6373.347116	0.243417247	0.057996182	4.197125383	2.70E-05	0.000493919	ENSG00000105438	KDELR1
2235.198939	0.219490857	0.052304581	4.196398386	2.71E-05	0.000494927	ENSG00000225663	MCRIP1
359.0277236	-0.43371302	0.103388227	-4.194994285	2.73E-05	0.000497216	ENSG00000122483	CCDC18
2978.722372	-0.265348853	0.063256257	-4.194823785	2.73E-05	0.000497216	ENSG00000139746	RBM26
75.92967613	-0.756317653	0.180325049	-4.194190754	2.74E-05	0.000498026	ENSG00000217930	PAM16
1540.310553	0.273877597	0.065310713	4.193455953	2.75E-05	0.000499062	ENSG00000169976	SF3B5
5310.938426	0.245748454	0.058608573	4.193046171	2.75E-05	0.000499384	ENSG00000124333	VAMP7
1441.836391	-0.299299804	0.071401651	-4.191777104	2.77E-05	0.000501604	ENSG00000100836	PABPN1
821.8402552	-1.147889023	0.273880049	-4.191210809	2.77E-05	0.000502275	ENSG00000163395	IGFN1
45002.64502	0.209454182	0.049986448	4.190219325	2.79E-05	0.000503891	ENSG00000114353	GNAI2
1214.045069	0.27636457	0.065978316	4.188718159	2.81E-05	0.000506649	ENSG00000139291	TMEM19
1632.729946	-0.361616193	0.086343039	-4.188133736	2.81E-05	0.000507368	ENSG00000039650	PNKP
393.6368283	-0.406745289	0.097177121	-4.185607529	2.84E-05	0.000512453	ENSG00000225422	RBMS1P1
1505.213038	-0.410494217	0.098089939	-4.184875848	2.85E-05	0.000513514	ENSG00000104960	PTOV1
7961.742955	0.199798707	0.047751623	4.184123926	2.86E-05	0.000514032	ENSG00000118217	ATF6
2337.325676	0.231954294	0.055435455	4.184222819	2.86E-05	0.000514032	ENSG00000135390	ATP5MC2
212.7538751	-0.434525626	0.103858441	-4.183825826	2.87E-05	0.000514116	ENSG00000215424	MCM3AP-AS1
4001.074247	0.259691193	0.062078042	4.18330193	2.87E-05	0.000514122	ENSG00000084623	EIF3I
28890.4303	0.234564873	0.056068357	4.183551773	2.87E-05	0.000514122	ENSG00000110880	CORO1C
175.4556055	-0.88590099	0.211819737	-4.18233449	2.89E-05	0.000515724	ENSG00000185513	L3MBTL1
770.4121378	-0.486442508	0.116332956	-4.181467776	2.90E-05	0.000516513	ENSG00000054654	SYNE2
2956.406985	-0.2714376	0.064914124	-4.181487556	2.90E-05	0.000516513	ENSG00000060339	CCAR1
15126.82598	0.272979505	0.065291093	4.180960882	2.90E-05	0.000517075	ENSG00000102007	PLP2
7913.562649	0.239498538	0.057290641	4.180412967	2.91E-05	0.000517733	ENSG00000123416	TUBA1B
1018.571766	-0.319932778	0.076536766	-4.18011884	2.91E-05	0.000517813	ENSG00000253522	MIR3142HG
313.1005169	-0.364159723	0.087137955	-4.179117161	2.93E-05	0.000519483	ENSG00000164048	ZNF589
178.8942043	-0.852192157	0.20392887	-4.178869605	2.93E-05	0.000519483	ENSG00000234771	SLC25A25-AS1
3749.185695	-0.240909998	0.057676996	-4.176881833	2.96E-05	0.000523448	ENSG00000111011	RSRC2
986.6320093	-0.324067017	0.07760675	-4.175758152	2.97E-05	0.000525443	ENSG00000166508	MCM7
3316.359315	0.203124228	0.048666334	4.173814006	3.00E-05	0.00052935	ENSG00000155876	RRAGA
3801.649524	0.23357682	0.055975153	4.172866117	3.01E-05	0.000530957	ENSG00000147164	SNX12
32.82886175	-1.005752877	0.241158926	-4.170498239	3.04E-05	0.000535899	ENSG00000282951	AC008537.4
669.4219549	-0.397320599	0.095288301	-4.169668224	3.05E-05	0.000537248	ENSG00000152117	LOC150776
189.5215756	-0.50230064	0.120529981	-4.167433153	3.08E-05	0.00054193	ENSG00000182866	LCK
39.68811802	-0.986468705	0.236747843	-4.166748442	3.09E-05	0.000542948	ENSG00000227512	AL592301.1
2337.008721	-0.391696074	0.094114118	-4.16192682	3.16E-05	0.000553298	ENSG00000101639	CEP192
446.8690623	-0.452317967	0.108677672	-4.162013765	3.15E-05	0.000553298	ENSG00000266173	STRADA
2478.731851	0.197562643	0.047484843	4.160541163	3.17E-05	0.000556042	ENSG00000105254	TBCB
691.2558914	0.910311504	0.218849821	4.15952593	3.19E-05	0.000557894	ENSG00000171791	BCL2
173.7016875	-1.28673865	0.309661704	-4.155304431	3.25E-05	0.00056766	ENSG00000166762	CATSPER2
588.0946534	0.267323539	0.064337421	4.15502419	3.25E-05	0.000567721	ENSG00000172336	POP7
6373.493172	0.221005482	0.053203081	4.153997794	3.27E-05	0.000569639	ENSG00000090487	SPG21
12851.99725	0.191914213	0.046207282	4.153332689	3.28E-05	0.000570661	ENSG00000102317	RBM3
6484.983106	0.219441703	0.052849413	4.15220698	3.29E-05	0.000572837	ENSG00000143418	CERS2
2679.37201	0.226510627	0.054565245	4.151188644	3.31E-05	0.000574752	ENSG00000119203	CPSF3
3008.869674	0.243486947	0.058675642	4.149710796	3.33E-05	0.000577833	ENSG00000177879	AP3S1
557.1835755	-0.466988001	0.112585386	-4.147856288	3.36E-05	0.000581886	ENSG00000006282	SPATA20
21338.98364	0.19816102	0.047777865	4.147548682	3.36E-05	0.000582022	ENSG00000116489	CAPZA1
11081.27712	0.227623603	0.054893136	4.146667899	3.37E-05	0.000583617	ENSG00000124783	SSR1
75.44827901	-0.716992094	0.172925199	-4.146255707	3.38E-05	0.000583663	ENSG00000170382	LRRN2
11356.47246	0.195344558	0.047114763	4.146143272	3.38E-05	0.000583663	ENSG00000172354	GNB2
100253.7628	0.255315402	0.061586066	4.145668335	3.39E-05	0.000584228	ENSG00000170458	CD14
8751.360927	0.278839799	0.067286804	4.144048786	3.41E-05	0.000587076	ENSG00000112335	SNX3
2919.17207	0.21607651	0.052139785	4.144177274	3.41E-05	0.000587076	ENSG00000117748	RPA2
7449.775638	0.211380807	0.05101889	4.143187101	3.43E-05	0.000587347	ENSG00000198951	NAGA
1895.089074	0.262553388	0.063364575	4.143535827	3.42E-05	0.000587347	ENSG00000204308	RNF5
61.57740143	-0.819930794	0.197898288	-4.143192972	3.43E-05	0.000587347	ENSG00000205085	FAM71F2
891.7682667	0.236423279	0.057068988	4.142762769	3.43E-05	0.000587789	ENSG00000105583	WDR83OS
19139.40948	0.239373506	0.05778869	4.14222068	3.44E-05	0.000587911	ENSG00000067167	TRAM1
447.6614411	-0.369689218	0.089254605	-4.141962395	3.44E-05	0.000587911	ENSG00000107672	NSMCE4A
9526.986157	-0.231778393	0.055957691	-4.142029249	3.44E-05	0.000587911	ENSG00000131051	RBM39
69.7236856	-0.99764832	0.240915972	-4.141063415	3.46E-05	0.000588719	ENSG00000109063	MYH3
732.0263817	-0.432916808	0.104536824	-4.141285244	3.45E-05	0.000588719	ENSG00000185485	SDHAP1
186.5657549	-0.652421658	0.15755564	-4.140896886	3.46E-05	0.000588719	ENSG00000236438	FAM157A
1386.738391	-0.760870607	0.183773879	-4.14025438	3.47E-05	0.000589728	ENSG00000247982	LINC00926
96.81724859	-0.662425044	0.16001336	-4.139810843	3.48E-05	0.000590227	ENSG00000213339	QTRT1
817.9029471	0.275857957	0.06664507	4.139210277	3.49E-05	0.000591131	ENSG00000168101	NUDT16L1
426.0986012	-0.371329121	0.089747542	-4.137485137	3.51E-05	0.000594301	ENSG00000065665	SEC61A2
4436.073384	0.215159453	0.052001225	4.137584317	3.51E-05	0.000594301	ENSG00000119487	MAPKAP1
2568.62105	0.259320709	0.062692017	4.136423109	3.53E-05	0.000596411	ENSG00000149600	COMMD7
38.46006224	-0.981302819	0.237254849	-4.136070655	3.53E-05	0.000596682	ENSG00000204584	AC027801.1
818.2803733	0.298370382	0.072146846	4.135598396	3.54E-05	0.000597265	ENSG00000174851	YIF1A
1246.07159	0.281553129	0.068092662	4.134852736	3.55E-05	0.000598436	ENSG00000130520	LSM4
8899.219052	0.218205782	0.052774874	4.134652841	3.55E-05	0.000598436	ENSG00000144118	RALB
346.7348325	-0.430585872	0.104167145	-4.133605379	3.57E-05	0.000600525	ENSG00000176208	ATAD5
129.2477952	0.61728272	0.149362402	4.132785183	3.58E-05	0.000602024	ENSG00000179715	PCED1B
9079.503024	0.259417071	0.062779282	4.132208298	3.59E-05	0.000602889	ENSG00000167553	TUBA1C
11966.37465	0.23274895	0.056338751	4.131240842	3.61E-05	0.000604783	ENSG00000174748	RPL15
1697.159859	0.228739615	0.055393418	4.129364518	3.64E-05	0.000609086	ENSG00000107175	CREB3
1030.058765	0.254066283	0.06154078	4.128421571	3.65E-05	0.000610934	ENSG00000172409	CLP1
407.0521384	0.332941395	0.080680668	4.126656388	3.68E-05	0.000614982	ENSG00000111328	CDK2AP1
1625.569082	0.301122432	0.073021286	4.123762364	3.73E-05	0.000622098	ENSG00000109220	CHIC2
70.25662837	-0.80843045	0.196083719	-4.122884105	3.74E-05	0.00062381	ENSG00000262877	AC110285.2
24343.74792	-0.175590644	0.042598866	-4.121955791	3.76E-05	0.000625515	ENSG00000115524	SF3B1
603.1107696	-0.434554278	0.105435464	-4.121519089	3.76E-05	0.000625515	ENSG00000180376	CCDC66
138.811626	-0.621203112	0.150716318	-4.121671239	3.76E-05	0.000625515	ENSG00000272849	AC084018.1
37353.0886	0.215011477	0.052178575	4.120685081	3.78E-05	0.000626451	ENSG00000074800	ENO1
1625.990708	-0.231328365	0.056136796	-4.120797421	3.78E-05	0.000626451	ENSG00000163872	YEATS2
5671.23195	0.191836686	0.046580454	4.118394517	3.82E-05	0.000632039	ENSG00000160570	DEDD2
3202.43858	0.280854269	0.068226923	4.116472754	3.85E-05	0.000636654	ENSG00000124767	GLO1
1030.778063	-0.26381691	0.064096242	-4.115949709	3.86E-05	0.000637425	ENSG00000163867	ZMYM6
487.5157767	-0.388318687	0.094371343	-4.11479454	3.88E-05	0.000639948	ENSG00000125351	UPF3B
27891.32583	0.22923035	0.055739196	4.112552157	3.91E-05	0.000645515	ENSG00000143761	ARF1
1608.271046	-0.352269735	0.085689351	-4.111009486	3.94E-05	0.000645753	ENSG00000064687	ABCA7
1894.098747	-0.319581283	0.077729283	-4.111465749	3.93E-05	0.000645753	ENSG00000125450	NUP85
12236.98485	0.22399265	0.054478476	4.111580675	3.93E-05	0.000645753	ENSG00000159720	ATP6V0D1
700.4146258	0.2832715	0.068902629	4.111185676	3.94E-05	0.000645753	ENSG00000166557	TMED3
2604.340469	-0.251737306	0.061225501	-4.111641402	3.93E-05	0.000645753	ENSG00000187742	SECISBP2
4932.455626	-0.274050303	0.066657407	-4.11132557	3.93E-05	0.000645753	ENSG00000198198	SZT2
10607.04626	0.191120306	0.046498879	4.110213204	3.95E-05	0.000647304	ENSG00000122122	SASH3
19686.69152	0.263287855	0.064069275	4.109424633	3.97E-05	0.000648838	ENSG00000171051	FPR1
4971.312572	0.197485584	0.048080123	4.107426771	4.00E-05	0.000652425	ENSG00000125991	ERGIC3
187.4741764	-0.585648679	0.1425767	-4.107604383	4.00E-05	0.000652425	ENSG00000223401	BCL6-AS1
8515.063376	0.185060541	0.045054405	4.107490511	4.00E-05	0.000652425	ENSG00000224397	SMIM25
5879.407561	0.203055127	0.04944033	4.107074678	4.01E-05	0.000652738	ENSG00000125970	RALY
4776.065844	-0.232371734	0.056590621	-4.106188078	4.02E-05	0.000654565	ENSG00000106261	ZKSCAN1
14562.71252	0.209474072	0.051040128	4.104105514	4.06E-05	0.000659801	ENSG00000169508	GPR183
264.3387702	-0.406612179	0.099094653	-4.103270632	4.07E-05	0.0006615	ENSG00000141295	SCRN2
650.8496162	-0.409800217	0.099944678	-4.100270534	4.13E-05	0.000669438	ENSG00000013573	DDX11
6426.540851	0.240713273	0.058730901	4.098579644	4.16E-05	0.000673647	ENSG00000171314	PGAM1
105.8739415	-0.606419602	0.148012094	-4.097094937	4.18E-05	0.000677278	ENSG00000042062	RIPOR3
2398.691384	0.224218749	0.054759946	4.094575819	4.23E-05	0.000683975	ENSG00000108528	SLC25A11
61.76966635	-0.726111092	0.177358041	-4.094041013	4.24E-05	0.000684847	ENSG00000279529	AC008764.8
2950.332446	0.225505522	0.055094241	4.093087028	4.26E-05	0.000686961	ENSG00000125817	CENPB
379.2945675	-0.305724695	0.074699653	-4.092719107	4.26E-05	0.000687342	ENSG00000114021	NIT2
4647.242287	0.18656195	0.045597371	4.0915067	4.29E-05	0.000690234	ENSG00000244462	RBM12
49.89061884	-0.952062956	0.232775759	-4.090043391	4.31E-05	0.000693888	ENSG00000189136	UBE2Q2P1
4618.033954	0.251165977	0.061425393	4.088960064	4.33E-05	0.000696269	ENSG00000063177	RPL18
1565.072528	-0.237141429	0.05799821	-4.088771486	4.34E-05	0.000696269	ENSG00000100099	HPS4
1407.251816	0.266485159	0.06526762	4.082961151	4.45E-05	0.000713182	ENSG00000106367	AP1S1
371.3069322	-0.468940211	0.114864204	-4.082561797	4.45E-05	0.000713676	ENSG00000144554	FANCD2
1721.029506	0.206535784	0.050602763	4.081512009	4.47E-05	0.000716174	ENSG00000134590	RTL8C
561.9385623	-0.358469368	0.087927339	-4.076881822	4.56E-05	0.000729832	ENSG00000131067	GGT7
84.20018653	-0.732810572	0.179848193	-4.074606247	4.61E-05	0.000736251	ENSG00000215302	AC127502.1
231.159849	-0.450633482	0.110766876	-4.068305416	4.74E-05	0.000753577	ENSG00000035115	SH3YL1
5160.772103	0.273786454	0.06730676	4.06774084	4.75E-05	0.000753577	ENSG00000042753	AP2S1
5826.533801	0.227232253	0.055857913	4.068040523	4.74E-05	0.000753577	ENSG00000132507	EIF5A
15506.1005	0.245967537	0.060466182	4.067852929	4.74E-05	0.000753577	ENSG00000148248	SURF4
2702.83587	-0.327613759	0.080529845	-4.068227862	4.74E-05	0.000753577	ENSG00000149499	EML3
2368.341206	0.248943658	0.0612027	4.067527364	4.75E-05	0.000753577	ENSG00000165175	MID1IP1
1534.101215	0.235092058	0.057784947	4.068396172	4.73E-05	0.000753577	ENSG00000185721	DRG1
574.3369732	-0.410821485	0.101029415	-4.06635519	4.78E-05	0.000756608	ENSG00000178814	OPLAH
51.50873437	-0.888985705	0.218671792	-4.065388126	4.80E-05	0.000758214	ENSG00000164707	SLC13A4
271.7108487	-0.479580116	0.117966575	-4.065389833	4.80E-05	0.000758214	ENSG00000242125	SNHG3
258.6048942	-0.496583258	0.122212906	-4.063263648	4.84E-05	0.000764377	ENSG00000064933	PMS1
253.6179175	-0.393975581	0.097025686	-4.060528682	4.90E-05	0.000772606	ENSG00000255443	CD44-AS1
1321.260802	-0.314813683	0.077561674	-4.058882005	4.93E-05	0.000777289	ENSG00000044446	PHKA2
5302.447146	0.250175272	0.061646116	4.058248709	4.94E-05	0.000778586	ENSG00000084073	ZMPSTE24
16276.86496	0.211528025	0.052128919	4.0577865	4.95E-05	0.000778586	ENSG00000125304	TM9SF2
42.33261911	-1.029988747	0.253816069	-4.058012371	4.95E-05	0.000778586	ENSG00000256967	AC018653.3
1044.416627	-0.30787454	0.075913583	-4.055592257	5.00E-05	0.000784799	ENSG00000112159	MDN1
1428.851572	0.234772189	0.057890403	4.05545959	5.00E-05	0.000784799	ENSG00000114383	TUSC2
1428.810246	-0.2752664	0.067991991	-4.048512119	5.15E-05	0.000807647	ENSG00000148343	MIGA2
4453.007106	-0.268861535	0.066423055	-4.047714101	5.17E-05	0.000808783	ENSG00000104852	SNRNP70
78.66771451	-0.945565798	0.233595014	-4.047885194	5.17E-05	0.000808783	ENSG00000135127	BICDL1
12489.14854	0.217823295	0.053824562	4.046912511	5.19E-05	0.000810745	ENSG00000110651	CD81
2634.201397	0.279125898	0.068998538	4.045388587	5.22E-05	0.000814633	ENSG00000159873	CCDC117
461.9018314	-0.404183227	0.099914955	-4.045272567	5.23E-05	0.000814633	ENSG00000160072	ATAD3B
56240.1103	0.212872921	0.052625011	4.045090316	5.23E-05	0.000814633	ENSG00000179218	CALR
1121.780802	-0.338174589	0.083615228	-4.044413869	5.25E-05	0.000815676	ENSG00000099899	TRMT2A
3833.499633	0.23899531	0.059096118	4.044179524	5.25E-05	0.000815676	ENSG00000125971	DYNLRB1
257.5964738	-0.55572424	0.137416362	-4.044090772	5.25E-05	0.000815676	ENSG00000169231	THBS3
13084.08659	0.18667914	0.046185957	4.041902593	5.30E-05	0.000822029	ENSG00000110955	ATP5F1B
45.47034901	-0.917717624	0.227056282	-4.041806805	5.30E-05	0.000822029	ENSG00000214922	HLA-F-AS1
6005.213986	0.294438641	0.07286197	4.041046959	5.32E-05	0.00082386	ENSG00000106153	CHCHD2
67.80566674	-0.692170776	0.171294617	-4.04082036	5.33E-05	0.00082386	ENSG00000279833	AL031846.2
739.548748	-0.27648434	0.068454953	-4.0389238	5.37E-05	0.000829728	ENSG00000136444	RSAD1
2300.98003	0.211996565	0.052495002	4.038414243	5.38E-05	0.000829901	ENSG00000058799	YIPF1
10116.5109	0.169559552	0.041986698	4.03841125	5.38E-05	0.000829901	ENSG00000147403	RPL10
547.7719301	-0.324213319	0.080337584	-4.035636892	5.45E-05	0.000838941	ENSG00000119684	MLH3
3669.327455	0.315163744	0.078114044	4.034661731	5.47E-05	0.000841603	ENSG00000156265	MAP3K7CL
376.5730737	0.366067471	0.090781645	4.032395197	5.52E-05	0.000848927	ENSG00000169105	CHST14
3539.358321	0.239811815	0.059481013	4.031737261	5.54E-05	0.000850471	ENSG00000175348	TMEM9B
45.99134146	-1.107919476	0.274892175	-4.030378373	5.57E-05	0.000854562	ENSG00000228049	POLR2J2
409.5965792	0.361580199	0.089753661	4.028584422	5.61E-05	0.000860263	ENSG00000113263	ITK
15584.60135	-0.373276924	0.092671053	-4.027977561	5.63E-05	0.000861523	ENSG00000173193	PARP14
242.1853059	-0.550134018	0.136584947	-4.027779269	5.63E-05	0.000861523	ENSG00000182405	PGBD4
526.2975165	-0.377625887	0.09380084	-4.025826292	5.68E-05	0.000867855	ENSG00000161692	DBF4B
784.1264785	-0.302217299	0.075079961	-4.025272454	5.69E-05	0.00086905	ENSG00000122678	POLM
14016.35845	0.211712466	0.052622268	4.023248595	5.74E-05	0.000874903	ENSG00000156515	HK1
25.5517405	-1.418295273	0.352526261	-4.023232962	5.74E-05	0.000874903	ENSG00000222046	DCDC2B
1383.444672	0.2121006	0.052730913	4.022319872	5.76E-05	0.000877244	ENSG00000181830	SLC35C1
187.0488779	-0.485636736	0.12074074	-4.022144783	5.77E-05	0.000877244	ENSG00000251369	ZNF550
16594.13448	-0.352155312	0.087563196	-4.021727463	5.78E-05	0.000877945	ENSG00000140859	KIFC3
3029.413469	0.236548456	0.058844637	4.019881271	5.82E-05	0.000883994	ENSG00000180879	SSR4
358.5934333	-0.674288853	0.167774098	-4.019028332	5.84E-05	0.000886338	ENSG00000270055	AC127502.2
197.6730528	-0.498794012	0.124120164	-4.018638027	5.85E-05	0.000886946	ENSG00000131503	ANKHD1
5810.971597	0.185838236	0.04625085	4.018050182	5.87E-05	0.0008883	ENSG00000183576	SETD3
358.1311784	-0.457517283	0.113885032	-4.017360976	5.89E-05	0.000889178	ENSG00000197536	C5orf56
770.5129323	0.288647697	0.07184959	4.017388203	5.88E-05	0.000889178	ENSG00000198860	TSEN15
257.0606963	-0.4101263	0.102128502	-4.01578688	5.92E-05	0.000894269	ENSG00000188004	SNHG28
5184.775411	-0.281750647	0.070173062	-4.015082683	5.94E-05	0.000896078	ENSG00000026652	AGPAT4
439.8813108	0.302511887	0.075358142	4.014322515	5.96E-05	0.000898104	ENSG00000139405	RITA1
311.5919166	-0.54797727	0.136526174	-4.013715864	5.98E-05	0.000899549	ENSG00000230069	LRRC37A15P
3237.159465	0.219409861	0.054670529	4.013311469	5.99E-05	0.000900225	ENSG00000100412	ACO2
6279.023488	0.208169208	0.051885228	4.012109362	6.02E-05	0.000903952	ENSG00000152234	ATP5F1A
732.1995255	0.369091267	0.092036665	4.010263375	6.07E-05	0.000910174	ENSG00000166130	IKBIP
2360.046522	0.261186746	0.065140669	4.009580335	6.08E-05	0.000911934	ENSG00000135940	COX5B
24104.44356	0.176819686	0.044114177	4.00822814	6.12E-05	0.000916291	ENSG00000165119	HNRNPK
66.27886928	-0.823996601	0.205605435	-4.007659619	6.13E-05	0.000917619	ENSG00000135205	CCDC146
70.82617612	-0.712572351	0.177837461	-4.006874299	6.15E-05	0.000919793	ENSG00000176563	CNTD1
6806.53432	0.186102677	0.046477747	4.004124299	6.22E-05	0.000929668	ENSG00000148672	GLUD1
5680.238701	0.212297593	0.053045533	4.002176651	6.28E-05	0.000936461	ENSG00000134996	OSTF1
2867.198966	0.226327205	0.056559273	4.001593232	6.29E-05	0.000937877	ENSG00000139433	GLTP
149.2348354	-0.692057361	0.172964293	-4.001157397	6.30E-05	0.000938711	ENSG00000279278	AC245060.6
420.8303867	-0.454329233	0.113600747	-3.999350732	6.35E-05	0.000945004	ENSG00000279355	AGPAT4-IT1
10634.40241	0.234436737	0.058643108	3.997686053	6.40E-05	0.000950768	ENSG00000023318	ERP44
91.56077674	-0.698860123	0.174885817	-3.996093773	6.44E-05	0.000956272	ENSG00000259529	AL136295.5
132.5986833	-0.72267004	0.180909915	-3.994640314	6.48E-05	0.000960331	ENSG00000167261	DPEP2
164.8533898	-0.570416805	0.142793593	-3.99469468	6.48E-05	0.000960331	ENSG00000254681	PKD1P5
2735.210343	0.207112974	0.051872787	3.992709567	6.53E-05	0.000967269	ENSG00000174744	BRMS1
117.627161	-0.747292997	0.187192072	-3.992118847	6.55E-05	0.000968764	ENSG00000100445	SDR39U1
10369.81512	0.361023898	0.090448398	3.991490232	6.57E-05	0.000970417	ENSG00000197006	METTL9
1604.01858	-0.306781638	0.0768795	-3.990421861	6.60E-05	0.000973878	ENSG00000185246	PRPF39
40994.0777	0.229344899	0.057489505	3.989335092	6.63E-05	0.000977426	ENSG00000131236	CAP1
3276.054036	0.25539541	0.064035937	3.988313755	6.65E-05	0.000980717	ENSG00000171700	RGS19
2194.423446	0.20423209	0.051215036	3.987736892	6.67E-05	0.000982177	ENSG00000213593	TMX2
4124.434518	0.21302427	0.053440553	3.986191378	6.71E-05	0.000987663	ENSG00000135624	CCT7
62.2537959	-0.748050292	0.187674153	-3.985899399	6.72E-05	0.000987948	ENSG00000270589	AL158163.1
29.79557428	-1.497934628	0.375912592	-3.984795028	6.75E-05	0.000991621	ENSG00000198796	ALPK2
9297.998988	0.217281146	0.054548622	3.983256356	6.80E-05	0.000997129	ENSG00000105355	PLIN3
913.4893487	-0.316566032	0.079499888	-3.98196827	6.83E-05	0.001001609	ENSG00000198276	UCKL1
1476.848263	0.267654001	0.067232205	3.981038544	6.86E-05	0.001003652	ENSG00000107789	MINPP1
434.5765506	-0.362737001	0.091114178	-3.981125741	6.86E-05	0.001003652	ENSG00000269609	RPARP-AS1
430.8338912	0.299332477	0.075206029	3.980165938	6.89E-05	0.001006401	ENSG00000167397	VKORC1
3427.531695	0.227249266	0.057105889	3.979436641	6.91E-05	0.00100855	ENSG00000115233	PSMD14
9827.126433	-0.24874605	0.062517892	-3.978797756	6.93E-05	0.001010319	ENSG00000198837	DENND4B
62.6975976	-0.904245993	0.227358155	-3.977187409	6.97E-05	0.001015325	ENSG00000250067	YJEFN3
146.0125841	-0.542148136	0.13631476	-3.977178507	6.97E-05	0.001015325	ENSG00000261884	AC040162.1
61.90517225	-0.762423257	0.191726835	-3.976612133	6.99E-05	0.001016798	ENSG00000244627	Z98749.2
3541.482085	-0.360237127	0.090599885	-3.976132287	7.00E-05	0.001017903	ENSG00000175066	GK5
2170.694435	-0.343363541	0.08638298	-3.974898063	7.04E-05	0.001022245	ENSG00000089041	P2RX7
23.28608484	-1.246673388	0.313709835	-3.973969724	7.07E-05	0.001025287	ENSG00000122477	LRRC39
6343.807726	0.292232293	0.073615776	3.969696574	7.20E-05	0.00104288	ENSG00000157551	KCNJ15
17857.40728	0.225623945	0.056841404	3.969359132	7.21E-05	0.001043258	ENSG00000133872	SARAF
1827.065227	0.252767342	0.063682692	3.969168586	7.21E-05	0.001043258	ENSG00000182481	KPNA2
4466.354535	0.251981413	0.063527459	3.966496032	7.29E-05	0.001052098	ENSG00000149357	LAMTOR1
109.7441472	-0.542044145	0.136642746	-3.966870994	7.28E-05	0.001052098	ENSG00000237094	AL732372.2
240.5572358	-0.425510473	0.107272244	-3.966640933	7.29E-05	0.001052098	ENSG00000280077	AL353763.2
19801.41124	0.237615323	0.059943861	3.963964254	7.37E-05	0.001062343	ENSG00000119655	NPC2
4586.71199	0.198398539	0.050055672	3.963557585	7.38E-05	0.001063175	ENSG00000090054	SPTLC1
7201.536126	0.177273111	0.044742949	3.962034542	7.43E-05	0.001068996	ENSG00000084090	STARD7
7671.430087	0.269545113	0.068039196	3.961615196	7.44E-05	0.001069891	ENSG00000010278	CD9
1625.135684	-0.237837375	0.0600544	-3.960365542	7.48E-05	0.001074517	ENSG00000146433	TMEM181
77.58007424	-0.822633382	0.207750113	-3.959725317	7.50E-05	0.001076412	ENSG00000160050	CCDC28B
195.5383578	-0.555832363	0.140396599	-3.959015876	7.53E-05	0.001078624	ENSG00000135424	ITGA7
312.4549325	-0.490369763	0.123906319	-3.957584777	7.57E-05	0.00108411	ENSG00000169228	RAB24
314.957187	-0.516306876	0.130472843	-3.957198011	7.58E-05	0.001084872	ENSG00000134285	FKBP11
2398.534442	0.202978415	0.051305149	3.956297193	7.61E-05	0.001086978	ENSG00000004142	POLDIP2
81.31591489	-0.760686993	0.192270814	-3.956331059	7.61E-05	0.001086978	ENSG00000258559	AC005519.2
5958.952223	0.221426549	0.055983457	3.955213944	7.65E-05	0.001090918	ENSG00000137161	CNPY3
611.690411	-0.365303701	0.092371293	-3.954731932	7.66E-05	0.001091126	ENSG00000130489	SCO2
3467.659294	0.20211973	0.051107848	3.954768972	7.66E-05	0.001091126	ENSG00000179950	PUF60
10282.56931	0.186963761	0.047279078	3.95447136	7.67E-05	0.001091321	ENSG00000075415	SLC25A3
331.5437585	-0.456520016	0.115476159	-3.953370286	7.71E-05	0.001094364	ENSG00000131368	MRPS25
20696.94791	0.194980658	0.049319796	3.953395451	7.70E-05	0.001094364	ENSG00000134333	LDHA
306.2930093	-0.474042024	0.120026894	-3.949465067	7.83E-05	0.001111362	ENSG00000177595	PIDD1
1008.891232	-0.357865717	0.090642298	-3.948109511	7.88E-05	0.001115646	ENSG00000173275	ZNF449
75.82206989	-0.682575806	0.172885183	-3.948145206	7.88E-05	0.001115646	ENSG00000254206	NPIPB11
7544.640534	0.244194063	0.061860625	3.947487777	7.90E-05	0.001117533	ENSG00000198034	RPS4X
8668.277411	0.253045494	0.064110416	3.947026236	7.91E-05	0.001118675	ENSG00000134308	YWHAQ
128.4561488	-0.548657673	0.139063969	-3.945361815	7.97E-05	0.001125456	ENSG00000246575	AC093162.2
6184.258505	0.20752878	0.052608434	3.944781539	7.99E-05	0.001127166	ENSG00000177733	HNRNPA0
1900.909403	0.217143143	0.055052165	3.944316132	8.00E-05	0.001128337	ENSG00000120805	ARL1
574.1852508	-0.550478413	0.139622889	-3.94260868	8.06E-05	0.001135379	ENSG00000166004	CEP295
1824.618684	-0.219126556	0.055615444	-3.940030701	8.15E-05	0.001146615	ENSG00000134744	ZCCHC11
544.5561637	-0.429875682	0.109127804	-3.939194836	8.18E-05	0.001149581	ENSG00000256525	POLG2
10279.98013	0.179960202	0.04569365	3.93840724	8.20E-05	0.001150612	ENSG00000100316	RPL3
2310.238627	0.18305025	0.04647492	3.938688906	8.19E-05	0.001150612	ENSG00000114480	GBE1
10912.65452	0.234949797	0.059657175	3.938332636	8.20E-05	0.001150612	ENSG00000163041	H3F3A
28.80092859	-0.943969096	0.239748903	-3.937323938	8.24E-05	0.001154422	ENSG00000240401	AC012358.3
4830.733525	0.218046391	0.055420776	3.934379958	8.34E-05	0.001167615	ENSG00000185651	UBE2L3
213.4955616	-0.575729497	0.146367719	-3.93344584	8.37E-05	0.001171115	ENSG00000136688	IL36G
6673.056621	0.229523389	0.058368161	3.932338883	8.41E-05	0.00117547	ENSG00000131507	NDFIP1
148.0520871	-0.571946377	0.145495622	-3.93102122	8.46E-05	0.001180875	ENSG00000103037	SETD6
18039.77947	0.156213295	0.039744572	3.930430886	8.48E-05	0.001182722	ENSG00000183255	PTTG1IP
1260.047242	-0.304819017	0.077557852	-3.930214793	8.49E-05	0.001182729	ENSG00000156873	PHKG2
2945.191897	0.20009097	0.050920561	3.929473041	8.51E-05	0.001185326	ENSG00000111726	CMAS
182.400709	0.421273911	0.107278508	3.926918056	8.60E-05	0.001196514	ENSG00000074966	TXK
1116.317613	-0.334991323	0.085313964	-3.926570834	8.62E-05	0.001196514	ENSG00000173681	BCLAF3
227.8189693	-0.629570568	0.160335037	-3.926593841	8.62E-05	0.001196514	ENSG00000255031	AP002807.1
1834.320882	0.261524706	0.066622297	3.925483184	8.66E-05	0.001200866	ENSG00000116161	CACYBP
6482.281486	-0.214855748	0.054759879	-3.923597962	8.72E-05	0.00120816	ENSG00000100083	GGA1
1841.499301	0.253907529	0.064712658	3.92361461	8.72E-05	0.00120816	ENSG00000138663	COPS4
1017.33111	-0.315248687	0.080357291	-3.923087543	8.74E-05	0.001208852	ENSG00000131791	PRKAB2
4102.948854	-0.350172014	0.089260518	-3.923033636	8.74E-05	0.001208852	ENSG00000186594	MIR22HG
29.25660795	-1.138022998	0.29020577	-3.92143478	8.80E-05	0.001214779	ENSG00000179082	C9orf106
55.03390033	-0.941363057	0.240056099	-3.921429462	8.80E-05	0.001214779	ENSG00000279744	AC132938.6
1282.255179	-0.25663647	0.065449799	-3.921119292	8.81E-05	0.00121527	ENSG00000158793	NIT1
1392.171379	0.325025639	0.082903885	3.920511537	8.84E-05	0.001216193	ENSG00000165775	FUNDC2
1306.645302	0.263628536	0.067243366	3.920513657	8.84E-05	0.001216193	ENSG00000265354	TIMM23
1637.509635	-0.243248427	0.062069517	-3.918967631	8.89E-05	0.001221856	ENSG00000073331	ALPK1
1548.61919	-0.239204711	0.0610368	-3.919024468	8.89E-05	0.001221856	ENSG00000103051	COG4
3029.747146	-0.229751832	0.05863254	-3.918503811	8.91E-05	0.001223133	ENSG00000105576	TNPO2
11236.71582	0.171248919	0.043719864	3.916959087	8.97E-05	0.001229913	ENSG00000130429	ARPC1B
1647.477206	0.214475999	0.054760428	3.916623852	8.98E-05	0.001230543	ENSG00000126457	PRMT1
412.6118856	-0.291385303	0.074413944	-3.915735225	9.01E-05	0.001234003	ENSG00000177034	MTX3
2522.00575	0.258034979	0.065921591	3.914271108	9.07E-05	0.001239341	ENSG00000103363	ELOB
1871.377349	-0.273343275	0.069832134	-3.914290711	9.07E-05	0.001239341	ENSG00000221968	FADS3
5350.808586	0.211618232	0.054067247	3.913982041	9.08E-05	0.001239742	ENSG00000131467	PSME3
5989.022649	0.178018659	0.045494219	3.912995172	9.12E-05	0.001243734	ENSG00000155252	PI4K2A
399.2921254	-0.455342524	0.116390742	-3.912188509	9.15E-05	0.001246808	ENSG00000144026	ZNF514
1973.847112	-0.731729642	0.187049159	-3.911964346	9.15E-05	0.001246878	ENSG00000176155	CCDC57
48511.96378	0.218687493	0.055913224	3.911194493	9.18E-05	0.001249771	ENSG00000127022	CANX
3268.84118	0.226621049	0.057956035	3.910223496	9.22E-05	0.001253713	ENSG00000109743	BST1
4041.60494	0.227186027	0.058108828	3.909664619	9.24E-05	0.001255525	ENSG00000171729	TMEM51
880.9177791	-0.861392968	0.220413198	-3.90808252	9.30E-05	0.001262675	ENSG00000262580	AC087741.1
26022.00969	0.215535534	0.055176801	3.906270954	9.37E-05	0.001269967	ENSG00000142192	APP
1412.996442	-0.294676018	0.075436649	-3.906271325	9.37E-05	0.001269967	ENSG00000172888	ZNF621
1791.352672	-0.2224924	0.056974621	-3.905114163	9.42E-05	0.001274952	ENSG00000077454	LRCH4
574.7300059	-0.344182652	0.088146067	-3.904685307	9.43E-05	0.001275803	ENSG00000079134	THOC1
4393.101978	0.197083822	0.050475633	3.904533967	9.44E-05	0.001275803	ENSG00000135930	EIF4E2
5795.340881	0.203935012	0.052256681	3.90256341	9.52E-05	0.001285126	ENSG00000104388	RAB2A
7184.289852	0.211145457	0.054111622	3.902035283	9.54E-05	0.001286822	ENSG00000187446	CHP1
11.32764059	-1.833264136	0.469927876	-3.901160646	9.57E-05	0.001290366	ENSG00000268521	VN1R83P
2164.899965	-0.2527577	0.064796071	-3.900818325	9.59E-05	0.001291079	ENSG00000189180	ZNF33A
157.8242217	-0.741801761	0.190181081	-3.900502388	9.60E-05	0.001291651	ENSG00000184465	WDR27
6358.821748	0.20601694	0.052823983	3.900064509	9.62E-05	0.001292876	ENSG00000131143	COX4I1
2037.690653	0.216364041	0.055498253	3.898573902	9.68E-05	0.001298624	ENSG00000168159	RNF187
1318.016147	0.235229111	0.060334076	3.898777053	9.67E-05	0.001298624	ENSG00000183684	ALYREF
7294.642286	-0.276668829	0.070981036	-3.897785152	9.71E-05	0.001301741	ENSG00000038219	BOD1L1
6951.779029	0.341265609	0.087602112	3.895632199	9.79E-05	0.001312234	ENSG00000122877	EGR2
6118.693412	0.165637448	0.042527173	3.894861513	9.83E-05	0.001315285	ENSG00000066322	ELOVL1
1356.328879	0.249010487	0.063944048	3.894193359	9.85E-05	0.001317786	ENSG00000060688	SNRNP40
128.0150863	-0.610882596	0.156907718	-3.893260347	9.89E-05	0.001320268	ENSG00000131470	PSMC3IP
110.2642379	-0.686325675	0.176292159	-3.893115139	9.90E-05	0.001320268	ENSG00000145908	ZNF300
31350.16319	-0.263526443	0.067686091	-3.893361832	9.89E-05	0.001320268	ENSG00000173821	RNF213
88.81727504	-0.587686004	0.151027096	-3.891262015	9.97E-05	0.001329259	ENSG00000214029	ZNF891
2041.553249	0.213899517	0.054998173	3.889211343	0.000100571	0.001339397	ENSG00000128294	TPST2
1399.120394	0.232289906	0.059762286	3.886897919	0.000101533	0.001351069	ENSG00000100138	SNU13
4160.832202	0.228720205	0.058848591	3.886587583	0.000101663	0.001351211	ENSG00000162244	RPL29
1752.015607	-0.26211136	0.067442202	-3.886459093	0.000101717	0.001351211	ENSG00000203880	PCMTD2
909.9183895	-0.316071964	0.081332776	-3.886157332	0.000101844	0.001351741	ENSG00000064547	LPAR2
954.7815112	-0.339734364	0.087507756	-3.882334333	0.000103458	0.001366589	ENSG00000100416	TRMU
3217.618663	-0.281106576	0.072394787	-3.882967093	0.00010319	0.001366589	ENSG00000103197	TSC2
1490.925113	-0.260910011	0.067201626	-3.882495541	0.00010339	0.001366589	ENSG00000110274	CEP164
1077.131986	0.245019578	0.063096709	3.883238615	0.000103074	0.001366589	ENSG00000124733	MEA1
1684.566376	0.256281257	0.066003833	3.882823829	0.00010325	0.001366589	ENSG00000145354	CISD2
2555.021638	-0.299323809	0.077100259	-3.882267252	0.000103487	0.001366589	ENSG00000178971	CTC1
1537.390179	-0.327044334	0.084261937	-3.881281929	0.000103907	0.00137098	ENSG00000172732	MUS81
93.7883584	-0.679496788	0.175109345	-3.880414204	0.000104279	0.001374719	ENSG00000213139	CRYGS
459.7322384	-0.51624685	0.133048677	-3.88013516	0.000104398	0.001375137	ENSG00000272821	U62317.3
182.9905922	-0.674886296	0.173970162	-3.8793221	0.000104748	0.001378579	ENSG00000272734	ADIRF-AS1
2067.29621	0.243487239	0.062771803	3.878926976	0.000104918	0.001379657	ENSG00000154518	ATP5MC3
24252.33296	0.256502072	0.066154044	3.877345292	0.000105602	0.001387486	ENSG00000125753	VASP
9234.999812	0.174925973	0.045130528	3.876001003	0.000106187	0.001393998	ENSG00000198055	GRK6
1840.873866	0.239707751	0.061859709	3.875022268	0.000106615	0.001398437	ENSG00000242372	EIF6
185.0397248	-0.51836036	0.133819754	-3.873571312	0.000107252	0.001405613	ENSG00000213347	MXD3
1674.171178	-0.380452009	0.098226647	-3.87320571	0.000107413	0.001406544	ENSG00000147854	UHRF2
2640.994611	0.201520596	0.052035076	3.87278372	0.000107599	0.001407803	ENSG00000172292	CERS6
197.9497866	-0.505073751	0.130441119	-3.872044001	0.000107926	0.001410901	ENSG00000281896	AC018638.8
129.7976851	-0.548344039	0.141626988	-3.871748229	0.000108058	0.001411373	ENSG00000267523	AC008735.2
124.1452617	-0.642974733	0.166076605	-3.87155513	0.000108143	0.001411373	ENSG00000282458	WASH5P
498.383464	-0.302736957	0.078249824	-3.868851607	0.000109349	0.00142592	ENSG00000214087	ARL16
4814.918198	0.197947149	0.051177513	3.867854029	0.000109797	0.001429379	ENSG00000174780	SRP72
558.8093415	0.341140524	0.088198299	3.867880997	0.000109785	0.001429379	ENSG00000175806	MSRA
12292.74312	0.216353455	0.055940739	3.867547281	0.000109936	0.001429986	ENSG00000118705	RPN2
30.69648206	-0.97487351	0.252093783	-3.867106508	0.000110134	0.00143138	ENSG00000182196	ARL6IP4
13.2441119	-1.578910386	0.408372537	-3.86634811	0.000110477	0.001433785	ENSG00000010310	GIPR
159.9550881	-0.453777303	0.117367595	-3.866291235	0.000110503	0.001433785	ENSG00000124549	BTN2A3P
111.5157173	-0.521345627	0.134900083	-3.864679796	0.000111235	0.001442086	ENSG00000277687	AL139407.1
25534.4303	0.216426905	0.056008796	3.864159203	0.000111473	0.001443966	ENSG00000172757	CFL1
2109.091012	0.23162673	0.059950481	3.863634202	0.000111712	0.001445876	ENSG00000143319	ISG20L2
1496.350909	0.265273014	0.068701949	3.861215273	0.000112824	0.001459059	ENSG00000165886	UBTD1
6459.491937	0.292338094	0.075762989	3.85858713	0.000114044	0.001472525	ENSG00000100219	XBP1
15189.75252	-0.254070335	0.06584579	-3.858566119	0.000114054	0.001472525	ENSG00000115355	CCDC88A
2304.698052	0.201034336	0.052134253	3.856089353	0.000115215	0.001483837	ENSG00000119523	ALG2
7997.550391	0.185086487	0.047998485	3.85609016	0.000115215	0.001483837	ENSG00000132842	AP3B1
123.0561884	-0.512528329	0.132913197	-3.856113168	0.000115204	0.001483837	ENSG00000162825	NBPF20
103063.2275	-0.311177133	0.080708479	-3.85556928	0.000115461	0.001485771	ENSG00000018280	SLC11A1
313.9133418	-0.502143412	0.130278299	-3.854390293	0.000116018	0.001491172	ENSG00000168071	CCDC88B
473.7222493	0.331675282	0.086053786	3.85427878	0.000116071	0.001491172	ENSG00000198832	SELENOM
9381.038168	0.178569388	0.046335071	3.853871019	0.000116265	0.001492432	ENSG00000184432	COPB2
1856.210325	-0.239496529	0.062172277	-3.852143427	0.000117088	0.001501769	ENSG00000126214	KLC1
1187.332213	0.302262844	0.078479703	3.851477939	0.000117407	0.001504622	ENSG00000205133	TRIQK
700.0660117	0.32303905	0.083916612	3.849524469	0.000118347	0.001513594	ENSG00000137267	TUBB2A
7047.277439	0.188530284	0.04897205	3.849752735	0.000118237	0.001513594	ENSG00000175130	MARCKSL1
105.2189297	-0.551363453	0.143232867	-3.849419931	0.000118398	0.001513594	ENSG00000235016	SEMA3F-AS1
50.76742037	-0.8384374	0.217920698	-3.847442703	0.000119357	0.00152461	ENSG00000280239	AC011498.7
1147.286915	0.238554159	0.062011593	3.846928416	0.000119608	0.001526564	ENSG00000196715	VKORC1L1
3320.606381	0.361895088	0.09408132	3.846619995	0.000119758	0.001527238	ENSG00000115828	QPCT
4670.050104	0.192850572	0.050141991	3.846089245	0.000120018	0.0015293	ENSG00000143621	ILF2
8861.800276	0.239386354	0.06226437	3.844676431	0.000120712	0.001536884	ENSG00000128595	CALU
39.20922352	-0.898310829	0.233714479	-3.843625064	0.00012123	0.001542229	ENSG00000130653	PNPLA7
1372.854295	-0.269948754	0.070243313	-3.843052686	0.000121513	0.001544574	ENSG00000204084	INPP5B
5447.529851	0.221467471	0.057638271	3.842368425	0.000121853	0.001546372	ENSG00000137818	RPLP1
118.2233949	-0.617490881	0.160703495	-3.842423472	0.000121825	0.001546372	ENSG00000260793	AC003102.1
11442.43666	0.266400171	0.069339155	3.841987572	0.000122042	0.001547517	ENSG00000146376	ARHGAP18
13283.10101	0.203908658	0.053080943	3.841466418	0.000122301	0.001549549	ENSG00000065978	YBX1
4247.11921	-0.289818039	0.075458209	-3.840775456	0.000122646	0.001552658	ENSG00000172932	ANKRD13D
24162.60407	0.251939019	0.065621758	3.839260416	0.000123405	0.001558481	ENSG00000070831	CDC42
1484.878495	0.240212968	0.062564875	3.839422141	0.000123324	0.001558481	ENSG00000168701	TMEM208
1409.208196	-0.276378541	0.071980768	-3.839616462	0.000123227	0.001558481	ENSG00000186376	ZNF75D
477.3032565	-0.297420667	0.077476413	-3.838854387	0.00012361	0.001559799	ENSG00000231721	LINC-PINT
7805.326585	0.187780749	0.048920136	3.838516496	0.00012378	0.001560686	ENSG00000150961	SEC24D
847.6373791	-0.343736388	0.089576945	-3.837331013	0.000124379	0.00156639	ENSG00000168405	CMAHP
262.6511712	-0.532434186	0.138755037	-3.837224203	0.000124433	0.00156639	ENSG00000204791	SMPD5
2179.798143	0.194871679	0.050794443	3.836476355	0.000124812	0.001568637	ENSG00000093010	COMT
2365.307157	0.18597762	0.048474599	3.836599418	0.00012475	0.001568637	ENSG00000126254	RBM42
1739.748112	0.21745584	0.05668682	3.836091692	0.000125008	0.001569832	ENSG00000238227	TMEM250
1930.826619	0.239610459	0.062473891	3.835369553	0.000125376	0.001573187	ENSG00000149792	MRPL49
822.5470596	0.292294543	0.076227355	3.834509855	0.000125815	0.001575868	ENSG00000125995	ROMO1
4916.989274	0.203429625	0.053054395	3.834359506	0.000125892	0.001575868	ENSG00000126067	PSMB2
1418.015562	0.215534259	0.056210598	3.834406058	0.000125868	0.001575868	ENSG00000167325	RRM1
33.29649286	-1.221407796	0.318565817	-3.834083039	0.000126034	0.001576378	ENSG00000162572	SCNN1D
397.0264116	-0.384726589	0.100349773	-3.833856097	0.00012615	0.001576572	ENSG00000239665	AL157392.3
37.64977386	-0.955540271	0.249356539	-3.832024114	0.000127093	0.001587091	ENSG00000144214	LYG1
5674.847543	-0.304198425	0.079391581	-3.831620693	0.000127302	0.001588427	ENSG00000271383	NBPF19
3948.911805	-0.379017513	0.098933827	-3.831020437	0.000127613	0.001591037	ENSG00000025434	NR1H3
2054.326726	0.219603082	0.057333217	3.830294098	0.00012799	0.001594468	ENSG00000001036	FUCA2
1676.842391	-0.224023233	0.058524419	-3.827859138	0.000129263	0.001609037	ENSG00000113593	PPWD1
4975.853047	0.230168431	0.060141469	3.827116894	0.000129653	0.001611886	ENSG00000008282	SYPL1
3079.790006	0.197296427	0.051553385	3.827031472	0.000129698	0.001611886	ENSG00000142867	BCL10
4019.182761	0.171364741	0.0447907	3.825900046	0.000130295	0.001618021	ENSG00000171148	TADA3
125.1816402	-0.774153734	0.202400179	-3.824866838	0.000130843	0.001622243	ENSG00000225886	AL445490.1
74.15746471	-0.885093138	0.23140044	-3.824941466	0.000130803	0.001622243	ENSG00000274471	AC242376.2
456.9021991	-0.319448602	0.083544093	-3.823712621	0.000131457	0.001628567	ENSG00000126215	XRCC3
1940.654844	0.247576654	0.064758181	3.823094619	0.000131787	0.001631362	ENSG00000126458	RRAS
141.7841044	-0.627109202	0.164049763	-3.822676672	0.000132011	0.001632837	ENSG00000168056	LTBP3
230.1853954	-0.415687559	0.108776484	-3.821483684	0.000132651	0.00163946	ENSG00000176454	LPCAT4
242.5718057	-0.596478453	0.156124493	-3.820530909	0.000133165	0.001644505	ENSG00000231964	LOC102724323
285.6103622	-0.412163845	0.107891992	-3.820152344	0.000133369	0.00164573	ENSG00000101342	TLDC2
15531.58128	0.240416048	0.062960731	3.818507857	0.000134261	0.00165543	ENSG00000104805	NUCB1
244.3443917	-0.665209765	0.174226893	-3.818065935	0.000134502	0.00165709	ENSG00000269352	PTOV1-AS2
1840.436743	-0.258230319	0.06765031	-3.817134276	0.000135011	0.001662047	ENSG00000001631	KRIT1
11731.11155	0.242456979	0.0635323	3.816278945	0.000135479	0.001666503	ENSG00000147010	SH3KBP1
16176.19636	0.182962071	0.047947199	3.815907403	0.000135683	0.001667096	ENSG00000071537	SEL1L
2672.669345	0.3154242	0.082662783	3.815794567	0.000135745	0.001667096	ENSG00000102760	RGCC
16107.23426	0.229841481	0.06023957	3.815456867	0.000135931	0.001667096	ENSG00000105887	MTPN
3706.837151	-0.192012161	0.050325371	-3.815414689	0.000135954	0.001667096	ENSG00000204304	PBX2
3435.175564	0.18982692	0.049766276	3.814368589	0.000136532	0.001672021	ENSG00000004059	ARF5
11915.21433	0.252312277	0.06614906	3.814298755	0.00013657	0.001672021	ENSG00000117450	PRDX1
3169.819854	0.269433099	0.070644204	3.81394484	0.000136766	0.001673108	ENSG00000113552	GNPDA1
3551.977284	-0.195411703	0.051255561	-3.812497556	0.00013757	0.001681145	ENSG00000011275	RNF216
2304.756525	-0.230940083	0.060576446	-3.812374238	0.000137638	0.001681145	ENSG00000127054	INTS11
879.0498493	-0.360705386	0.094628297	-3.811813154	0.000137951	0.001682883	ENSG00000146556	WASH2P
132.4329252	-0.754183453	0.197858422	-3.811732882	0.000137996	0.001682883	ENSG00000261373	VPS9D1-AS1
11713.43594	0.253819994	0.066592965	3.811513631	0.000138118	0.001683063	ENSG00000185825	BCAP31
12.99118695	-1.460860968	0.383403533	-3.810243883	0.00013883	0.001690412	ENSG00000255142	AP006621.2
835.6665843	0.238348222	0.062572527	3.809151313	0.000139445	0.001696576	ENSG00000178307	TMEM11
75.56453688	-0.665608903	0.174758205	-3.808741933	0.000139676	0.001698064	ENSG00000262766	AC135050.5
30.34837771	-0.914307409	0.240101436	-3.808004759	0.000140093	0.001701809	ENSG00000213199	ASIC3
6135.915107	0.22319236	0.058623008	3.807248497	0.000140522	0.001704369	ENSG00000069974	RAB27A
1245.658823	-0.217080114	0.057016028	-3.807352477	0.000140462	0.001704369	ENSG00000128534	LSM8
2742.153092	0.26625797	0.069976953	3.804938048	0.00014184	0.001719022	ENSG00000145050	MANF
1431.060433	-0.470898247	0.123781745	-3.804262469	0.000142227	0.001722384	ENSG00000244682	FCGR2C
4021.944861	0.211683714	0.05566491	3.802821473	0.000143057	0.001731095	ENSG00000120438	TCP1
3036.022847	0.222738	0.058580157	3.802277312	0.000143372	0.00173356	ENSG00000128708	HAT1
1672.931825	0.260236428	0.068459104	3.801341435	0.000143915	0.001738776	ENSG00000144048	DUSP11
429.6187111	0.270653618	0.071209205	3.800823487	0.000144216	0.001741068	ENSG00000117419	ERI3
8880.959281	0.224217348	0.059001403	3.800203656	0.000144577	0.001744081	ENSG00000143612	C1orf43
21660.27087	0.197263495	0.051926002	3.798934774	0.000145319	0.001751681	ENSG00000100364	KIAA0930
2269.978112	-0.324974854	0.085557384	-3.798326206	0.000145677	0.001754633	ENSG00000164828	SUN1
277.1151609	-0.442487787	0.116536532	-3.796987756	0.000146465	0.001762771	ENSG00000196605	LOC100505555
46.00327242	-0.828691104	0.218346621	-3.795300794	0.000147465	0.001773434	ENSG00000167216	KATNAL2
322.9607874	0.32181436	0.084801121	3.794930493	0.000147685	0.001774717	ENSG00000196544	BORCS6
2966.7704	0.191119703	0.050368972	3.794393532	0.000148005	0.001777195	ENSG00000066027	PPP2R5A
5194.943635	0.197655246	0.052101664	3.793645523	0.000148452	0.001778531	ENSG00000008018	PSMB1
26399.22501	0.193823068	0.051086847	3.793991592	0.000148245	0.001778531	ENSG00000049860	HEXB
4047.703568	0.218664253	0.057642656	3.793445132	0.000148571	0.001778531	ENSG00000165637	VDAC2
49661.37162	0.20127868	0.053057913	3.793565701	0.000148499	0.001778531	ENSG00000182718	ANXA2
1706.608836	-0.267787468	0.070601818	-3.792925976	0.000148883	0.001780891	ENSG00000113810	SMC4
677.7048569	-0.321649309	0.08481715	-3.79226735	0.000149278	0.001784256	ENSG00000197530	MIB2
477.3834708	-0.293004513	0.077297031	-3.790630881	0.000150265	0.00179468	ENSG00000186814	ZSCAN30
4136.511707	0.189580856	0.050023024	3.789871957	0.000150725	0.001798797	ENSG00000146731	CCT6A
6060.097389	0.178468602	0.047133063	3.786484266	0.000152794	0.001822095	ENSG00000170606	HSPA4
56956.71077	0.223072778	0.058927857	3.785523331	0.000153385	0.001827166	ENSG00000164924	YWHAZ
37.69294009	-0.865600034	0.228667207	-3.785413947	0.000153453	0.001827166	ENSG00000271895	AL109811.3
4702.234269	0.216479508	0.057191282	3.785183675	0.000153595	0.001827466	ENSG00000103769	RAB11A
58.04081133	-0.889477809	0.235018091	-3.784720594	0.000153881	0.001828973	ENSG00000253838	AC007991.2
5704.302574	0.234915416	0.062071397	3.784600102	0.000153956	0.001828973	ENSG00000254999	BRK1
1822.203085	-0.354186845	0.093596185	-3.784201737	0.000154203	0.001829715	ENSG00000108405	P2RX1
2397.700053	0.174381064	0.046082315	3.784121199	0.000154253	0.001829715	ENSG00000129691	ASH2L
616.0816177	0.263847225	0.069736982	3.783462028	0.000154662	0.001833178	ENSG00000076003	MCM6
1941.878598	0.243605232	0.064402397	3.782549145	0.00015523	0.001837681	ENSG00000167863	ATP5PD
881.6658429	-0.367579717	0.097179698	-3.782474365	0.000155277	0.001837681	ENSG00000263956	NBPF11
4650.683472	0.191675773	0.050689834	3.781345425	0.000155983	0.001844638	ENSG00000168802	CHTF8
17759.51087	0.376862919	0.099674843	3.780923132	0.000156248	0.001846373	ENSG00000153823	PID1
4816.531135	0.192526506	0.050938917	3.779556294	0.000157108	0.001855134	ENSG00000188021	UBQLN2
2860.874154	0.229121389	0.060635514	3.778666586	0.00015767	0.001858963	ENSG00000103018	CYB5B
645.6159066	-0.277537931	0.073447471	-3.778726871	0.000157632	0.001858963	ENSG00000278133	AC135050.6
108.9398549	-0.682210692	0.180599734	-3.777473401	0.000158427	0.00186648	ENSG00000148824	MTG1
5759.696424	0.256326226	0.067859971	3.777281668	0.000158549	0.00186651	ENSG00000137309	HMGA1
608.1558353	-0.348123308	0.09220764	-3.775428027	0.000159733	0.001879029	ENSG00000131591	C1orf159
137.3914842	-0.481819308	0.127648654	-3.774574125	0.000160281	0.001884058	ENSG00000260005	AC027601.1
79.49262017	-0.714327207	0.189285856	-3.773801281	0.000160779	0.001888487	ENSG00000260942	CAPN10-AS1
353.7636076	0.322734277	0.085545864	3.772646189	0.000161525	0.001895828	ENSG00000174007	CEP19
36.27721308	-0.885150025	0.234678964	-3.771748477	0.000162108	0.001901235	ENSG00000264937	AC100830.2
53.72183954	-0.805510648	0.213587404	-3.771339666	0.000162373	0.001902925	ENSG00000254909	AP003392.2
3348.36045	0.177398587	0.047044035	3.770904992	0.000162657	0.001904509	ENSG00000124155	PIGT
126.5255733	-0.571750067	0.15162736	-3.770757919	0.000162752	0.001904509	ENSG00000269737	AL691432.1
17360.98702	0.261040312	0.069259098	3.769040029	0.000163877	0.001914949	ENSG00000186480	INSIG1
574.3829698	-0.369699385	0.098088999	-3.769019856	0.00016389	0.001914949	ENSG00000197961	ZNF121
17970.4111	0.203072659	0.053887444	3.768459681	0.000164258	0.001916764	ENSG00000184007	PTP4A2
19.30299346	-1.16690477	0.309654395	-3.768410169	0.000164291	0.001916764	ENSG00000278811	LINC00624
121.9584988	-0.484423332	0.128575389	-3.767620981	0.000164811	0.001921397	ENSG00000261971	MMP25-AS1
630.4105311	-0.308039845	0.081778361	-3.766764724	0.000165377	0.001926559	ENSG00000179818	PCBP1-AS1
46.93988215	-1.052152626	0.279384272	-3.765969422	0.000165904	0.001931262	ENSG00000253230	LINC00599
14570.44201	0.193589561	0.051465449	3.761544163	0.000168868	0.001962835	ENSG00000111669	TPI1
24.147806	-1.315950084	0.349837881	-3.761599747	0.00016883	0.001962835	ENSG00000230373	GOLGA6L17P
44.79892922	-0.892488162	0.237406104	-3.759331141	0.000170368	0.001978805	ENSG00000184343	SRPK3
561.2295155	-0.812974284	0.21633762	-3.757896031	0.000171348	0.001988707	ENSG00000197989	SNHG12
6923.921181	0.176682428	0.047024312	3.757257083	0.000171786	0.001989356	ENSG00000143753	DEGS1
10351.23008	0.243305388	0.064756116	3.757257299	0.000171786	0.001989356	ENSG00000163659	TIPARP
500.0305999	-0.335007488	0.089161558	-3.757308584	0.000171751	0.001989356	ENSG00000168781	PPIP5K1
108.2432837	-0.516268962	0.137420094	-3.756866592	0.000172054	0.001990985	ENSG00000279089	AC005839.1
33979.50946	0.245907668	0.065464966	3.756324667	0.000172427	0.001992663	ENSG00000044574	HSPA5
2915.888861	0.276092027	0.073501351	3.756285092	0.000172454	0.001992663	ENSG00000070081	NUCB2
2156.610075	0.207976335	0.055376136	3.755703255	0.000172855	0.001995822	ENSG00000108010	GLRX3
14700.22748	-0.194464158	0.051781961	-3.755442141	0.000173036	0.001996429	ENSG00000275023	MLLT6
754.5347285	-0.39597063	0.105463337	-3.754580907	0.000173632	0.002001827	ENSG00000216490	IFI30
7538.102334	0.206343627	0.05497345	3.753514219	0.000174373	0.002005951	ENSG00000100380	ST13
3640.863997	-0.235590446	0.062766511	-3.753441783	0.000174423	0.002005951	ENSG00000101199	ARFGAP1
3579.912417	0.195983621	0.052213018	3.753539441	0.000174355	0.002005951	ENSG00000126062	TMEM115
672.240289	-0.794463093	0.211669043	-3.753326799	0.000174503	0.002005951	ENSG00000268758	ADGRE4P
78.34309705	-0.675981373	0.180133868	-3.752661167	0.000174967	0.002009808	ENSG00000221944	TIGD1
848.8159032	0.245439651	0.065410451	3.752300257	0.000175219	0.002011225	ENSG00000235106	BRD3OS
5046.646716	-0.196291534	0.052354763	-3.749258405	0.000177358	0.002034281	ENSG00000163714	U2SURP
2558.33413	0.259824701	0.069312463	3.74860002	0.000177824	0.002038131	ENSG00000124299	PEPD
1369.400655	0.297450426	0.079389773	3.746709609	0.000179169	0.00205204	ENSG00000140307	GTF2A2
7684.203938	0.19799041	0.052852266	3.746110128	0.000179598	0.002055441	ENSG00000184840	TMED9
7991.566216	0.179681355	0.047972296	3.745523352	0.000180018	0.002058743	ENSG00000169564	PCBP1
73846.84262	0.183198428	0.04893024	3.744073798	0.00018106	0.002069149	ENSG00000084234	APLP2
1446.349029	-0.285194065	0.076179495	-3.743711682	0.000181322	0.00207062	ENSG00000198000	NOL8
9909.252044	0.212533265	0.056776714	3.743317437	0.000181607	0.002072358	ENSG00000174444	RPL4
307.1465581	-0.450656465	0.120401058	-3.742961016	0.000181864	0.002073786	ENSG00000198169	ZNF251
1685.244241	0.243454467	0.065083742	3.740634157	0.000183557	0.002090029	ENSG00000101843	PSMD10
60.27095776	-1.00582453	0.268880935	-3.740780386	0.00018345	0.002090029	ENSG00000273018	AC107983.2
584.5356015	-0.353239555	0.094458595	-3.739623206	0.000184296	0.002096924	ENSG00000225313	AL513327.1
11884.17639	0.194587387	0.052040083	3.739182837	0.000184619	0.002099072	ENSG00000095139	ARCN1
5843.349125	0.271106103	0.072512528	3.738748482	0.000184939	0.002101172	ENSG00000155304	HSPA13
297.9213797	-0.355619465	0.095130403	-3.738231473	0.000185319	0.002103966	ENSG00000126870	WDR60
1313.784067	-0.31419848	0.084072119	-3.737249422	0.000186044	0.002110664	ENSG00000073169	SELENOO
505.0232003	-0.410845226	0.109937968	-3.737064029	0.000186182	0.002110688	ENSG00000172613	RAD9A
607.3617337	-0.27212235	0.072831686	-3.736318164	0.000186734	0.00211542	ENSG00000259354	AC025580.2
4225.917765	-0.215537186	0.057715597	-3.734470329	0.000188111	0.002129467	ENSG00000166479	TMX3
13251.45495	0.206902037	0.055412392	3.733858606	0.000188568	0.00213156	ENSG00000060558	GNA15
5337.461168	0.204014817	0.054637258	3.73398708	0.000188472	0.00213156	ENSG00000078902	TOLLIP
3833.444728	0.209955462	0.056287307	3.730067654	0.000191428	0.002162324	ENSG00000160075	SSU72
176.8730287	-0.527735997	0.141521144	-3.729025802	0.000192221	0.002169714	ENSG00000249115	HAUS5
5222.935108	-0.403276177	0.108152151	-3.728785528	0.000192405	0.002170215	ENSG00000132274	TRIM22
1188.441165	0.196092504	0.052598621	3.728092113	0.000192935	0.002174624	ENSG00000102100	SLC35A2
170.5103617	-0.451482088	0.121111875	-3.727810235	0.000193151	0.002175487	ENSG00000280138	AC027290.2
107.9602936	-0.549294842	0.147361557	-3.727531481	0.000193364	0.002176325	ENSG00000178852	EFCAB13
107.0981281	-0.702065315	0.188385824	-3.726741742	0.000193971	0.002181581	ENSG00000188389	PDCD1
173.84858	-0.447528827	0.120110209	-3.725984917	0.000194554	0.002186563	ENSG00000198105	ZNF248
3564.538869	0.193472659	0.051957293	3.7236863	0.000196335	0.002204991	ENSG00000143368	SF3B4
165.0891865	-0.470740325	0.126438654	-3.723072878	0.000196813	0.002207184	ENSG00000115042	FAHD2A
52849.44837	0.193457778	0.051959787	3.723221146	0.000196697	0.002207184	ENSG00000142657	PGD
92733.79154	0.190569603	0.051193436	3.722539774	0.000197229	0.002210265	ENSG00000067225	PKM
53.26695226	-1.071500134	0.287930561	-3.721383828	0.000198134	0.002218817	ENSG00000205560	CPT1B
18395.68831	0.244379952	0.065695675	3.719878875	0.000199318	0.002230481	ENSG00000101294	HM13
5012.84647	0.211950906	0.056990217	3.719075263	0.000199953	0.002235986	ENSG00000100934	SEC23A
1202.605264	0.259338414	0.069739161	3.718691337	0.000200258	0.002237785	ENSG00000138175	ARL3
4567.130281	0.173228948	0.046594793	3.717774813	0.000200985	0.002244312	ENSG00000082212	ME2
350.5767989	-0.307894496	0.082841329	-3.716677411	0.00020186	0.00225086	ENSG00000083750	RRAGB
1461.922696	-0.18245709	0.049090462	-3.716752358	0.0002018	0.00225086	ENSG00000110315	RNF141
819.1685858	-0.265670693	0.071524906	-3.714380184	0.000203702	0.002264938	ENSG00000106733	NMRK1
3031.119424	0.254718928	0.068570043	3.714726106	0.000203424	0.002264938	ENSG00000174004	NRROS
688.7930142	-0.256955541	0.06917635	-3.714499822	0.000203606	0.002264938	ENSG00000186470	BTN3A2
23.80747076	-1.066811802	0.287173177	-3.714872727	0.000203306	0.002264938	ENSG00000272588	AC139887.4
1248.88777	-0.28362481	0.07637369	-3.713645508	0.000204295	0.002269427	ENSG00000177225	GATD1
1140.18831	0.264344851	0.071184449	3.713519651	0.000204397	0.002269427	ENSG00000179271	GADD45GIP1
1235.659976	0.274569763	0.073953737	3.712723311	0.000205041	0.002274965	ENSG00000171135	JAGN1
15.14233837	-1.396386784	0.376290857	-3.71092403	0.000206504	0.002289572	ENSG00000255441	AC008750.2
867.6624329	0.266138784	0.071742736	3.709626917	0.000207565	0.002295744	ENSG00000112110	MRPL18
1653.401548	-0.2571441	0.069312043	-3.709948369	0.000207302	0.002295744	ENSG00000157593	SLC35B2
23349.71544	0.180940405	0.048779601	3.709345713	0.000207796	0.002295744	ENSG00000159840	ZYX
54.06517697	-0.759867172	0.204842344	-3.709521959	0.000207651	0.002295744	ENSG00000196388	INCA1
91.79116923	-0.688866405	0.185696281	-3.709640293	0.000207554	0.002295744	ENSG00000269821	KCNQ1OT1
1443.662602	-0.277917457	0.074960709	-3.707508388	0.000209308	0.002304311	ENSG00000020922	MRE11
26671.4025	0.191129834	0.051547885	3.70781134	0.000209058	0.002304311	ENSG00000100030	MAPK1
133.329713	-0.549947691	0.148326496	-3.707683416	0.000209164	0.002304311	ENSG00000162888	C1orf147
162.6516451	-0.522906883	0.141036154	-3.70760878	0.000209226	0.002304311	ENSG00000237938	AL450998.2
39.70936183	-1.16036203	0.312953611	-3.707776459	0.000209087	0.002304311	ENSG00000238152	OR7E140P
787.1391976	0.267780407	0.072233768	3.70713607	0.000209616	0.002306075	ENSG00000183172	SMDT1
5472.300445	0.255837269	0.069024085	3.706492737	0.000210149	0.002310311	ENSG00000166441	RPL27A
863.8018546	-0.255938423	0.069057979	-3.706138336	0.000210443	0.002311708	ENSG00000167785	ZNF558
342.9817745	-0.324455978	0.087549231	-3.705983185	0.000210572	0.002311708	ENSG00000268205	AC005261.2
6828.437627	0.207253584	0.055926939	3.705791625	0.000210732	0.002311831	ENSG00000113384	GOLPH3
74.18223037	-0.789116326	0.212968102	-3.705326378	0.000211119	0.002314454	ENSG00000151006	PRSS53
6160.300823	0.18690313	0.050459932	3.703990914	0.000212234	0.002324046	ENSG00000101182	PSMA7
8539.466652	-0.189132794	0.051067735	-3.703567326	0.000212589	0.002324046	ENSG00000146247	PHIP
6411.034565	0.210584925	0.056858769	3.703649066	0.00021252	0.002324046	ENSG00000147604	RPL7
512.1853732	-0.291606649	0.078735971	-3.703601345	0.00021256	0.002324046	ENSG00000276291	LOC102725126
15955.17709	0.252624429	0.068216891	3.70325332	0.000212852	0.002325298	ENSG00000119714	GPR68
12.13462335	-1.957115541	0.528620106	-3.702310069	0.000213645	0.002332332	ENSG00000213420	GPC2
3556.253751	0.172669587	0.046644087	3.701853746	0.00021403	0.0023349	ENSG00000115561	CHMP3
5753.068289	0.20425767	0.055199776	3.70033514	0.000215315	0.002347278	ENSG00000140931	CMTM3
122.9810394	-0.60673014	0.164026926	-3.698966706	0.000216479	0.002357139	ENSG00000132522	GPS2
27.88179277	-1.065865907	0.288156199	-3.698917154	0.000216521	0.002357139	ENSG00000275854	AC084824.4
17482.45462	0.179626016	0.048591991	3.696617761	0.000218491	0.002376926	ENSG00000113269	RNF130
6997.267361	-0.223663403	0.060532891	-3.694907021	0.000219967	0.002391321	ENSG00000120008	WDR11
1801.274732	0.202200625	0.054735608	3.694133186	0.000220638	0.002396946	ENSG00000136875	PRPF4
4077.516413	0.20439732	0.055350535	3.692779483	0.000221816	0.002408072	ENSG00000171867	PRNP
15964.29995	0.218220327	0.059113255	3.691563367	0.00022288	0.002417937	ENSG00000159346	ADIPOR1
14526.68368	0.221180091	0.059943801	3.689790895	0.000224438	0.002433156	ENSG00000101367	MAPRE1
45585.52693	0.217582957	0.05898926	3.688518182	0.000225564	0.002443661	ENSG00000149925	ALDOA
2627.440898	-0.243482418	0.066056779	-3.685956578	0.000227845	0.00246516	ENSG00000115694	STK25
2433.79179	0.229987401	0.062395935	3.685935631	0.000227864	0.00246516	ENSG00000184983	NDUFA6
616.6159675	-0.332039163	0.090087386	-3.685745342	0.000228034	0.002465295	ENSG00000182903	ZNF721
56.96375603	-0.696047695	0.188895673	-3.684826048	0.000228859	0.002472499	ENSG00000233231	HNRNPA1P49
1442.897848	-0.68782617	0.186693658	-3.684250332	0.000229377	0.002475225	ENSG00000158062	UBXN11
540.2970236	0.298899444	0.081131132	3.684152285	0.000229465	0.002475225	ENSG00000185608	MRPL40
392.4565062	-0.350337419	0.095096569	-3.684017426	0.000229587	0.002475225	ENSG00000214331	AC009053.1
299.2428257	-0.357452249	0.097043587	-3.683419595	0.000230126	0.002479329	ENSG00000165507	DEPP1
1217.975389	-0.231376585	0.062827348	-3.682736777	0.000230743	0.002484268	ENSG00000118762	PKD2
16867.92066	0.227206946	0.061701216	3.682373877	0.000231072	0.002486095	ENSG00000172081	MOB3A
6066.787838	0.20315765	0.055173147	3.682183506	0.000231245	0.00248624	ENSG00000119414	PPP6C
12.47432594	-1.422821042	0.386438077	-3.68188625	0.000231515	0.00248743	ENSG00000255479	AP001189.6
395.112413	-0.307262402	0.083460707	-3.681521676	0.000231846	0.002488637	ENSG00000214193	SH3D21
170.6929214	-0.455512833	0.123733178	-3.681412221	0.000231946	0.002488637	ENSG00000261505	AL031714.1
10717.30742	0.167826854	0.045596282	3.680713557	0.000232582	0.002493753	ENSG00000108883	EFTUD2
1059.170046	-0.299680951	0.081439236	-3.679810423	0.000233407	0.002500885	ENSG00000257354	AC048341.2
8717.235105	0.196820346	0.053503704	3.678630319	0.00023449	0.002507324	ENSG00000069329	VPS35
875.5569527	0.31946786	0.086842325	3.678711486	0.000234415	0.002507324	ENSG00000100216	TOMM22
43383.27277	0.256582721	0.069743191	3.678964484	0.000234183	0.002507324	ENSG00000168461	RAB31
37321.11315	0.209844686	0.057048124	3.678380104	0.00023472	0.002508068	ENSG00000115091	ACTR3
50.85004605	-0.977687871	0.265901792	-3.676875826	0.000236108	0.002521174	ENSG00000106333	PCOLCE
5792.897922	0.165437064	0.045007364	3.675777709	0.000237126	0.002526297	ENSG00000100504	PYGL
12121.46256	0.170651175	0.046427345	3.675660888	0.000237234	0.002526297	ENSG00000112078	KCTD20
186.6579155	-0.374858841	0.101977823	-3.675885886	0.000237025	0.002526297	ENSG00000264343	NOTCH2NL
43.86608867	-0.895558245	0.24363518	-3.675816629	0.00023709	0.002526297	ENSG00000270392	PFN1P2
123.0955343	-0.742282759	0.202008351	-3.674515211	0.000238301	0.00253593	ENSG00000099251	HSD17B7P2
4088.743391	0.269739244	0.073412941	3.674273787	0.000238527	0.002536601	ENSG00000168439	STIP1
6841.337021	0.176298058	0.047986605	3.673901462	0.000238875	0.002537605	ENSG00000006451	RALA
218.0760127	-0.444909517	0.121102525	-3.673825286	0.000238946	0.002537605	ENSG00000245958	LOC645513
178.3334166	-0.406940487	0.110780717	-3.673387361	0.000239356	0.002540233	ENSG00000143178	TBX19
166.6670784	-0.420271959	0.11443612	-3.672546378	0.000240146	0.002545152	ENSG00000104728	ARHGEF10
604.442456	-0.295607988	0.080491159	-3.672552285	0.00024014	0.002545152	ENSG00000186020	ZNF529
330.739499	-0.422129076	0.11497616	-3.671448709	0.000241179	0.002553283	ENSG00000250571	GLI4
94.98237434	-0.574582146	0.156502831	-3.671385004	0.00024124	0.002553283	ENSG00000250959	GLUD1P3
4103.929714	0.206725509	0.056317367	3.670723943	0.000241864	0.002558163	ENSG00000089063	TMEM230
181.4393097	-0.517735095	0.141064991	-3.670188401	0.000242372	0.002561794	ENSG00000130787	HIP1R
87.0679922	-0.609939445	0.166279855	-3.668149958	0.000244312	0.002580555	ENSG00000165121	AL353743.1
7560.624186	0.260170567	0.07093059	3.66795998	0.000244493	0.002580727	ENSG00000197157	SND1
136.1328243	-0.566899158	0.154584451	-3.667245655	0.000245177	0.002586198	ENSG00000110448	CD5
3130.567069	0.205135216	0.055947478	3.666567698	0.000245828	0.002589564	ENSG00000065559	MAP2K4
377.6833394	-0.565940696	0.15435059	-3.666592376	0.000245804	0.002589564	ENSG00000100079	LGALS2
714.6866208	-0.269255243	0.073449256	-3.665867535	0.000246502	0.00259491	ENSG00000105821	DNAJC2
2128.374213	-0.35700565	0.097414787	-3.664799357	0.000247533	0.00260234	ENSG00000089820	ARHGAP4
1668.067815	0.289931194	0.079116327	3.66461899	0.000247707	0.00260234	ENSG00000100632	ERH
3836.62069	0.196420223	0.053596724	3.664780391	0.000247551	0.00260234	ENSG00000130724	CHMP2A
659.8715326	0.280388763	0.076526804	3.663928819	0.000248376	0.002607612	ENSG00000170310	STX8
131.8047217	-0.571467842	0.155995111	-3.663370206	0.000248918	0.002609801	ENSG00000084110	HAL
6856.12403	0.198722673	0.05424363	3.663520901	0.000248772	0.002609801	ENSG00000122958	VPS26A
319.0962425	-0.481628997	0.13147919	-3.663157609	0.000249125	0.002610217	ENSG00000106404	CLDN15
8011.450854	0.198809875	0.054282431	3.66250871	0.000249757	0.002615086	ENSG00000148303	RPL7A
63.95538857	-0.867737166	0.23700646	-3.66123845	0.000250999	0.002626327	ENSG00000139194	RBP5
67.27452555	-0.707684559	0.193324834	-3.660598307	0.000251627	0.002631136	ENSG00000273373	AL355488.1
66.66227913	-0.605085367	0.165329912	-3.659866267	0.000252347	0.002636899	ENSG00000267344	AC003070.1
538.3693208	-0.329025573	0.089923007	-3.658969882	0.000253231	0.002642603	ENSG00000178904	DPY19L3
939.0850594	0.263729923	0.072074459	3.659131502	0.000253071	0.002642603	ENSG00000224051	CPTP
1351.562275	0.240586687	0.065765162	3.658269495	0.000253924	0.002645104	ENSG00000099797	TECR
153.9831129	0.579374758	0.158376391	3.658214168	0.000253979	0.002645104	ENSG00000188536	HBA2
191.8711125	-0.49988598	0.136638842	-3.658447141	0.000253748	0.002645104	ENSG00000229162	AL445471.1
17006.51532	0.199335176	0.054505693	3.657144171	0.000255041	0.002651334	ENSG00000092841	MYL6
169.2131481	-0.471363151	0.128881218	-3.657345561	0.000254841	0.002651334	ENSG00000241014	LOC653160
1058.223252	-0.301774456	0.082517446	-3.657098815	0.000255086	0.002651334	ENSG00000269858	EGLN2
166.0838294	-0.45246325	0.123735594	-3.656694381	0.000255489	0.002653106	ENSG00000100890	KIAA0391
1907.642835	-0.255244513	0.069804042	-3.656586419	0.000255596	0.002653106	ENSG00000204351	SKIV2L
52232.40374	0.278020244	0.076056536	3.655441836	0.000256739	0.002659887	ENSG00000169439	SDC2
6710.403485	0.180804957	0.04946182	3.655444924	0.000256736	0.002659887	ENSG00000170266	GLB1
1693.471453	-0.266700562	0.072960287	-3.655420948	0.00025676	0.002659887	ENSG00000197448	GSTK1
3657.087832	0.217253174	0.059436407	3.655220504	0.000256961	0.002660202	ENSG00000174903	RAB1B
14488.16916	0.216230209	0.059162707	3.654839662	0.000257343	0.002660628	ENSG00000129128	SPCS3
35.63734579	-0.924564741	0.252965641	-3.654902455	0.00025728	0.002660628	ENSG00000181016	LSMEM1
1576.294143	0.200431305	0.054853792	3.65391883	0.000258268	0.002667574	ENSG00000131475	VPS25
2309.69509	-0.262733747	0.071906373	-3.653831179	0.000258356	0.002667574	ENSG00000196998	WDR45
799.7539192	-0.301945075	0.082650594	-3.653271675	0.00025892	0.002669867	ENSG00000135315	CEP162
12.08795378	-1.329967798	0.36403173	-3.653439217	0.000258751	0.002669867	ENSG00000268204	AC008763.1
26368.96439	0.212646793	0.058222856	3.652290662	0.000259911	0.002676557	ENSG00000178695	KCTD12
30.06287523	-1.044025135	0.285848245	-3.652375534	0.000259826	0.002676557	ENSG00000260306	AC092375.2
2217.856674	-0.212360578	0.058148408	-3.652044599	0.000260161	0.002677359	ENSG00000132780	NASP
191.8209508	-0.405813804	0.111130082	-3.651700754	0.000260509	0.002679182	ENSG00000115129	TP53I3
19.79935089	-1.109395207	0.303839746	-3.651251098	0.000260966	0.002682112	ENSG00000130307	USHBP1
3453.830305	0.203906408	0.055850227	3.650950388	0.000261272	0.002683489	ENSG00000147471	PLPBP
1120.539029	-0.286710485	0.078560155	-3.649566193	0.000262684	0.002694447	ENSG00000158411	MITD1
1069.620412	-0.31210198	0.085517135	-3.649584157	0.000262665	0.002694447	ENSG00000182979	MTA1
1389.970138	-0.249182514	0.068332335	-3.646626637	0.000265706	0.002723656	ENSG00000151883	PARP8
785.1384729	-0.280601898	0.076962388	-3.645961433	0.000266394	0.002728922	ENSG00000178761	FAM219B
527.9837448	0.251163272	0.068895719	3.645557014	0.000266813	0.002731426	ENSG00000171443	ZNF524
3857.080677	0.20576093	0.056451691	3.644902873	0.000267493	0.00273578	ENSG00000108100	CCNY
6616.497984	0.244051537	0.066958633	3.644810648	0.000267589	0.00273578	ENSG00000134910	STT3A
7801.03742	0.289904927	0.079548647	3.644372836	0.000268045	0.002737055	ENSG00000134243	SORT1
1439.141167	0.218325665	0.059907914	3.644354326	0.000268064	0.002737055	ENSG00000189159	JPT1
1018.836421	0.246706187	0.067712402	3.643441654	0.000269017	0.002744989	ENSG00000184752	NDUFA12
2218.423467	0.218036899	0.059857986	3.642569917	0.00026993	0.002749431	ENSG00000148908	RGS10
413.0026718	-0.460573718	0.126449457	-3.642354249	0.000270156	0.002749431	ENSG00000198707	CEP290
1303.295955	0.223481403	0.061353056	3.642547205	0.000269953	0.002749431	ENSG00000206053	JPT2
34.66689033	-0.938384408	0.257629257	-3.642382925	0.000270126	0.002749431	ENSG00000233360	LOC101927051
5384.342344	-0.190528294	0.052317581	-3.641764235	0.000270776	0.002752155	ENSG00000072121	ZFYVE26
529.8884182	-0.528258532	0.145053138	-3.641827687	0.000270709	0.002752155	ENSG00000156414	TDRD9
9948.778596	0.236306157	0.064911184	3.64045365	0.000272158	0.002764404	ENSG00000103966	EHD4
1657.948798	0.181220034	0.049797259	3.639156818	0.000273532	0.002774753	ENSG00000135392	DNAJC14
1067.197798	-0.310583467	0.085342321	-3.639266713	0.000273416	0.002774753	ENSG00000140474	ULK3
2436.642156	0.224877615	0.061803866	3.638568716	0.000274157	0.002779291	ENSG00000113811	SELENOK
589.9313048	-0.238939144	0.065679452	-3.637958847	0.000274807	0.002782268	ENSG00000089775	ZBTB25
1258.769999	-0.198669286	0.054609594	-3.637992369	0.000274772	0.002782268	ENSG00000147421	HMBOX1
1674.235995	0.206780623	0.05685395	3.637049339	0.000275779	0.002788597	ENSG00000138698	RAP1GDS1
2244.827501	0.23894985	0.065698993	3.637039751	0.000275789	0.002788597	ENSG00000155366	RHOC
70.01386485	-0.575968755	0.158399118	-3.636186622	0.000276704	0.002796034	ENSG00000240731	AL139287.1
322.2108251	-0.505872566	0.139150089	-3.635445505	0.000277501	0.002798654	ENSG00000138658	ZGRF1
3164.512444	0.192094137	0.052838293	3.635509916	0.000277431	0.002798654	ENSG00000157020	SEC13
59.51373276	-0.606525987	0.166822702	-3.635752087	0.000277171	0.002798654	ENSG00000280434	AL031595.3
33.45555679	-0.940592569	0.258741282	-3.635262844	0.000277697	0.002798831	ENSG00000196074	SYCP2
117.2854155	-0.528770511	0.145520846	-3.633640983	0.00027945	0.002814168	ENSG00000008128	CDK11A
3118.621859	0.264300234	0.07273942	3.633521317	0.000279579	0.002814168	ENSG00000125534	PPDPF
4885.242191	0.194871045	0.053647401	3.63244146	0.000280752	0.002824155	ENSG00000150867	PIP4K2A
17.02967588	-1.389515111	0.382590924	-3.631855914	0.00028139	0.00282875	ENSG00000264304	AC024267.3
5354.122227	-0.251281333	0.06921732	-3.630324529	0.000283065	0.002843757	ENSG00000178685	PARP10
10423.04265	-0.184192307	0.05074412	-3.629825628	0.000283613	0.002847428	ENSG00000058673	ZC3H11A
797.1692796	-0.252255116	0.069506882	-3.629210663	0.000284289	0.002850556	ENSG00000101391	CDK5RAP1
3874.194295	0.193277294	0.05325596	3.629214334	0.000284285	0.002850556	ENSG00000161671	EMC10
38306.1484	0.222151218	0.061267979	3.625894319	0.000287963	0.002885542	ENSG00000067560	RHOA
14172.51033	-0.208749075	0.057579997	-3.62537488	0.000288543	0.002888148	ENSG00000118503	TNFAIP3
138.105624	-0.503593235	0.138909636	-3.625329759	0.000288593	0.002888148	ENSG00000273142	AC073335.2
21.11357747	-1.248590895	0.344464378	-3.624731536	0.000289262	0.002892988	ENSG00000264553	MIR4257
4677.433438	-0.257893505	0.071157859	-3.624244878	0.000289807	0.002895655	ENSG00000012822	CALCOCO1
4923.214066	0.189137009	0.052190161	3.623997431	0.000290084	0.002895655	ENSG00000108774	RAB5C
68.36959144	-0.802094332	0.221326381	-3.624034009	0.000290043	0.002895655	ENSG00000246596	AC139795.1
171.8991701	-0.548371265	0.151348277	-3.623240882	0.000290935	0.002902287	ENSG00000282508	LINC01002
1283.608738	0.242199934	0.066855958	3.622712817	0.000291529	0.002906364	ENSG00000164081	TEX264
356.0913415	-0.4082641	0.112713198	-3.62214992	0.000292165	0.00291084	ENSG00000167895	TMC8
5583.135863	-0.193156496	0.053341622	-3.621121531	0.000293329	0.002920308	ENSG00000112343	TRIM38
53.54956183	-0.65061483	0.179679199	-3.620980242	0.000293489	0.002920308	ENSG00000166582	CENPV
7266.298167	-0.234703422	0.06482478	-3.62058185	0.000293941	0.002922947	ENSG00000165458	INPPL1
901.519469	-0.232679173	0.064275219	-3.620044809	0.000294552	0.002927157	ENSG00000160055	TMEM234
2431.670367	-0.268463968	0.074175493	-3.619308166	0.000295392	0.002929911	ENSG00000151062	CACNA2D4
3209.038682	0.292293931	0.080757125	3.619419704	0.000295264	0.002929911	ENSG00000182551	ADI1
84.70165945	-0.699303658	0.193206939	-3.619454146	0.000295225	0.002929911	ENSG00000243566	UPK3B
8561.189695	0.229187126	0.0633508	3.617746351	0.000297179	0.002945772	ENSG00000131100	ATP6V1E1
424.361623	-0.344409465	0.095211898	-3.617294397	0.000297699	0.002949048	ENSG00000132781	MUTYH
136.6468308	-0.510975922	0.141325171	-3.615604476	0.000299648	0.002966473	ENSG00000261596	AC005632.2
591.8704428	-0.396783275	0.109766018	-3.614809772	0.000300568	0.002973703	ENSG00000111801	BTN3A3
2775.510128	0.20490766	0.056688965	3.614595203	0.000300817	0.002974283	ENSG00000120265	PCMT1
1895.509331	-0.26233916	0.072602286	-3.613373269	0.000302239	0.002986451	ENSG00000124224	PPP4R1L
3697.028582	0.21288786	0.058929275	3.612599374	0.000303143	0.002991597	ENSG00000182899	RPL35A
116.9555921	-0.686905107	0.190140598	-3.612616733	0.000303123	0.002991597	ENSG00000272654	AL358472.2
3503.569591	-0.262943481	0.072797385	-3.611990726	0.000303855	0.002994845	ENSG00000123636	BAZ2B
396.9909301	-0.283639114	0.07852572	-3.612053651	0.000303782	0.002994845	ENSG00000145029	NICN1
1279.398211	0.248750123	0.068875289	3.611601869	0.000304312	0.00299556	ENSG00000111775	COX6A1
375.5882397	0.27166254	0.075217264	3.611704644	0.000304191	0.00299556	ENSG00000213563	C8orf82
2665.219315	0.170010771	0.047080883	3.61103613	0.000304976	0.003000213	ENSG00000124160	NCOA5
1031.019326	-0.299682237	0.08300447	-3.610434899	0.000305684	0.003005284	ENSG00000215041	NEURL4
3237.085148	0.176853481	0.048987434	3.61018056	0.000305984	0.00300634	ENSG00000183864	TOB2
20.1036283	-1.189254527	0.329455903	-3.609753278	0.000306488	0.003009404	ENSG00000180712	LINC02363
21.76513546	-1.070064825	0.2964933	-3.609069156	0.000307298	0.003015455	ENSG00000258521	AL157871.2
3349.593252	0.172845783	0.047894359	3.608896471	0.000307502	0.003015569	ENSG00000101343	CRNKL1
502.428456	-0.319989005	0.088685811	-3.608119506	0.000308424	0.003022714	ENSG00000204344	STK19
3253.08853	0.153980193	0.042691146	3.606841419	0.000309947	0.003031929	ENSG00000067704	IARS2
373.3354537	-0.319332688	0.08853311	-3.606929541	0.000309842	0.003031929	ENSG00000100483	VCPKMT
3416.526354	0.246815891	0.068424817	3.607110724	0.000309626	0.003031929	ENSG00000105520	PLPPR2
1483.584435	0.261212696	0.072435981	3.606118026	0.000310812	0.003035715	ENSG00000004961	HCCS
730.8346713	0.23470606	0.065087102	3.606030269	0.000310917	0.003035715	ENSG00000145979	TBC1D7
831.8223549	0.238394524	0.066109777	3.606040336	0.000310905	0.003035715	ENSG00000184182	UBE2F
11543.19251	0.169675639	0.047055798	3.605839136	0.000311146	0.003036053	ENSG00000103653	CSK
2659.657803	0.234212403	0.064958843	3.605550738	0.000311492	0.003037529	ENSG00000125870	SNRPB2
106.8425249	-0.606671318	0.16829358	-3.604839331	0.000312346	0.003043962	ENSG00000239948	RN7SL368P
8732.972712	0.359210649	0.099657381	3.604456048	0.000312807	0.003046557	ENSG00000108688	CCL7
2451.276076	0.169900818	0.047139962	3.604178086	0.000313142	0.003047918	ENSG00000165660	ABRAXAS2
1143.261384	0.369011866	0.102416843	3.603038871	0.000314518	0.003058016	ENSG00000104918	RETN
3008.896016	0.172016862	0.047742739	3.602995276	0.000314571	0.003058016	ENSG00000158435	CNOT11
4831.334823	0.255944444	0.071045087	3.602563605	0.000315094	0.003061196	ENSG00000116459	ATP5PB
70.60236692	-0.821832708	0.228145892	-3.602224445	0.000315506	0.003063288	ENSG00000105655	ISYNA1
22.06001345	-1.165861022	0.323701355	-3.601656287	0.000316196	0.003068086	ENSG00000280091	AC020895.2
1854.370248	-0.252755217	0.070185939	-3.601223021	0.000316724	0.003069391	ENSG00000113649	TCERG1
565.2305829	-0.263817484	0.073255226	-3.60134693	0.000316573	0.003069391	ENSG00000163882	POLR2H
4432.850476	0.181942236	0.050564358	3.598230886	0.000320389	0.003102988	ENSG00000022277	RTF2
1118.973685	0.234331227	0.065129871	3.597907142	0.000320788	0.003104019	ENSG00000132313	MRPL35
1033.103356	-0.25240148	0.070153964	-3.597822091	0.000320893	0.003104019	ENSG00000145214	DGKQ
9346.811775	0.182187443	0.050645021	3.597341612	0.000321486	0.00310591	ENSG00000119396	RAB14
1756.015503	0.294777317	0.081940394	3.597460357	0.000321339	0.00310591	ENSG00000155959	VBP1
98.58179082	-0.605158663	0.16823722	-3.597055766	0.00032184	0.003107402	ENSG00000167105	TMEM92
8768.461292	0.216177959	0.060134809	3.594888925	0.00032453	0.003131444	ENSG00000108298	RPL19
97.42968111	-0.606086913	0.16861209	-3.594563787	0.000324936	0.003133422	ENSG00000226696	LENG8-AS1
1820.095245	0.252632477	0.070298289	3.59372156	0.000325988	0.003137762	ENSG00000138085	ATRAID
1260.202912	0.258768127	0.072002708	3.593866572	0.000325807	0.003137762	ENSG00000196639	HRH1
3596.743639	-0.217433485	0.060500635	-3.593904156	0.00032576	0.003137762	ENSG00000197818	SLC9A8
5232.630397	0.29433934	0.081923003	3.59287782	0.000327046	0.003146005	ENSG00000134954	ETS1
2444.572703	0.201058329	0.055972652	3.592081509	0.000328047	0.003153694	ENSG00000167461	RAB8A
20828.52647	0.200106113	0.055712943	3.591734719	0.000328484	0.003154013	ENSG00000136238	RAC1
781.9083351	0.303252494	0.084430516	3.591740384	0.000328477	0.003154013	ENSG00000150779	TIMM8B
2985.925277	0.239190149	0.066601237	3.591376983	0.000328935	0.003156406	ENSG00000154813	DPH3
2031.353709	-0.178007317	0.04957356	-3.590771308	0.000329701	0.003161809	ENSG00000130177	CDC16
10979.11434	0.161177132	0.044913699	3.588596251	0.000332463	0.003186344	ENSG00000213654	GPSM3
356.0934878	-0.299127092	0.083369245	-3.587978888	0.000333251	0.003191938	ENSG00000070882	OSBPL3
1231.10123	-0.189835656	0.05293401	-3.586270072	0.000335442	0.003210949	ENSG00000129084	PSMA1
1550.827648	0.20143015	0.056189953	3.584807259	0.000337327	0.003227021	ENSG00000130313	PGLS
57.94730566	-0.622927957	0.173776987	-3.584640116	0.000337543	0.003227112	ENSG00000260279	AC137932.1
722.8273626	0.373453255	0.104193694	3.584221291	0.000338085	0.003230318	ENSG00000244734	HBB
702.7134025	-0.321333391	0.089656888	-3.584034637	0.000338327	0.003230652	ENSG00000106100	NOD1
2040.104529	0.25415144	0.070920668	3.583601918	0.000338888	0.003234035	ENSG00000175606	TMEM70
379.732883	-0.385986052	0.107747585	-3.582317422	0.00034056	0.003247999	ENSG00000009790	TRAF3IP3
10615.19923	0.222180879	0.062029107	3.581880996	0.000341129	0.003251446	ENSG00000118564	FBXL5
2094.1507	-0.22462285	0.062724854	-3.581082096	0.000342174	0.003259417	ENSG00000126070	AGO3
20222.06971	-0.194538056	0.054338173	-3.580136108	0.000343415	0.003269247	ENSG00000173442	EHBP1L1
674.9116792	-0.336221744	0.093964925	-3.578162236	0.000346019	0.003292024	ENSG00000196705	ZNF431
3523.364346	0.23163489	0.064742882	3.577766124	0.000346543	0.003295009	ENSG00000149806	FAU
8064.930273	0.223053855	0.062357837	3.576997948	0.000347563	0.003302565	ENSG00000158985	CDC42SE2
15687.97897	0.26840968	0.075040818	3.576849056	0.000347761	0.003302565	ENSG00000233276	GPX1
12075.49934	0.233279624	0.0652308	3.576218978	0.0003486	0.003304907	ENSG00000118680	MYL12B
2500.037682	0.233110824	0.065184179	3.576187139	0.000348642	0.003304907	ENSG00000136942	RPL35
28069.14123	0.219333031	0.06132827	3.576377281	0.000348389	0.003304907	ENSG00000170385	SLC30A1
333.9457553	-0.501090419	0.140157586	-3.575192989	0.00034997	0.00331548	ENSG00000213918	DNASE1
20151.66276	0.182120732	0.050953401	3.574260564	0.000351219	0.003325299	ENSG00000108518	PFN1
21.29273788	-1.264455832	0.353787384	-3.574055744	0.000351494	0.003325887	ENSG00000248334	WHAMMP2
26640.30295	0.208353654	0.058298744	3.573896075	0.000351709	0.003325903	ENSG00000177156	TALDO1
78.44745455	-0.660828868	0.184915139	-3.573687223	0.000351989	0.003326544	ENSG00000203896	LIME1
9390.408457	0.213258588	0.059681015	3.573307008	0.000352501	0.003329366	ENSG00000165678	GHITM
724.6549286	0.242012754	0.067748561	3.572219826	0.000353968	0.003341202	ENSG00000183207	RUVBL2
9074.328881	0.164049811	0.045938945	3.571040048	0.000355567	0.003354263	ENSG00000147649	MTDH
4546.300178	0.20294023	0.056838521	3.570469938	0.000356341	0.003359544	ENSG00000088298	MMP24-AS1-EDEM2
6561.88628	0.212330799	0.059500147	3.568576015	0.000358927	0.003381329	ENSG00000088986	DYNLL1
888.5415251	0.245096686	0.068684152	3.568460516	0.000359085	0.003381329	ENSG00000130021	PUDP
23167.55571	0.224381788	0.062900257	3.567263443	0.000360729	0.003394762	ENSG00000158710	TAGLN2
1043.8658	-0.284535127	0.079776585	-3.566649628	0.000361574	0.003400671	ENSG00000173530	TNFRSF10D
1460.569784	0.174830843	0.049023329	3.566278495	0.000362087	0.00340344	ENSG00000164897	TMUB1
2848.800726	-0.218344137	0.061233515	-3.565761923	0.000362801	0.003408101	ENSG00000134444	KIAA1468
10384.98045	0.227909538	0.063944397	3.564183092	0.000364991	0.003426617	ENSG00000110958	PTGES3
5071.108157	0.218977058	0.061457043	3.563091332	0.000366513	0.003438839	ENSG00000173726	TOMM20
4373.461164	0.17866509	0.050177089	3.560690604	0.000369881	0.003468353	ENSG00000113161	HMGCR
3108.575568	0.189864236	0.053330689	3.560130916	0.00037067	0.003473669	ENSG00000142507	PSMB6
6837.044308	-0.183132907	0.051454258	-3.55913998	0.000372071	0.003482622	ENSG00000161202	DVL3
541.2051317	-0.839428249	0.2358512	-3.559143427	0.000372066	0.003482622	ENSG00000225138	SLC9A3-AS1
2166.786621	-0.207538277	0.058318564	-3.558700075	0.000372695	0.00348637	ENSG00000205356	TECPR1
2636.722665	0.199390044	0.056046152	3.557604543	0.000374252	0.003496751	ENSG00000167778	SPRYD3
929.5001308	-0.235766853	0.066268443	-3.557754542	0.000374039	0.003496751	ENSG00000234616	JRK
902.7860086	-0.249805293	0.070223859	-3.557270921	0.000374728	0.0034991	ENSG00000251022	THAP9-AS1
10342.8937	-0.240892523	0.06772369	-3.556990491	0.000375128	0.003500744	ENSG00000100813	ACIN1
926.1939184	-0.25699614	0.072284531	-3.555340771	0.00037749	0.003520681	ENSG00000223960	AC009948.1
3239.697394	0.170681913	0.048012972	3.554912514	0.000378105	0.003524316	ENSG00000124207	CSE1L
645.7670453	0.258184344	0.072637889	3.554403169	0.000378838	0.003529044	ENSG00000178464	RPL10P16
2852.860968	0.219825586	0.061852106	3.554051735	0.000379345	0.003531657	ENSG00000197728	LOC101929876
109.3629765	-0.498468997	0.140282918	-3.553312143	0.000380413	0.003539493	ENSG00000278864	AC055811.4
2068.111393	-0.195849089	0.055130689	-3.552451349	0.00038166	0.00354898	ENSG00000137221	TJAP1
275.9353676	-0.505352352	0.142277666	-3.551874077	0.000382498	0.003552546	ENSG00000162461	SLC25A34
2782.398565	0.23688194	0.066689916	3.551990396	0.000382329	0.003552546	ENSG00000221823	PPP3R1
12725.82424	0.20004397	0.056330882	3.551230919	0.000383434	0.003559123	ENSG00000185787	MORF4L1
4443.065755	0.238217514	0.067100648	3.550152229	0.000385008	0.003571616	ENSG00000144713	RPL32
616.3324987	0.268090575	0.075521654	3.549850414	0.00038545	0.003573591	ENSG00000169189	NSMCE1
705.4049696	-0.285921905	0.080549694	-3.549633646	0.000385768	0.003574414	ENSG00000172830	SSH3
5377.40389	0.194721455	0.054859355	3.549466747	0.000386012	0.00357456	ENSG00000143862	ARL8A
42.7369649	-0.787805429	0.22199001	-3.548832805	0.000386943	0.003581054	ENSG00000240373	SEC62-AS1
3626.499032	0.173849053	0.049013837	3.546938216	0.000389736	0.003596252	ENSG00000018510	AGPS
801.2297794	0.231921571	0.065381763	3.547190544	0.000389363	0.003596252	ENSG00000091947	TMEM101
4839.929739	0.156954517	0.044244463	3.547438618	0.000388996	0.003596252	ENSG00000099817	POLR2E
10454.53487	-0.176628119	0.049794226	-3.547160645	0.000389407	0.003596252	ENSG00000103249	CLCN7
15.35231365	-1.325249464	0.373621307	-3.547039313	0.000389586	0.003596252	ENSG00000264384	RN7SL431P
48.87159894	-0.959041535	0.270445745	-3.546151316	0.000390902	0.00360488	ENSG00000111788	AC009533.1
1814.623695	0.264036213	0.074464342	3.545807364	0.000391412	0.003607458	ENSG00000118508	RAB32
2976.382657	0.187654825	0.052931647	3.545229272	0.000392272	0.003613248	ENSG00000129255	MPDU1
276.8469986	-0.359806495	0.101517177	-3.544291769	0.000393669	0.003623985	ENSG00000171101	SIGLEC17P
3587.560446	0.22453632	0.063354465	3.544127812	0.000393914	0.003624104	ENSG00000006007	GDE1
4350.629333	-0.215329174	0.060767374	-3.543499763	0.000394854	0.003630609	ENSG00000100239	PPP6R2
16480.06168	0.187167762	0.052824652	3.543189694	0.000395318	0.003632742	ENSG00000170027	YWHAG
3546.583474	0.173635756	0.049031165	3.541334496	0.000398109	0.003655688	ENSG00000040633	PHF23
7950.966548	0.173163786	0.048899489	3.54121875	0.000398283	0.003655688	ENSG00000117362	APH1A
1733.744153	0.174789445	0.049369914	3.540404077	0.000399515	0.003664839	ENSG00000155849	ELMO1
5237.286013	0.181262259	0.051210396	3.539559777	0.000400795	0.003672269	ENSG00000162368	CMPK1
4088.691101	0.170721364	0.048231371	3.539633264	0.000400683	0.003672269	ENSG00000167671	UBXN6
8174.379329	0.21068311	0.059531927	3.538993651	0.000401656	0.003675842	ENSG00000088832	FKBP1A
38.60314076	-0.810330226	0.228964059	-3.539115395	0.00040147	0.003675842	ENSG00000229127	AC007038.1
10225.17978	0.177473296	0.050152661	3.538661632	0.000402161	0.003678313	ENSG00000119318	RAD23B
28.31017785	-1.185333657	0.335085671	-3.537404791	0.00040408	0.003693701	ENSG00000164776	PHKG1
9359.416082	0.195078512	0.055153554	3.537007114	0.000404689	0.003697104	ENSG00000113575	PPP2CA
4182.985243	0.180280882	0.050977387	3.53648734	0.000405486	0.003699386	ENSG00000114302	PRKAR2A
1209.842468	0.236389113	0.066842451	3.536511751	0.000405448	0.003699386	ENSG00000141552	ANAPC11
619.173936	-0.270569024	0.076510141	-3.536381186	0.000405649	0.003699386	ENSG00000150401	DCUN1D2
126.9568105	-0.505000863	0.142813701	-3.536081339	0.00040611	0.003701426	ENSG00000250645	AC010442.2
81.67779773	-0.547902636	0.154991683	-3.535045397	0.000407705	0.003713801	ENSG00000261094	AC007066.2
10657.00455	0.199731776	0.05651116	3.534377587	0.000408737	0.003721029	ENSG00000196262	PPIA
24.59641806	-1.046782801	0.296186927	-3.534196502	0.000409017	0.00372141	ENSG00000178038	ALS2CL
7157.097851	0.201690002	0.057090679	3.532800928	0.000411182	0.003738932	ENSG00000047249	ATP6V1H
347.0561363	-0.316734616	0.089694034	-3.531278533	0.000413556	0.003756147	ENSG00000219200	RNASEK
37.92784676	-0.712044327	0.201632332	-3.531399555	0.000413367	0.003756147	ENSG00000260233	SSSCA1-AS1
47.2505773	-0.72540605	0.205442028	-3.530952533	0.000414066	0.003758594	ENSG00000261245	AC093520.2
2645.008824	0.214953072	0.060915584	3.528704121	0.0004176	0.003788469	ENSG00000151348	EXT2
18.38844616	-1.199264107	0.339882208	-3.5284698	0.00041797	0.003789624	ENSG00000263826	AC112907.3
128.0934641	-0.490501896	0.139038765	-3.527806763	0.000419018	0.003796925	ENSG00000041880	PARP3
326.3859712	0.296202748	0.083986807	3.526777117	0.000420651	0.003807303	ENSG00000157326	DHRS4L1
925.6300214	-0.402943596	0.114249935	-3.526860611	0.000420518	0.003807303	ENSG00000158805	ZNF276
85.44888853	0.631185263	0.178989494	3.526381629	0.000421279	0.003810786	ENSG00000102471	NDFIP2
19.40132263	-1.044909211	0.296328123	-3.526189822	0.000421585	0.00381134	ENSG00000204177	BMS1P1
1673.448346	0.186861017	0.053026959	3.523887098	0.000425265	0.003840215	ENSG00000167118	URM1
111.7435022	-0.518820748	0.147229801	-3.523884059	0.00042527	0.003840215	ENSG00000246922	UBAP1L
483.170164	0.249090633	0.070693609	3.523524094	0.000425848	0.003843214	ENSG00000099800	TIMM13
5213.827303	0.219571136	0.062324745	3.523016997	0.000426664	0.003846131	ENSG00000197548	ATG7
71.21848843	-0.714124036	0.202695327	-3.523140116	0.000426466	0.003846131	ENSG00000225828	FAM229A
282.4909812	0.315979003	0.089698441	3.522681091	0.000427205	0.003848788	ENSG00000100319	ZMAT5
141.5668381	-0.42232637	0.119902861	-3.522237634	0.00042792	0.00385301	ENSG00000138002	IFT172
3037.618252	0.240063548	0.068160911	3.522012001	0.000428285	0.003854069	ENSG00000004478	FKBP4
141.7678361	-0.800925028	0.227446855	-3.521372174	0.00042932	0.003860131	ENSG00000114270	COL7A1
132.4167264	-0.638876521	0.181432515	-3.521290109	0.000429452	0.003860131	ENSG00000159753	CARMIL2
1127.287022	-0.372841651	0.105925074	-3.519862073	0.000431771	0.003878741	ENSG00000250138	AC139495.3
1124.626361	0.246081918	0.069934117	3.518767784	0.000433556	0.003892536	ENSG00000164366	CCDC127
1482.036088	-0.260309927	0.073995326	-3.517923922	0.000434937	0.003902692	ENSG00000197070	ARRDC1
27.98052816	-1.155485481	0.32847182	-3.517761371	0.000435204	0.003902841	ENSG00000226450	CYP2D8P
14.72651053	1.37688325	0.391487181	3.517058329	0.000436358	0.003908706	ENSG00000102245	CD40LG
1495.226449	-0.251624534	0.071542765	-3.517120623	0.000436255	0.003908706	ENSG00000155287	SLC25A28
1361.96508	-0.267746855	0.076136403	-3.516673316	0.000436991	0.003912136	ENSG00000130813	C19orf66
58.63099818	-0.694149203	0.197424159	-3.516029684	0.000438052	0.003917143	ENSG00000184441	AP001062.1
4578.683624	0.216504634	0.061576422	3.51603141	0.000438049	0.003917143	ENSG00000188612	SUMO2
5485.227185	0.205974691	0.058594409	3.515261866	0.000439321	0.003926239	ENSG00000005020	SKAP2
47.81147352	-0.753762712	0.214454045	-3.514798293	0.000440088	0.00393085	ENSG00000259448	LINC02352
1264.076052	0.255778431	0.07279276	3.513789428	0.000441763	0.003943554	ENSG00000134825	TMEM258
3430.293916	-0.196973776	0.056063321	-3.513416147	0.000442384	0.003944848	ENSG00000085224	ATRX
96.219583	0.598298843	0.170301165	3.513181153	0.000442775	0.003944848	ENSG00000100351	GRAP2
2873.719175	0.148813078	0.042359503	3.513097863	0.000442914	0.003944848	ENSG00000108094	CUL2
85.39201004	-0.612324025	0.174297563	-3.513095738	0.000442918	0.003944848	ENSG00000207650	MIR570
294.5300693	-0.359099747	0.102258679	-3.511679888	0.000445284	0.003963662	ENSG00000082014	SMARCD3
18.6614474	-1.094649201	0.311779753	-3.510969489	0.000446476	0.003971426	ENSG00000120093	HOXB3
1940.445517	0.238356128	0.067891153	3.510856983	0.000446665	0.003971426	ENSG00000173457	PPP1R14B
53.5021044	0.655027977	0.186604695	3.510243811	0.000447696	0.003977768	ENSG00000171843	MLLT3
27937.48843	0.19566119	0.05574186	3.510130285	0.000447887	0.003977768	ENSG00000241839	PLEKHO2
5591.829301	0.246860951	0.070344483	3.50931501	0.000449262	0.003987715	ENSG00000100612	DHRS7
66037.7247	0.211532214	0.06028572	3.508827864	0.000450086	0.003992757	ENSG00000254087	LYN
5751.061294	-0.172783391	0.049246843	-3.508517105	0.000450612	0.003995156	ENSG00000165494	PCF11
231.5463617	-0.471213816	0.134320586	-3.508128053	0.000451272	0.003998734	ENSG00000183604	SMG1P5
3001.308246	0.19429586	0.055409035	3.506573621	0.000453916	0.004018496	ENSG00000179918	SEPHS2
56.66017275	-0.658890573	0.1879047	-3.506514597	0.000454017	0.004018496	ENSG00000231329	AL031772.1
65732.93473	0.173595635	0.049531141	3.50477766	0.000456989	0.004042513	ENSG00000110321	EIF4G2
131.7484894	-0.540776259	0.154311051	-3.504455795	0.000457542	0.004045112	ENSG00000198711	SSBP3-AS1
10.50570039	-1.770192053	0.505187199	-3.504031886	0.00045827	0.004049266	ENSG00000260589	STAM-AS1
947.2273605	0.297186886	0.084826488	3.503468017	0.000459242	0.004055554	ENSG00000177700	POLR2L
8727.155879	-0.161811424	0.046192164	-3.503005891	0.000460039	0.004060302	ENSG00000127483	HP1BP3
1606.061116	-0.230455952	0.06579421	-3.502678302	0.000460605	0.004063002	ENSG00000167792	NDUFV1
6232.662906	-0.216279487	0.061788885	-3.500297644	0.000464739	0.00409401	ENSG00000125633	CCDC93
10226.70494	-0.211785407	0.060506634	-3.500201412	0.000464907	0.00409401	ENSG00000173575	CHD2
97.81220926	-0.652601807	0.186434435	-3.500435986	0.000464498	0.00409401	ENSG00000272578	AP000347.1
2496.207974	0.154105534	0.04403607	3.499529682	0.00046608	0.004102027	ENSG00000069248	NUP133
433.0791834	0.344082873	0.098338793	3.498953597	0.000467088	0.004108585	ENSG00000177370	TIMM22
1000.829975	0.193235452	0.055235174	3.49841305	0.000468036	0.00411315	ENSG00000116221	MRPL37
401.6983308	0.435383943	0.124453822	3.498357344	0.000468133	0.00411315	ENSG00000197582	GPX1P1
3877.618004	-0.167547141	0.047910158	-3.497111019	0.000470326	0.004127772	ENSG00000096746	HNRNPH3
3974.689215	0.207077595	0.059213638	3.497126726	0.000470298	0.004127772	ENSG00000182054	IDH2
18401.85736	0.249738662	0.071419616	3.496779664	0.000470911	0.004128263	ENSG00000182220	ATP6AP2
144.0224237	-1.127920731	0.32254859	-3.496901761	0.000470695	0.004128263	ENSG00000196696	PDXDC2P-NPIPB14P
1846.054342	-0.248053812	0.070986204	-3.494394628	0.000475138	0.004158324	ENSG00000143390	RFX5
2657.792174	0.246904781	0.070657248	3.494401342	0.000475126	0.004158324	ENSG00000213246	SUPT4H1
11.45088227	-1.615477281	0.462276863	-3.494609853	0.000474755	0.004158324	ENSG00000267203	SNRPGP4
1316.764092	-0.274330698	0.078552389	-3.492327893	0.00047883	0.004188288	ENSG00000167967	E4F1
147.6948998	-0.58148451	0.16652698	-3.491833647	0.000479717	0.004191887	ENSG00000182109	AL365277.1
1216.967857	-0.323564823	0.092664203	-3.491799547	0.000479778	0.004191887	ENSG00000197119	SLC25A29
5894.894174	0.187685939	0.053755552	3.49147081	0.000480369	0.004194703	ENSG00000239998	LILRA2
2975.233012	0.22890129	0.065575019	3.490678216	0.000481796	0.004204815	ENSG00000167600	CYP2S1
130.8628503	-0.441167208	0.126409073	-3.489996393	0.000483027	0.004213204	ENSG00000104321	TRPA1
6480.340835	0.236310666	0.067746083	3.488181956	0.000486317	0.004239534	ENSG00000123505	AMD1
1566.943355	0.193673396	0.055540029	3.487095728	0.000488297	0.004254416	ENSG00000135070	ISCA1
31781.9611	0.240691597	0.069035264	3.48650215	0.000489381	0.004261492	ENSG00000168003	SLC3A2
29384.27646	0.196528884	0.056405594	3.484209139	0.000493594	0.004291313	ENSG00000135926	TMBIM1
41.37769498	-0.771801155	0.221528368	-3.483983391	0.00049401	0.004291313	ENSG00000159214	CCDC24
12782.66829	0.186571037	0.05355248	3.483891653	0.000494179	0.004291313	ENSG00000180776	ZDHHC20
616.1902557	0.292165397	0.083856667	3.484104593	0.000493786	0.004291313	ENSG00000204388	HSPA1B
656.0399082	-0.267886218	0.076891734	-3.483940394	0.00049409	0.004291313	ENSG00000271430	NA
193.7650485	-0.390166249	0.112005833	-3.483445799	0.000495003	0.004296079	ENSG00000136111	TBC1D4
39.34716936	-0.836092014	0.240072509	-3.482664532	0.00049645	0.004306242	ENSG00000255182	AC084125.2
19.92487705	-1.084600271	0.311532925	-3.48149484	0.000498623	0.004322694	ENSG00000100038	TOP3B
3282.188425	0.225627361	0.064813128	3.481198433	0.000499176	0.004324852	ENSG00000114391	RPL24
1567.316199	-0.224466774	0.06448223	-3.481064058	0.000499426	0.004324852	ENSG00000169087	HSPBAP1
5429.22142	0.207088292	0.059504568	3.480208337	0.000501024	0.004336286	ENSG00000106615	RHEB
41.61069613	-0.893314139	0.256759395	-3.479187743	0.000502936	0.004350425	ENSG00000196358	NTNG2
9837.569318	-0.275946156	0.079345984	-3.477758304	0.000505626	0.004371269	ENSG00000101745	ANKRD12
205.9854559	0.416307277	0.11972659	3.477149694	0.000506775	0.004378781	ENSG00000277734	TRAC
2001.89661	0.205840782	0.059225079	3.475567857	0.000509773	0.004402252	ENSG00000119471	HSDL2
421.0230878	-0.398661938	0.11472598	-3.474905508	0.000511033	0.004410698	ENSG00000164308	ERAP2
12086.03018	0.257719924	0.074186334	3.473954144	0.000512849	0.004417359	ENSG00000085063	CD59
1249.98973	0.216199682	0.062232864	3.474043574	0.000512678	0.004417359	ENSG00000147224	PRPS1
2473.674753	0.242962072	0.069936349	3.474045685	0.000512674	0.004417359	ENSG00000172809	RPL38
12.86680145	-1.397101884	0.402170045	-3.473908369	0.000512936	0.004417359	ENSG00000258581	AL157871.3
836.9388603	-0.317340674	0.091382111	-3.472678317	0.000515293	0.004435207	ENSG00000157353	FUK
1322.072654	0.269657941	0.077671571	3.471771412	0.000517036	0.004441778	ENSG00000137210	TMEM14B
6703.655503	0.237713321	0.068471933	3.47168992	0.000517193	0.004441778	ENSG00000143870	PDIA6
1735.185071	-0.35059451	0.100983968	-3.471783872	0.000517012	0.004441778	ENSG00000155363	MOV10
17.45788838	-1.2653204	0.364430612	-3.472047511	0.000516505	0.004441778	ENSG00000262663	AC087222.1
298.8778464	0.304755036	0.087796279	3.471161204	0.000518213	0.004448088	ENSG00000002330	BAD
67.03977613	-0.805506989	0.232075352	-3.470885558	0.000518745	0.004450211	ENSG00000204282	TNRC6C-AS1
7554.131434	0.161517742	0.046544073	3.470210733	0.00052005	0.004458959	ENSG00000117758	STX12
1848.490711	-0.260015975	0.074934514	-3.469909432	0.000520634	0.004461515	ENSG00000114770	ABCC5
374.5729495	-0.285307612	0.082229661	-3.469643555	0.000521149	0.004463485	ENSG00000167113	COQ4
245.1890266	0.379498541	0.109420059	3.468272144	0.000523817	0.004483869	ENSG00000237190	CDKN2AIPNL
53216.44831	0.236203964	0.068109772	3.46798937	0.000524368	0.004484894	ENSG00000184009	ACTG1
11851.56978	0.272683716	0.078630418	3.467916403	0.00052451	0.004484894	ENSG00000198843	SELENOT
114.1142628	-0.629283387	0.181472415	-3.467653122	0.000525025	0.004485175	ENSG00000080947	CROCCP3
93.64031092	-0.747890712	0.215679292	-3.467605569	0.000525117	0.004485175	ENSG00000232653	LOC107984057
1479.311494	-0.255349494	0.073647515	-3.467184118	0.000525942	0.004489759	ENSG00000223501	VPS52
2440.699307	0.178911179	0.051612811	3.466410304	0.000527458	0.004500243	ENSG00000171055	FEZ2
3666.297757	-0.201056066	0.058010392	-3.46586294	0.000528533	0.004506952	ENSG00000156931	VPS8
4059.826109	0.216789702	0.062577843	3.464320462	0.000531573	0.004530404	ENSG00000143149	ALDH9A1
1357.112593	0.247033493	0.071320906	3.463689771	0.000532821	0.004538563	ENSG00000120675	DNAJC15
862.4589887	-0.199833019	0.057698878	-3.463377889	0.000533439	0.004541351	ENSG00000204371	EHMT2
67.23837111	-0.833937982	0.240823222	-3.462863649	0.000534459	0.004545085	ENSG00000102057	KCND1
1427.920335	0.256539597	0.074081825	3.462922211	0.000534343	0.004545085	ENSG00000111639	MRPL51
1409.736101	0.198573598	0.05735094	3.462429684	0.000535322	0.004549944	ENSG00000183520	UTP11
4595.272018	0.186076635	0.053746131	3.462140114	0.000535898	0.004552365	ENSG00000101266	CSNK2A1
75.94919593	-0.794547586	0.229510893	-3.461916676	0.000536343	0.00455367	ENSG00000188747	NOXA1
22.73823721	-1.272421034	0.367609898	-3.461335079	0.000537503	0.004561041	ENSG00000268027	AC243960.1
10490.42827	0.196908333	0.056903235	3.460406676	0.00053936	0.004574313	ENSG00000122694	GLIPR2
314.7587235	0.307130063	0.088788456	3.459121578	0.00054194	0.004593701	ENSG00000142694	EVA1B
4308.72857	0.303095589	0.087627001	3.458929172	0.000542327	0.00459449	ENSG00000106366	SERPINE1
466.4652356	0.232589166	0.067251337	3.458506186	0.00054318	0.004599217	ENSG00000183011	NAA38
1417.003568	0.241133305	0.069772595	3.455988772	0.000548278	0.004639871	ENSG00000023697	DERA
1359.403259	-0.222669692	0.064435412	-3.455703685	0.000548858	0.004642266	ENSG00000185000	DGAT1
18.66314735	-1.092840992	0.316305821	-3.455013853	0.000550265	0.004651641	ENSG00000281691	RBM5-AS1
3501.709025	0.292749696	0.084759081	3.453903602	0.000552535	0.004665109	ENSG00000095209	TMEM38B
5608.968354	-0.160419113	0.046447177	-3.453796827	0.000552754	0.004665109	ENSG00000103479	RBL2
659.2947975	0.287451369	0.083224362	3.453932984	0.000552475	0.004665109	ENSG00000205155	PSENEN
7841.371758	-0.170334778	0.04932797	-3.453107371	0.000554168	0.004674524	ENSG00000115020	PIKFYVE
2106.843533	0.173479791	0.050252863	3.452137489	0.000556164	0.004686347	ENSG00000112339	HBS1L
5028.220193	0.213190849	0.061756237	3.452134693	0.00055617	0.004686347	ENSG00000123091	RNF11
824.6918976	0.27323811	0.079162748	3.451599607	0.000557274	0.004693118	ENSG00000158825	CDA
1793.736278	0.199159089	0.057707742	3.451167568	0.000558167	0.004695575	ENSG00000160446	ZDHHC12
19521.24373	0.1478217	0.042831943	3.451202301	0.000558095	0.004695575	ENSG00000168036	CTNNB1
2458.010137	0.232712512	0.0674416	3.450578173	0.000559387	0.004703308	ENSG00000126882	FAM78A
37129.64709	0.197541803	0.057254891	3.450217096	0.000560136	0.00470707	ENSG00000143549	TPM3
1220.784531	0.211914519	0.061433782	3.449478664	0.00056167	0.004717425	ENSG00000141759	TXNL4A
954.1102248	-0.296463685	0.085968365	-3.448520676	0.000563666	0.004729106	ENSG00000165684	SNAPC4
6422.778275	0.216437955	0.062761656	3.448569866	0.000563564	0.004729106	ENSG00000176871	WSB2
4382.357965	0.214653057	0.06224977	3.448254612	0.000564222	0.004731226	ENSG00000116030	SUMO1
1185.115798	-0.252993535	0.07339604	-3.44696435	0.000566923	0.004751329	ENSG00000060971	ACAA1
8607.047748	0.217064599	0.063000784	3.445426972	0.000570158	0.00477076	ENSG00000111269	CREBL2
58.36973556	-0.661199807	0.191904302	-3.445466315	0.000570075	0.00477076	ENSG00000230061	TRPM2-AS
55.81393506	-0.775775723	0.225143581	-3.445693278	0.000569596	0.00477076	ENSG00000279700	AC131212.2
54.31428329	-0.800368811	0.232408678	-3.443799171	0.000573602	0.004796245	ENSG00000095539	SEMA4G
2483.274654	0.236366961	0.068637555	3.443697274	0.000573818	0.004796245	ENSG00000154582	ELOC
3875.86449	0.171165258	0.049716647	3.442815783	0.000575691	0.004809331	ENSG00000198876	DCAF12
9743.932498	0.185331687	0.053834933	3.442591565	0.000576169	0.004810748	ENSG00000170889	RPS9
3509.309337	0.21770925	0.063243147	3.442416454	0.000576542	0.004811292	ENSG00000100554	ATP6V1D
7144.978097	0.178362734	0.051818066	3.442095576	0.000577226	0.004811862	ENSG00000144909	OSBPL11
15.1658599	-1.125338225	0.326923051	-3.442211308	0.000576979	0.004811862	ENSG00000188818	ZDHHC11
107.5255694	-0.41999975	0.122067438	-3.440718983	0.000580171	0.004833828	ENSG00000267632	AC067852.6
106.5386652	-0.646633374	0.187954927	-3.44036406	0.000580932	0.004837592	ENSG00000205593	DENND6B
6693.515225	0.172374777	0.050115601	3.43954322	0.000582697	0.004849701	ENSG00000136930	PSMB7
4187.830417	0.213191605	0.061988323	3.43922202	0.000583389	0.004849753	ENSG00000150459	SAP18
108.1135464	-0.533370434	0.15508976	-3.439108004	0.000583634	0.004849753	ENSG00000159433	STARD9
1710.425505	0.277883105	0.080800354	3.439132245	0.000583582	0.004849753	ENSG00000176597	B3GNT5
97.75171688	-0.494925908	0.143946569	-3.438261225	0.000585463	0.004862359	ENSG00000269220	LINC00528
2260.12053	0.18981658	0.055215997	3.437709931	0.000586656	0.004869679	ENSG00000130311	DDA1
5068.486825	0.198758747	0.057842521	3.436204757	0.000589925	0.004894215	ENSG00000132341	RAN
45.05449518	-0.720011362	0.209612032	-3.434971534	0.000592616	0.004913932	ENSG00000228302	AL512770.1
40817.89722	0.187575467	0.054619136	3.434244506	0.000594208	0.004924518	ENSG00000204103	MAFB
33425.95667	0.206731474	0.060204568	3.433817109	0.000595146	0.004929674	ENSG00000167004	PDIA3
5066.99352	-0.287685552	0.083808519	-3.432652831	0.000597707	0.004948266	ENSG00000023445	BIRC3
13.4314678	-1.287711044	0.3751984	-3.432080315	0.00059897	0.004956097	ENSG00000225891	AL513365.2
104.225096	-0.594334603	0.173258445	-3.430335549	0.000602835	0.004985187	ENSG00000260852	FBXL19-AS1
24.12176254	-0.933048806	0.272009584	-3.430205624	0.000603124	0.004985187	ENSG00000279636	LINC00216
30.54357122	-0.909899299	0.265384873	-3.42860272	0.000606697	0.005012067	ENSG00000087303	NID2
5416.006238	0.174913522	0.051027125	3.427853765	0.000608373	0.005019542	ENSG00000077380	DYNC1I2
2204.612503	0.171153378	0.049931438	3.427767842	0.000608566	0.005019542	ENSG00000122882	ECD
138.2280292	-0.392123924	0.114393601	-3.427848414	0.000608385	0.005019542	ENSG00000250548	LINC01303
137.140662	-0.537929534	0.156954311	-3.427300143	0.000609615	0.005025543	ENSG00000238164	TNFRSF14-AS1
2199.22584	0.243318724	0.07101619	3.426242983	0.000611993	0.005034908	ENSG00000148229	POLE3
3370.096868	0.164394189	0.047981185	3.426221916	0.00061204	0.005034908	ENSG00000173011	TADA2B
4211.867745	0.199396981	0.058196468	3.42627289	0.000611925	0.005034908	ENSG00000187735	TCEA1
136.589488	-0.505197403	0.147439321	-3.426476732	0.000611466	0.005034908	ENSG00000228409	CCT6P1
1899.055305	0.229453874	0.066974684	3.425979191	0.000612587	0.005036733	ENSG00000079459	FDFT1
5504.345176	0.192052656	0.056060059	3.425837571	0.000612907	0.005036733	ENSG00000213585	VDAC1
26560.1728	0.229927312	0.067130724	3.425068245	0.000614645	0.005048362	ENSG00000185624	P4HB
5074.882245	0.180471328	0.05269617	3.424752274	0.00061536	0.00505158	ENSG00000163812	ZDHHC3
84.30102714	-0.726272433	0.212116875	-3.423925771	0.000617235	0.005061649	ENSG00000135976	ANKRD36
663.0235566	0.254949474	0.074460769	3.423943624	0.000617194	0.005061649	ENSG00000141401	IMPA2
1578.919153	0.24132448	0.070489311	3.423561318	0.000618063	0.005065782	ENSG00000204070	SYS1
3761.440447	0.25005282	0.073058759	3.422626145	0.000620193	0.005080575	ENSG00000182117	NOP10
90.130126	-0.496044977	0.144945901	-3.422276686	0.000620991	0.005084444	ENSG00000275888	AC132872.3
1417.121723	0.200170303	0.058495571	3.421973633	0.000621683	0.005087448	ENSG00000185164	NOMO2
156.7795126	-0.380097648	0.111106466	-3.421021858	0.000623863	0.005102613	ENSG00000187994	RINL
9880.473995	0.190941854	0.055817658	3.420814521	0.000624339	0.005103832	ENSG00000140941	MAP1LC3B
8468.027147	0.205720575	0.060147024	3.420295165	0.000625532	0.005110255	ENSG00000101558	VAPA
789.9909329	0.249700317	0.073007776	3.420187944	0.000625779	0.005110255	ENSG00000151135	TMEM263
18926.39738	-0.211461308	0.061836196	-3.419701107	0.0006269	0.005116733	ENSG00000157106	SMG1
1708.548404	0.180214858	0.052717266	3.418516748	0.000629634	0.00513637	ENSG00000176101	SSNA1
467.9649732	-0.288557016	0.084418538	-3.41817122	0.000630434	0.005140211	ENSG00000148399	DPH7
2825.263014	0.21900388	0.064113638	3.41587045	0.000635785	0.005181133	ENSG00000149084	HSD17B12
5133.779523	0.155373406	0.045487948	3.415704874	0.000636172	0.005181581	ENSG00000092203	TOX4
56.31910474	1.389886064	0.406929331	3.415546531	0.000636542	0.005181893	ENSG00000102837	OLFM4
3036.305348	0.244433071	0.071602056	3.413771684	0.000640702	0.005210335	ENSG00000132963	POMP
4505.711402	-0.22520538	0.065969506	-3.413780004	0.000640683	0.005210335	ENSG00000168404	MLKL
137.8369089	-0.411999242	0.120701354	-3.413377147	0.000641631	0.00521517	ENSG00000174353	TRIM74
6097.287446	0.194809239	0.057088598	3.412401897	0.000643931	0.005231144	ENSG00000115170	ACVR1
131.7146851	-0.740772467	0.217153666	-3.411282346	0.000646581	0.005249942	ENSG00000064787	BCAS1
3030.972771	0.22105416	0.064805517	3.41103922	0.000647158	0.005251896	ENSG00000233927	RPS28
280.8541405	-0.432727411	0.126870273	-3.410786478	0.000647758	0.005254037	ENSG00000149591	TAGLN
19985.36868	0.196873259	0.057725847	3.410487145	0.000648469	0.005257078	ENSG00000171860	C3AR1
9176.241267	0.264068451	0.077438208	3.410053728	0.000649501	0.005262708	ENSG00000198964	SGMS1
114.036802	0.445323825	0.130602135	3.409774464	0.000650166	0.005265369	ENSG00000169891	REPS2
2353.122718	0.230851634	0.067710262	3.409403922	0.00065105	0.005269795	ENSG00000114942	EEF1B2
30.62970773	-0.895602867	0.262771843	-3.408290849	0.000653712	0.005288599	ENSG00000243650	RN7SL834P
988.2878213	0.22114001	0.064886273	3.408117011	0.000654128	0.005289231	ENSG00000156831	NSMCE2
3489.554408	0.170015591	0.049918019	3.405896166	0.000659473	0.005326929	ENSG00000103342	GSPT1
2531.509637	0.179911672	0.052821949	3.406002122	0.000659217	0.005326929	ENSG00000143294	PRCC
989.1170703	0.296304408	0.087010929	3.405370033	0.000660745	0.005334445	ENSG00000183617	MRPL54
1133.849695	0.206092515	0.060532312	3.404669477	0.000662442	0.005345385	ENSG00000204310	AGPAT1
100.5558505	-0.543616801	0.159763024	-3.402644671	0.00066737	0.005382373	ENSG00000250116	LOC100506142
199.1666254	0.381501993	0.112133705	3.402206254	0.000668442	0.005388233	ENSG00000267317	AC027307.2
5593.035942	-0.221830913	0.065230201	-3.400739387	0.000672039	0.005414434	ENSG00000214655	ZSWIM8
79.45942457	-0.493150629	0.145042493	-3.400042413	0.000673754	0.005422661	ENSG00000178026	LRRC75B
142.6801253	-0.523110514	0.153853305	-3.400060304	0.00067371	0.005422661	ENSG00000239779	WBP1
88.47564053	-0.495930393	0.145876294	-3.399664052	0.000674687	0.005427373	ENSG00000130518	IQCN
9041.161989	0.181796858	0.053482622	3.399176245	0.000675891	0.005434265	ENSG00000138107	ACTR1A
4591.98567	0.199169827	0.058603599	3.398593796	0.000677332	0.005442627	ENSG00000074319	TSG101
115.397657	-0.649025929	0.190975676	-3.398474308	0.000677628	0.005442627	ENSG00000237491	AL669831.5
5282.996637	0.167266413	0.049225942	3.3979322	0.000678972	0.005450621	ENSG00000115966	ATF2
951.9455706	-0.28102596	0.082719325	-3.397343492	0.000680435	0.005459556	ENSG00000178295	GEN1
1698.844926	0.171027797	0.050348351	3.396889744	0.000681564	0.005465809	ENSG00000110711	AIP
27.50192955	-0.982417781	0.289239669	-3.396552706	0.000682404	0.005469737	ENSG00000262587	LOC554206
82.79777481	-0.583001614	0.171669497	-3.396069919	0.000683609	0.005476584	ENSG00000234912	SNHG20
33.22387626	-0.820157445	0.241567007	-3.395155057	0.000685897	0.005492101	ENSG00000160318	CLDND2
38.24841033	-0.789079052	0.232433859	-3.394854154	0.000686652	0.005495324	ENSG00000236255	AC009404.1
2897.033666	0.196504089	0.057895594	3.394111312	0.000688517	0.005507431	ENSG00000164244	PRRC1
27.98852139	-0.915505634	0.269746587	-3.393947058	0.00068893	0.005507915	ENSG00000133401	PDZD2
2016.434351	0.26859629	0.07915409	3.393334304	0.000690473	0.005515123	ENSG00000105514	RAB3D
6505.793994	0.185306596	0.054609413	3.393308701	0.000690538	0.005515123	ENSG00000197771	MCMBP
2395.242465	0.19450116	0.057334477	3.392394439	0.000692846	0.005530733	ENSG00000102882	MAPK3
3576.501075	0.212380563	0.062615813	3.391803942	0.000694341	0.005536796	ENSG00000055211	GINM1
1540.776064	0.201297666	0.059352336	3.391571089	0.000694931	0.005536796	ENSG00000102178	UBL4A
889.2614494	0.283672947	0.083641468	3.391534766	0.000695023	0.005536796	ENSG00000172172	MRPL13
2592.205932	0.161564104	0.047633935	3.391785765	0.000694387	0.005536796	ENSG00000189077	TMEM120A
43.04838813	-0.877957043	0.25888264	-3.391332239	0.000695537	0.005538065	ENSG00000260121	AC138028.4
2476.205198	0.214349247	0.063212457	3.390933617	0.00069655	0.005543301	ENSG00000163866	SMIM12
8202.176727	-0.181941569	0.05366891	-3.390073844	0.000698738	0.005555056	ENSG00000134698	AGO4
3223.399465	0.232628528	0.068619179	3.390138622	0.000698573	0.005555056	ENSG00000173674	LOC107984923
2904.236603	-0.175033485	0.051639659	-3.389516649	0.00070016	0.005560062	ENSG00000051009	FAM160A2
5025.044992	0.177351764	0.052327433	3.389269352	0.000700791	0.005560062	ENSG00000174021	GNG5
5501.040937	0.159971514	0.04719931	3.38927656	0.000700773	0.005560062	ENSG00000185009	AP3M1
5697.572948	0.242073071	0.071417229	3.38956125	0.000700046	0.005560062	ENSG00000198189	HSD17B11
22567.50904	0.192540269	0.056816882	3.388786237	0.000702027	0.00556704	ENSG00000167658	EEF2
3693.911593	0.158694466	0.046834508	3.388408942	0.000702994	0.005571876	ENSG00000072042	RDH11
3303.757097	0.183103107	0.054046534	3.387878821	0.000704354	0.005579825	ENSG00000143420	ENSA
1386.058533	-0.268198185	0.079185206	-3.386973379	0.000706682	0.005595435	ENSG00000059122	FLYWCH1
1913.201034	0.204296876	0.060326278	3.386532109	0.00070782	0.005601602	ENSG00000204438	GPANK1
9612.010468	0.237121944	0.070024601	3.386266252	0.000708506	0.005604193	ENSG00000105329	TGFB1
25342.30923	0.197405916	0.058305871	3.385695335	0.000709982	0.005613023	ENSG00000104904	OAZ1
2396.253309	0.170467367	0.050356151	3.385234213	0.000711175	0.005619617	ENSG00000102978	POLR2C
248.3697094	-0.433962599	0.128227222	-3.384325047	0.000713535	0.00563541	ENSG00000189190	ZNF600
14814.81235	0.229075379	0.067695785	3.383894257	0.000714655	0.005641407	ENSG00000140526	ABHD2
11021.59325	0.159742069	0.047211742	3.383524177	0.000715619	0.005646162	ENSG00000169813	HNRNPF
5489.704696	0.197205038	0.058299599	3.382613985	0.000717995	0.005659464	ENSG00000029364	SLC39A9
1450.878659	0.215042061	0.063574979	3.382495187	0.000718305	0.005659464	ENSG00000163159	VPS72
40.28155446	-0.786428047	0.232501655	-3.382462151	0.000718392	0.005659464	ENSG00000200235	SNORA27
297.7825154	0.283193167	0.083733917	3.382060403	0.000719443	0.00566489	ENSG00000114405	C3orf14
1716.192292	-0.274040943	0.081043061	-3.381423898	0.000721112	0.00567517	ENSG00000250033	SLC7A11-AS1
320.8344916	-0.313253649	0.092646827	-3.381158952	0.000721808	0.005677785	ENSG00000255455	LOC103611081
3980.950326	-0.212155663	0.062768994	-3.379943671	0.000725007	0.005700079	ENSG00000170004	CHD3
245.3529255	0.370624961	0.109661785	3.379709368	0.000725625	0.005702071	ENSG00000144867	SRPRB
5290.251766	0.157582444	0.046639063	3.378765236	0.000728122	0.005715937	ENSG00000122729	ACO1
1186.521805	-0.238060523	0.070455504	-3.378877602	0.000727824	0.005715937	ENSG00000145241	CENPC
1658.187104	0.165965699	0.049125159	3.378425697	0.000729021	0.005720126	ENSG00000110435	PDHX
2144.627862	0.287753677	0.085188672	3.377839697	0.000730577	0.005729451	ENSG00000100744	GSKIP
36039.67825	0.186346863	0.055178963	3.377135982	0.000732448	0.005741248	ENSG00000141367	CLTC
364.4049953	-0.296749978	0.08787872	-3.376812721	0.00073331	0.005745117	ENSG00000184271	POU6F1
629.0166775	-0.294724357	0.087286867	-3.376502888	0.000734136	0.005748708	ENSG00000185596	WASH3P
6398.578296	0.19090678	0.056556474	3.375507102	0.000736798	0.005766491	ENSG00000180398	MCFD2
10.14764288	-1.625972355	0.481715716	-3.375377428	0.000737145	0.005766491	ENSG00000272894	AC004982.2
96.72845802	-0.549602331	0.162838598	-3.375135497	0.000737794	0.005768674	ENSG00000280128	AL662795.2
270.7525874	-0.324331412	0.096102131	-3.3748618	0.000738528	0.005771525	ENSG00000104218	CSPP1
[truncated: 13,623 more rows]
