# Supplementary material for: Context-specific regulation of surface and soluble IL7R expression by an autoimmune risk allele
Source: Nat Commun. 2019 Oct 8;10:4575. doi: 10.1038/s41467-019-12393-1 (PMC6783569; doi:10.1038/s41467-019-12393-1)
Supplement: Supplementary file 8 — Supplementary Data 4 [file 41467_2019_12393_MOESM8_ESM.csv]

	p_val	avg_logFC	pct.1	pct.2	p_val_adj
SYNE2	1.21088934097408e-95	1.25151582167159	0.579	0.012	4.07997054547805e-91
BCL11B	6.72660357086461e-65	0.730199058667243	0.395	0.008	2.26646180716712e-60
IL7R	5.47686996041315e-64	1.35139181157877	0.711	0.043	1.84537656446161e-59
CD3D	3.93082479315197e-61	1.31468453628498	0.816	0.064	1.32445210580463e-56
RASGRP1	6.56216454915172e-58	0.490049893548778	0.316	0.005	2.21105572319118e-53
CD2	1.03033420599912e-57	1.44987536465408	0.711	0.05	3.47160807369343e-53
ETS1	8.39702228303881e-57	1.22306923734781	0.605	0.034	2.8292926880471e-52
LCK	1.11619455240172e-54	0.697313077625809	0.447	0.016	3.76090592486234e-50
TCF7	5.16038665130467e-54	0.663962510516615	0.368	0.01	1.7387406782906e-49
SLC38A1	6.07498769835117e-49	0.621045569034603	0.289	0.006	2.04690635508244e-44
CD3E	5.93694957030956e-48	0.873565378309942	0.5	0.026	2.0003957882201e-43
IKZF3	9.05991127228753e-47	0.490420247515598	0.316	0.008	3.05264650408456e-42
BIRC3	6.32031483584534e-44	0.865341094168215	0.605	0.045	2.12956688078973e-39
CD3G	7.87776181375948e-44	0.815372425350393	0.447	0.023	2.65433306552812e-39
TC2N	2.16785318526265e-43	0.446446051764481	0.289	0.007	7.30436452242397e-39
RORA	3.96874727309642e-39	0.536413127504794	0.316	0.011	1.33722970619711e-34
LTB	3.50045255978818e-38	2.25846607351766	0.816	0.129	1.17944248549503e-33
IL32	5.55336393789158e-38	2.13551042401448	0.868	0.165	1.87115044523319e-33
CLEC2D	6.96532603079244e-38	0.833051569721456	0.474	0.032	2.34689695281521e-33
CD7	3.87650233769604e-37	0.737434456067897	0.395	0.022	1.3061486976633e-32
CD6	7.10281288926633e-37	0.547907410027818	0.342	0.015	2.3932217749094e-32
TRBC2	1.27006956795143e-36	0.958761472599278	0.632	0.064	4.27937240225555e-32
SH2D1A	4.66167919138758e-36	0.480055659601702	0.316	0.013	1.57070618674613e-31
TRAC	2.65294450548019e-34	1.23531008627028	0.684	0.084	8.93883121676495e-30
GZMK	6.61391141107419e-32	0.850556058782106	0.342	0.019	2.22849131084734e-27
ITM2A	4.65696440847687e-31	0.573438354589078	0.263	0.01	1.5691175877922e-26
SPOCK2	8.15968104004505e-31	0.779582436362731	0.289	0.014	2.74932292963278e-26
CST7	4.10250647698451e-27	0.98383256258285	0.421	0.039	1.38229853235516e-22
GZMM	5.97537396072158e-27	0.448278704281549	0.289	0.016	2.01334250232553e-22
PDE3B	1.60673938818803e-26	0.542616773228541	0.316	0.02	5.41374769456076e-22
FLT3LG	8.20405853901069e-26	0.412456921647761	0.263	0.014	2.76427548413426e-21
GZMA	1.16627160274817e-24	0.90637601960869	0.395	0.038	3.92963553829969e-20
TRBC1	8.95972731666797e-24	1.02698987387796	0.395	0.038	3.0188905220781e-19
ACAP1	1.86669820640743e-23	0.726727625199248	0.526	0.069	6.28965293666921e-19
CCL5	1.1277422414618e-22	1.70303853828597	0.605	0.107	3.7998147083814e-18
C12orf75	1.18492859519499e-22	0.666850805310683	0.342	0.03	3.99249840865e-18
FYN	4.36876449999597e-21	0.750605639979928	0.605	0.1	1.47201151062864e-16
OCIAD2	8.135125438728e-21	0.39420613784433	0.316	0.026	2.74104916532501e-16
CYFIP2	5.62536366200313e-20	0.383920791272403	0.289	0.023	1.89541003227533e-15
LAT	3.86655369270264e-18	0.428087096466023	0.316	0.031	1.30279660121923e-13
CD27	2.28135106107618e-16	0.773304023853226	0.263	0.026	7.68678426519007e-12
ODF2L	3.86942147653224e-16	0.396683861368284	0.263	0.025	1.30376287230277e-11
PBXIP1	7.17796955027887e-16	0.554183782697364	0.316	0.038	2.41854506027096e-11
RNF125	2.62686592413853e-15	0.403941028877135	0.263	0.026	8.85096204479235e-11
RPL13A	2.68141602141385e-15	0.646456826535566	1	0.998	9.03476314255181e-11
RPS15A	3.00859109105637e-15	0.643114406688994	1	0.996	1.01371468222053e-10
PDCD4	1.1312966569566e-14	0.575478566377186	0.368	0.054	3.81179095594955e-10
RPS3	1.42740592594633e-14	0.747380703940528	1	0.97	4.80950152688357e-10
WDR54	1.53801395535804e-14	0.417835723148897	0.289	0.034	5.18218422118339e-10
KLRB1	9.70218544440191e-14	1.3466592259599	0.316	0.047	3.26905436363678e-09
RPS27A	1.19326686967835e-13	0.619339672255874	1	0.994	4.02059339069423e-09
TTC39C	1.41102883301812e-13	0.515208119047868	0.368	0.058	4.75432054997127e-09
AKNA	1.44521549482645e-13	0.576386457715383	0.421	0.073	4.86950908826822e-09
KIF2A	4.83257112354323e-13	0.47482449386791	0.342	0.051	1.62828651436666e-08
RPS26	1.04633532505063e-12	0.560160661584531	1	0.986	3.52552224422561e-08
RPL13	1.24385409060164e-12	0.587983601627031	1	0.997	4.19104197287317e-08
RPL23A	1.76842242432899e-12	0.619952872455031	1	0.983	5.95852251653411e-08
SEPT1	2.036088319818e-12	0.393482266980272	0.289	0.039	6.86039598479477e-08
RPL3	2.10102160652549e-12	0.744046398845323	1	0.946	7.07918220102697e-08
LDHB	2.80738004316291e-12	0.785165806689519	0.526	0.133	9.45918631743313e-08
FTL	2.93669191604782e-12	-1.00495137598439	1	1	9.89488974193153e-08
TYROBP	3.78603076632265e-12	-0.634101589680984	0.947	0.997	1.27566520640475e-07
RPL10	5.23648088644196e-12	0.542560418689609	1	0.995	1.76437986987775e-07
PSAP	1.06000577290989e-11	-0.903946615271236	0.974	0.983	3.57158345124258e-07
RPL32	1.11508696870355e-11	0.448505431003065	1	0.995	3.75717403234976e-07
POLR2J3	1.13177952721979e-11	0.550470418516639	0.474	0.106	3.81341793901436e-07
ATP2B4	1.25521424597348e-11	0.474289295517643	0.395	0.073	4.22931888038305e-07
NKG7	1.60915617189068e-11	1.25136230150244	0.421	0.096	5.42189080556846e-07
RPSA	1.6776235513656e-11	0.750455998194119	1	0.924	5.65258479397124e-07
RPL30	1.80998426913773e-11	0.505416135434605	0.974	0.992	6.09856099643266e-07
SERF2	1.97617119314709e-11	-0.557853402600397	1	0.999	6.65851121818979e-07
ISG20	2.09474270107137e-11	0.567026759225795	0.553	0.138	7.05802605698988e-07
RPS14	2.77415132644261e-11	0.493326263161877	1	0.993	9.34722547931573e-07
MGEA5	6.20733417700827e-11	0.517725236402487	0.579	0.146	2.09149917760117e-06
RPS4X	1.22994445779785e-10	0.77636890733968	1	0.936	4.14417485610406e-06
USP36	1.31639424727102e-10	0.301419437830562	0.289	0.045	4.43545877675496e-06
SARAF	1.45820598627068e-10	0.737452349510865	0.868	0.488	4.91327925014042e-06
CYLD	1.60724955830998e-10	0.606344135015386	0.526	0.139	5.41546666176965e-06
GLTSCR2	1.79242959938654e-10	0.796704424191719	0.842	0.393	6.03941229217301e-06
EEF1A1	1.86716247271214e-10	0.553834207562744	1	0.999	6.29121723555629e-06
ZNF394	2.05933275209201e-10	0.319859976238282	0.289	0.046	6.93871577489882e-06
PEBP1	2.57055613846853e-10	0.522415219910975	0.579	0.161	8.66123185295588e-06
RPL14	3.22786120062627e-10	0.574295911608757	1	0.951	1.08759555293902e-05
CD48	3.45448841471368e-10	0.7623363816484	0.711	0.272	1.16395532645363e-05
EEF1D	3.48328248581045e-10	0.555495038035715	1	0.857	1.17365720076897e-05
BTG1	3.68681487690594e-10	0.753074469195457	0.921	0.533	1.24223540462469e-05
RPS23	4.53772437962003e-10	0.455109262594359	1	0.992	1.52894085246917e-05
RPS25	5.46362274161581e-10	0.500495377454226	1	0.982	1.84091304656003e-05
OPTN	5.69293862274736e-10	0.458289214927417	0.368	0.076	1.9181787395485e-05
RPS18	6.18172403479116e-10	0.627805359398244	1	0.995	2.08287009628253e-05
IL2RG	7.133927396884e-10	0.627527946029221	0.5	0.131	2.4037054971061e-05
MALAT1	7.4333121821952e-10	0.713589839616877	1	0.99	2.50458020666885e-05
GPX1	8.14833133275376e-10	-0.706411634497213	0.895	0.988	2.74549875925805e-05
GART	8.91900682586219e-10	0.323543618420917	0.289	0.049	3.00517015990601e-05
FCER1G	1.14390809448419e-09	-0.699754886899717	0.921	0.984	3.85428393355501e-05
RPS27	1.18414158759678e-09	0.512921761071667	1	0.999	3.98984666524858e-05
RUNX3	2.11429985028117e-09	0.41049521827803	0.316	0.061	7.12392191553738e-05
OAZ1	2.2205263016855e-09	-0.428625038268794	1	1	7.48184132089911e-05
TMSB10	2.23866720316974e-09	-0.42677803256551	1	1	7.54296527436013e-05
NPC2	2.6293038271658e-09	-0.686345304978246	0.763	0.962	8.85917631525244e-05
ARID5B	2.97603430576454e-09	0.487553665764294	0.263	0.045	0.00010027449989843
RPL10A	3.01271009638028e-09	0.619823592693117	1	0.913	0.000101510253987437
RPL35A	3.97065902744141e-09	0.411476909526433	1	0.982	0.000133787385270611
S100A11	4.06763206928582e-09	-0.520923533148911	1	0.998	0.000137054794942516
S1PR4	4.43230031257891e-09	0.500990545153198	0.421	0.105	0.000149341926732034
CXCR4	4.72278872394202e-09	0.766949457981754	0.711	0.284	0.000159129643264502
LYAR	6.10491482277616e-09	0.521422612221292	0.447	0.12	0.00020569900003862
RARRES3	6.36387360308929e-09	0.742766748731159	0.658	0.254	0.000214424357182491
RPL18A	6.46163150332063e-09	0.442199290860209	1	0.994	0.000217718211872885
FTH1	6.52154197344755e-09	-0.606320034909893	1	1	0.000219736835253342
CDC25B	1.06306203567385e-08	0.272543620282123	0.263	0.045	0.000358188122299948
CNOT6L	1.190694620963e-08	0.487284306174338	0.316	0.067	0.000401192645587274
RBL2	1.20045111832824e-08	0.368432573732105	0.316	0.065	0.000404479999809517
NAA25	1.2067764685526e-08	0.400744442942792	0.289	0.057	0.000406611263314112
C12orf57	1.41640364767057e-08	0.544750465732355	0.368	0.089	0.000477243045046122
GIMAP7	1.48922453533935e-08	0.645726192522277	0.447	0.127	0.000501779314937241
AES	1.5097534115103e-08	0.685728297566123	0.711	0.298	0.000508696314474279
SLFN5	1.57986318336939e-08	0.491629091417539	0.395	0.099	0.000532319101004482
STK17A	1.73965429640166e-08	0.38670129349529	0.289	0.057	0.000586159118629574
EPC1	2.02685402467722e-08	0.437769964276193	0.5	0.142	0.000682928195074742
TBC1D10C	3.2295513940228e-08	0.417204878657734	0.263	0.05	0.00108816504670204
TOB1	4.14421532064616e-08	0.351674665255505	0.395	0.096	0.00139635191013852
RPL28	4.38385474881761e-08	0.311610967174578	1	1	0.00147709601906661
RPS19	4.49451715047428e-08	0.382834799404955	1	0.999	0.00151438260868081
RPL21	4.65980425177095e-08	0.381065478282334	1	0.998	0.0015700744445917
CD74	5.30236629458459e-08	-0.589179133670997	0.974	0.992	0.00178657929929733
RPL18	6.40300474786064e-08	0.485429180621626	1	0.966	0.00215742841974417
RPL27A	7.68423907581769e-08	0.384348576348286	1	0.993	0.00258912751420601
ZCCHC11	8.41183292870083e-08	0.423771838869206	0.289	0.061	0.00283428298699646
RCAN3	8.74937268853047e-08	0.333853247119704	0.289	0.061	0.00294801363367346
NAP1L4	9.18574992273005e-08	0.393723648449217	0.368	0.091	0.00309504657896466
CST3	1.25430497250098e-07	-0.559540967755175	0.947	0.988	0.0042262551743448
MT-ND6	1.29185048354524e-07	0.441843107897625	0.395	0.105	0.00435276101925732
ATP5E	1.57613774002627e-07	-0.398970095438288	1	0.999	0.00531063850124453
SOD1	1.58854896163159e-07	0.451180124827497	0.789	0.328	0.00535245687132147
RPL9	1.71167957981632e-07	0.391170011311624	1	0.99	0.00576733317623311
HLA-DRA	1.78682646057262e-07	-0.526584606218989	0.974	0.994	0.00602053307625339
GNB2L1	1.87270320769143e-07	0.458559821065476	0.974	0.843	0.0063098861879955
C19orf43	1.96596409971857e-07	0.47512343674034	0.921	0.524	0.00662411943759175
PCSK7	1.98815892977013e-07	0.474562177730525	0.395	0.108	0.00669890269796747
C16orf54	2.0191054903516e-07	0.519798814418188	0.316	0.077	0.00680317403919069
ACTB	2.09553772017602e-07	-0.391622042228454	1	1	0.00706070479436109
RPL7A	2.22276908269505e-07	0.476784676185016	1	0.912	0.00748939814723269
RPL34	2.8213305237914e-07	0.386239959666804	1	0.995	0.00950619106686275
GPBP1	3.33675344138865e-07	0.431624973538667	0.579	0.193	0.0112428570454149
RPS6	3.44621796045775e-07	0.495253840388549	0.974	0.987	0.0116116867959664
NKTR	3.51693015607143e-07	0.361712072572802	0.421	0.117	0.0118499444678671
RPS5	3.51913480585604e-07	0.449176386362179	1	0.934	0.0118573728148513
FAM107B	3.64488941159515e-07	0.43016518427913	0.711	0.267	0.0122810903834287
RPS15	3.78272997024622e-07	0.317052877744138	1	0.995	0.0127455303617476
CRIP2	4.37710632506328e-07	0.583572142442205	0.289	0.072	0.0147482220516682
MLLT6	4.49804028197421e-07	0.35886502976643	0.316	0.077	0.0151556969260839
SVIP	4.51575588303663e-07	0.431280598877824	0.263	0.055	0.0152153878723036
XIST	4.5517943636526e-07	0.458639721864449	0.368	0.101	0.0153368159288911
FAU	4.70811593053363e-07	0.326403860914374	1	0.995	0.01586352581634
ADD3	4.97995408687629e-07	0.394755414162151	0.342	0.089	0.016779457300321
EPB41L4A-AS1	5.00219079436314e-07	0.395248028099343	0.289	0.068	0.0168543816625271
RPS29	5.55608568513633e-07	0.340903421934517	1	0.997	0.0187206751074983
PNISR	5.91460444640709e-07	0.501115259216599	0.605	0.23	0.019928668221724
RPLP1	6.26533057237168e-07	0.301539885613318	1	1	0.0211104048305491
RPL6	7.13981740813885e-07	0.463228190290659	1	0.97	0.024056900774983
RPS16	7.84695561874202e-07	0.38016260976154	1	0.986	0.0264395322617894
RPS3A	9.34698567300906e-07	0.417987594148674	1	0.983	0.0314937335266367
NFATC3	9.35542969546433e-07	0.413384985976193	0.316	0.08	0.0315221848158975
MIR4435-2HG	9.62686360998661e-07	0.346557239874805	0.316	0.078	0.0324367542474889
TEX264	9.87568577220698e-07	0.305538424045769	0.316	0.078	0.0332751356408742
RPS7	1.12840669717005e-06	0.364986335183296	1	0.953	0.0380205352544477
CD52	1.16767034673666e-06	0.549523226807317	0.921	0.658	0.039343484662945
DDX6	1.20394135963556e-06	0.57828121587018	0.5	0.178	0.0405656001715607
CRBN	1.30443815097993e-06	0.336363071107053	0.289	0.07	0.0439517390591178
CDC42EP3	1.31073522159211e-06	0.359581995197273	0.289	0.07	0.0441639125563246
DDX24	1.31709223800299e-06	0.496851120823823	0.526	0.187	0.0443781058672727
CD69	1.39530231175094e-06	0.336522321866017	0.289	0.07	0.0470133160921362
RPL11	1.42850762936575e-06	0.407938270966753	1	0.991	0.0481321360638496
HIST1H4C	1.47817339206579e-06	0.322830522211873	0.289	0.069	0.0498055742722648
HLA-DPA1	1.50183652553037e-06	-0.73731484222662	0.816	0.91	0.0506028798912204
AIF1	1.56892774160347e-06	-0.526278849250587	0.921	0.977	0.0528634513255872
LINC00152	1.6497076915136e-06	0.599538915972185	0.447	0.155	0.0555852509578593
EVL	1.96417100332916e-06	0.415756273317216	0.474	0.16	0.0661807777861728
CHD3	2.00190389722828e-06	0.268475289818005	0.263	0.059	0.0674521499132096
RPL31	2.03279251652058e-06	0.420719505308374	0.974	0.974	0.0684929110516444
RPL4	2.50697764745844e-06	0.479654667506752	0.974	0.789	0.0844701048534648
HLA-DPB1	2.63020534458316e-06	-0.629606214760081	0.842	0.937	0.0886221388803849
WHSC1L1	2.74125589916844e-06	0.463773421607106	0.368	0.113	0.0923638762665813
RPS2	2.882928092359e-06	0.311504830928425	1	0.997	0.0971373791439443
GPRIN3	3.38377319564618e-06	0.405645376889134	0.368	0.112	0.114012854054102
RASSF5	3.80620501610007e-06	0.31175407172926	0.342	0.096	0.128246271812476
PRKACB	3.95423304995684e-06	0.354649863311594	0.263	0.065	0.133233928385246
RPL19	4.0895732939849e-06	0.330303998122125	1	0.994	0.137794082567527
CCT7	4.0915319597798e-06	0.394938219020453	0.368	0.113	0.137860077852821
RPL26	4.12440991042962e-06	0.325418765344365	1	0.99	0.138967867522016
MFSD10	4.13706614963348e-06	0.284956946910441	0.316	0.084	0.13939430684575
CTSD	4.21894038022617e-06	-0.86019742548653	0.842	0.868	0.142152977171341
RPL5	4.53214423517078e-06	0.637853543013245	0.947	0.774	0.152706067859844
CTSB	4.71172331592895e-06	-0.706999445902826	0.895	0.953	0.15875680540691
LST1	5.09153992657239e-06	-0.519651196926304	0.895	0.931	0.17155434628593
NPM1	5.13641073032025e-06	0.620479031448508	0.789	0.5	0.173066223147411
ICAM3	5.35378344874395e-06	0.330766734032329	0.368	0.11	0.180390379521979
VAMP8	5.72681052203078e-06	-0.559305686098695	0.789	0.906	0.192959153729305
TRADD	6.51813646339806e-06	0.296457462613984	0.395	0.121	0.219622089997734
RPL7	6.65041545159441e-06	0.437577320267023	0.974	0.972	0.224079098226022
PPP2R5C	7.08924476393797e-06	0.390595706677927	0.684	0.289	0.238865013076126
RPS12	7.60387351575226e-06	0.347086378214958	1	0.999	0.256204914239757
BCLAF1	8.14356887029044e-06	0.466174948165442	0.579	0.231	0.274389409515566
PTPRC	8.46914679002534e-06	0.502233061208022	0.895	0.61	0.285359431943114
EEF2	9.14632631158487e-06	0.469028980667011	0.868	0.559	0.308176318742541
BRI3	9.41995731047688e-06	-0.650776305996406	0.579	0.762	0.317396041619208
RAC1	9.70193312777671e-06	-0.550589839878598	0.842	0.879	0.326896934807309
CSTB	1.03661275288268e-05	-0.692103600604255	0.789	0.919	0.349276300956292
BDP1	1.04311742261343e-05	0.391851047108154	0.368	0.115	0.351467984375367
GRN	1.07403970120472e-05	-0.624591763518159	0.658	0.796	0.361886936923918
GLUL	1.22028322064774e-05	-0.855301200022299	0.737	0.855	0.411162228365049
TPT1	1.22722079932609e-05	0.302037877281362	1	0.996	0.413499776124933
GYPC	1.45362783224503e-05	0.304142749415544	0.447	0.147	0.489785361796642
HTT	1.5823781999204e-05	0.265789254030216	0.263	0.068	0.533166510681181
RAC2	1.69216313121653e-05	0.435883908883924	0.553	0.23	0.570157445432099
PRKX	1.70929431094496e-05	0.438226600163336	0.368	0.121	0.575929625129795
ILKAP	1.98031638084484e-05	0.337486144419209	0.263	0.071	0.667247801361861
PHIP	1.98605744598891e-05	0.290145658130124	0.447	0.151	0.669182195851503
JAML	2.0383572750485e-05	0.347961897425934	0.421	0.141	0.686804100254841
GIMAP2	2.133668925072e-05	0.251636597075204	0.263	0.069	0.718918407613758
RPL15	2.21436948199598e-05	0.378906497707205	1	0.958	0.746109653263726
TNFAIP3	2.27100826800225e-05	0.338199799404953	0.395	0.132	0.765193525820678
EEF1B2	2.27781929342803e-05	0.37309273810991	1	0.783	0.76748843272764
FAM65B	2.31699868887079e-05	0.37281369143822	0.368	0.117	0.780689538228124
HLA-C	2.41084496067214e-05	0.409980312439106	1	0.911	0.812310101048869
ANKRD12	2.41243696049302e-05	0.437298737631108	0.605	0.287	0.812846509468517
SH3BGRL3	2.48049066309434e-05	-0.360386415695328	1	0.993	0.835776524023006
TMX4	2.58042742708095e-05	0.436892017964826	0.368	0.126	0.869449217280655
VAMP2	2.66255795848237e-05	0.384445141775923	0.553	0.223	0.89712227853105
RPL22	2.81292456575867e-05	0.287146493271039	1	0.976	0.947786803186726
CD68	2.98593803041812e-05	-0.732650406873719	0.447	0.681	1
RPL24	3.07398022069445e-05	0.369623565038637	1	0.957	1
EIF3G	3.15740241485229e-05	0.384010437950146	0.763	0.353	1
TAF1D	3.16114873286264e-05	0.323107490851366	0.395	0.136	1
TUBA1B	3.24644460312003e-05	-0.588712720328993	0.868	0.878	1
ANKRD11	3.55228836835777e-05	0.487184091762903	0.447	0.188	1
YBX1	4.01687365396958e-05	-0.448397832848447	0.947	0.944	1
SERINC3	4.04728253848121e-05	0.311901569128444	0.368	0.123	1
EMB	4.14938956908179e-05	0.392575406256077	0.474	0.188	1
LGALS1	4.16771462392888e-05	-0.406136995772907	1	0.997	1
NFKB2	4.63086640959823e-05	0.296060194334834	0.263	0.074	1
CD37	4.6651896864382e-05	0.463476177030341	0.763	0.396	1
APOBEC3G	4.94180462731989e-05	0.388348860699604	0.289	0.089	1
CYBB	4.95358049790691e-05	-0.465711549932977	0.684	0.837	1
NSMCE1	5.01862913599861e-05	0.305744518994261	0.289	0.087	1
SDCBP	5.10925810164182e-05	-0.692772892998425	0.553	0.725	1
SMCHD1	5.11054929480035e-05	0.405875720903461	0.421	0.16	1
MARCO	5.14055906083829e-05	-0.893463402810148	0.421	0.615	1
HLA-DMA	5.24728515303054e-05	-0.668023207040977	0.579	0.689	1
GNG5	5.29491427262002e-05	-0.452744351537307	0.868	0.879	1
FCGR3A	5.34869801163171e-05	-0.706190305492982	0.684	0.801	1
SMAP2	5.71293074129725e-05	0.333518375801466	0.579	0.238	1
INPP5D	5.80215229690958e-05	0.310652659152885	0.263	0.077	1
RPS20	5.83554700500591e-05	0.301792797518226	1	0.996	1
RPL38	5.95115735707875e-05	0.26365173981835	1	0.981	1
RBM5	6.63322913510159e-05	0.284549607611252	0.316	0.099	1
BIN1	7.03751826507977e-05	0.265450374530227	0.263	0.075	1
MEAF6	7.91253077145328e-05	0.274644865771745	0.395	0.137	1
EIF3F	8.23556857712057e-05	0.405177347817584	0.737	0.373	1
CTSS	8.35254575725415e-05	-0.409229781982102	0.816	0.903	1
AKAP9	8.50587825229831e-05	0.347020444927288	0.368	0.128	1
S100A8	8.51996563086853e-05	-0.586242057371117	0.947	0.951	1
CCND3	8.5758855643912e-05	0.288033892907055	0.421	0.152	1
CTSZ	0.000105068957435686	-0.674732515407348	0.526	0.741	1
IKZF1	0.0001105957590031	0.322864312433988	0.526	0.213	1
BTF3	0.000111721155419519	0.351516814600144	0.868	0.741	1
ZFP36L2	0.000113642725193407	0.572924241904328	0.632	0.351	1
FAM49B	0.00012249615949736	-0.634718926020846	0.395	0.634	1
NUDT21	0.000156232511245137	0.361992562699203	0.368	0.14	1
PRPF38B	0.00018254246422547	0.333288987850804	0.421	0.167	1
SRSF5	0.000185649708274997	0.447122273465	0.842	0.504	1
PPM1G	0.000186235009991892	0.25766565994184	0.368	0.132	1
AP1S2	0.000187440355887308	-0.646270127481521	0.658	0.753	1
RPS8	0.000188919379006902	0.318214214732255	1	0.986	1
GPX4	0.000198168133726244	-0.403456854950612	0.816	0.879	1
NOSIP	0.000213409616714876	0.303855319408247	0.421	0.168	1
PRDX2	0.000213616317746983	0.293004378538895	0.289	0.096	1
UQCR11	0.000218707343762018	-0.423562438627675	0.842	0.898	1
CALR	0.000227388926764696	-0.646079818330411	0.553	0.711	1
CD163	0.000233251575904464	-0.845675625520012	0.263	0.52	1
RPS17	0.000237973454410969	0.251999876098936	1	0.991	1
HNMT	0.000254598225397854	-0.717173305153041	0.184	0.448	1
DNAJC19	0.000255347174247784	0.286084605053777	0.342	0.125	1
XRCC6	0.000259620208631222	0.383924113734816	0.553	0.257	1
CHD1	0.000261192976754028	0.260737456192571	0.368	0.135	1
FCGRT	0.00027958049857836	-0.642460973878645	0.395	0.597	1
ARID4B	0.000290980123789628	0.25717190179215	0.421	0.162	1
KIAA1551	0.000293068464587464	0.334443089401438	0.395	0.157	1
RPL29	0.000300256981535301	0.281038832767502	1	0.967	1
PCNX	0.000304774046213733	0.281531272071684	0.289	0.097	1
C9orf142	0.000306344042895553	0.390222908289938	0.474	0.2	1
PAG1	0.000326799136395615	0.450471226065487	0.368	0.148	1
EMD	0.000364322287304419	0.289431655442099	0.368	0.14	1
ACTR2	0.000372607253323157	-0.521883547678161	0.632	0.761	1
GSTK1	0.000381373227484665	0.299663484658069	0.684	0.34	1
ARAP2	0.000382194327925397	0.31350878706726	0.263	0.086	1
NOP56	0.000392288906820114	0.27814940032295	0.289	0.101	1
FNBP1	0.00041470849866125	0.297038596423569	0.553	0.244	1
RANBP2	0.000419678313928833	0.266828353287712	0.368	0.139	1
MARCKS	0.000443645114958912	-0.69599919546229	0.474	0.686	1
ANP32B	0.000472100582932004	0.354595988585503	0.684	0.363	1
N4BP2L2	0.000485943169138816	0.323679472198398	0.579	0.272	1
SUN2	0.000487606495620164	0.277621382885814	0.395	0.156	1
RPS9	0.000505375294742134	0.261089581033218	1	0.983	1
BAZ2A	0.000517306308979467	0.36362347086487	0.289	0.104	1
JAK1	0.000520186236674966	0.379393807301184	0.632	0.306	1
PLXDC2	0.000533039112687862	-0.585719161147303	0.237	0.48	1
NDUFB11	0.000575456258037308	0.291916387911574	0.842	0.5	1
USP3	0.000587051371177612	0.329276199218375	0.447	0.196	1
ATF5	0.00060779610467906	-0.74341764856516	0.289	0.512	1
FCGR1A	0.000627348276915928	-0.669084524985701	0.132	0.38	1
STK4	0.000634025758194063	0.459113945893304	0.553	0.278	1
EIF3L	0.000638761641044906	0.36975693219354	0.553	0.28	1
PQBP1	0.000653859721120856	0.257886223429996	0.316	0.113	1
CELF2	0.000662410577327841	0.31571384235722	0.684	0.351	1
CD63	0.000688592111378387	-0.48874847427376	0.868	0.852	1
FOXP1	0.000694917795549116	0.37571799847736	0.395	0.174	1
SELPLG	0.000707454909527498	0.29665520294988	0.474	0.208	1
SPI1	0.000791382342013407	-0.493019706310962	0.526	0.681	1
S100A6	0.000793360456707666	-0.347746291343952	1	1	1
TUBA1C	0.000814018052884437	-0.690260457853632	0.316	0.499	1
GPNMB	0.00083803565847104	-0.69711692405557	0.211	0.458	1
SRSF11	0.000838685980157235	0.301213439257533	0.5	0.223	1
HSBP1	0.000846335080176804	-0.498323554222729	0.605	0.666	1
CMC1	0.000846976931287265	0.302189842163206	0.263	0.093	1
TYMP	0.000857673670168822	-0.371098879587673	0.974	0.978	1
SP100	0.000884266021502637	0.389314814873681	0.421	0.2	1
LY96	0.00088598419634144	-0.681562933085649	0.289	0.48	1
ASAH1	0.000891573456810947	-0.67156328986825	0.237	0.462	1
LEPROTL1	0.000925183441101763	0.253962269335448	0.421	0.18	1
RPL8	0.000964135985769701	0.253185947948806	1	0.98	1
EIF4B	0.00103832840205159	0.34527209583678	0.526	0.245	1
S100A9	0.0010826767879576	-0.591741483463578	0.947	0.978	1
NPL	0.00117579983312827	-0.689770481491869	0.053	0.284	1
CORO1A	0.00118560178156325	0.335880804246075	0.816	0.597	1
STK17B	0.00120143398929396	0.322782192097202	0.579	0.295	1
CCDC167	0.00125477939716496	0.335674516393006	0.421	0.182	1
SEPT6	0.00142973468570886	0.338150288583518	0.342	0.143	1
RNASE1	0.00155460467717745	-0.941077707423116	0.237	0.473	1
VPS28	0.00161965073587462	0.310194032479883	0.605	0.314	1
STK24	0.00162630826614291	0.32811371885473	0.421	0.188	1
HINT1	0.00170300987019005	0.430472517842133	0.789	0.627	1
DONSON	0.00170947669104715	0.347188738271606	0.658	0.377	1
ADAP2	0.00177304910012597	-0.636820193424044	0.263	0.445	1
FABP5	0.00179514860391171	-0.751718405371974	0.553	0.686	1
RNF130	0.00185638886963636	-0.567171015134529	0.447	0.563	1
RPLP0	0.00185987225537593	0.303699500221291	0.974	0.923	1
TM2D1	0.001876930831962	0.260353115463271	0.263	0.1	1
SON	0.00188749075079718	0.278412437999521	0.763	0.475	1
RPS11	0.00191903287769804	0.267373847939874	0.974	0.978	1
TUFM	0.00194161789991154	0.291369505515912	0.395	0.175	1
ARPC4	0.00195933660428147	-0.452561447302244	0.474	0.635	1
TSPO	0.00200511884632255	-0.392871161030433	0.895	0.87	1
C6orf48	0.00207726809522771	0.39970424493394	0.395	0.206	1
NAP1L1	0.00221651215210381	0.404348770483343	0.789	0.539	1
COTL1	0.00222091289121463	-0.290770578846742	1	0.978	1
AC090498.1	0.00238780956984635	0.264039163488901	0.632	0.339	1
CDKN2D	0.0024069048860379	0.302264722949264	0.342	0.143	1
DAB2	0.00243537575505123	-0.677736329833279	0.237	0.452	1
MIS18BP1	0.00245443730577944	0.270501739282111	0.368	0.157	1
UBL5	0.00250641027817808	-0.355713932154646	0.895	0.882	1
CRIP1	0.00251222018822289	0.271191786546593	0.842	0.56	1
DNTTIP2	0.00253224008256219	0.267737335626935	0.289	0.117	1
HSP90B1	0.00261775765958979	-0.488565434361761	0.474	0.603	1
CALM1	0.00272330273775312	0.303204387495986	0.868	0.762	1
ATP6V1F	0.00276598189981792	-0.459877706094948	0.763	0.75	1
ANXA5	0.00280657612471363	-0.445358812811472	0.737	0.747	1
GNG2	0.00289015353466093	0.289066211830193	0.263	0.107	1
STAT1	0.00308640778533794	-0.560826846389651	0.342	0.551	1
GSTO1	0.00312184767901957	-0.493657435692588	0.658	0.713	1
IFITM3	0.003394884611959	-0.474475671190278	0.526	0.73	1
ATOX1	0.00343361705701502	-0.521112018144861	0.579	0.669	1
HNRNPA1	0.00345735529609658	0.39853728757993	0.842	0.738	1
C20orf24	0.00352287536140125	-0.559496557630244	0.184	0.381	1
BSG	0.003582641581235	0.258430257352888	0.658	0.346	1
MKLN1	0.00362752477808676	0.329328074165502	0.263	0.108	1
SLA	0.0036281982989852	0.343054537284042	0.289	0.124	1
SNRPD2	0.00366773786004203	0.337487524249136	0.816	0.535	1
RPS10	0.00370232665840907	0.251080148764598	1	0.918	1
ISCU	0.00385819076031349	0.257243853719316	0.579	0.303	1
FUBP1	0.00389578611610685	0.306593556586259	0.289	0.125	1
SNHG8	0.00406767423139518	0.269194978024182	0.553	0.292	1
SEPT9	0.00408805941892344	0.311465728056289	0.447	0.212	1
SAT1	0.00415830901070962	-0.33954853380007	0.895	0.954	1
STXBP2	0.00432179944421646	-0.616039001659644	0.421	0.604	1
RHOA	0.00434316825453614	-0.344041688776394	0.895	0.891	1
HLA-DQB1	0.00449769505551329	-0.505466824726994	0.579	0.656	1
ERICH1	0.00452250097297471	0.260342411962721	0.316	0.141	1
RNASE6	0.00487638810546149	-0.550609649858489	0.158	0.362	1
CD14	0.0049626204198523	-0.550623507985976	0.789	0.803	1
ATP6V0E1	0.00498412130703172	-0.358526723937759	0.711	0.758	1
PEA15	0.0050466284880963	-0.516101265908737	0.342	0.514	1
CUTA	0.00504884975145831	0.318048675823668	0.526	0.298	1
ARF6	0.00507548158564811	-0.423981777316553	0.816	0.781	1
LGMN	0.00521001796121295	-1.09443551626838	0.211	0.409	1
USMG5	0.00548520890395316	-0.390165003468069	0.763	0.8	1
TOMM20	0.00563070185543274	0.28538213151771	0.553	0.293	1
COX7A2	0.00566880084945416	-0.363364092123742	0.763	0.823	1
NACA	0.00575093734357449	0.275140818641404	0.974	0.901	1
TSC22D3	0.00577691317004698	0.358450234889642	0.711	0.419	1
EZR	0.00580049463513636	0.352724483367806	0.684	0.449	1
TSTD1	0.0058328583823404	0.251503107620353	0.289	0.125	1
AP2S1	0.00587417913807742	-0.289782515639023	0.763	0.809	1
ELOVL5	0.00597094193440972	0.269392484193352	0.289	0.132	1
MYL12A	0.00605937582556555	0.294629197315073	0.921	0.644	1
HLA-DMB	0.00612159006672002	-0.45750883130415	0.368	0.499	1
CNDP2	0.00615839857532595	-0.535317286633942	0.158	0.332	1
COMT	0.00622112496379506	-0.535199465042469	0.105	0.286	1
C14orf2	0.00654363756409504	-0.293424933920206	0.842	0.824	1
GNAI2	0.00669550680159512	-0.370589293849646	0.632	0.722	1
RNMT	0.00711028106121592	0.252079742871875	0.395	0.194	1
LINC00936	0.00718540043817598	0.271659908239577	0.289	0.13	1
NCL	0.0072174496523904	0.284104147595436	0.632	0.4	1
FN1	0.00731325495484816	-0.59527292745853	0.711	0.777	1
POMP	0.00787114281371782	-0.372802529198979	0.763	0.808	1
GGNBP2	0.00791992462443441	0.290840771546063	0.342	0.155	1
RSL24D1	0.00814838990301897	0.255108803233943	0.474	0.267	1
NDUFB2	0.00832556748937925	-0.34357300170457	0.737	0.775	1
FXYD5	0.00833291738646972	0.285220336242814	0.789	0.638	1
PCBP1	0.0085815422643316	-0.361955923373216	0.816	0.792	1
RB1CC1	0.00887476224829663	0.270640162090919	0.263	0.117	1
PPHLN1	0.00911331464030028	0.25646687119489	0.263	0.117	1
LAMTOR1	0.00957095249615483	-0.405256427534315	0.368	0.539	1
TNFSF13B	0.00966295950243882	-0.357243730749991	0.316	0.522	1
SSB	0.00968103426374893	0.318054896654054	0.5	0.281	1
SSR3	0.00992359921722767	-0.488750453381531	0.263	0.415	1
SERPINA1	0.0100670538339528	-0.424973588423297	0.711	0.727	1
EIF3H	0.0104391923295466	0.269548726966636	0.605	0.393	1
MEF2C	0.0104839348394066	-0.529046472638939	0.263	0.409	1
RHOG	0.0109859635832782	-0.419260813956433	0.526	0.634	1
KCTD12	0.0110811520417819	-0.333699925558398	0.579	0.741	1
ARHGDIB	0.0112042888460613	0.258174290757031	0.842	0.721	1
FAM26F	0.0112565270292122	-0.465768117752855	0.342	0.504	1
SNX10	0.0113952488029324	-0.417553549083986	0.421	0.551	1
SOCS3	0.0117017815924043	0.261629361875506	0.395	0.22	1
HMOX1	0.0118371032863637	-0.613914044474053	0.211	0.388	1
KLF2	0.0118761023159896	0.321914095487287	0.763	0.504	1
LIPA	0.0119783854501446	-0.518887217727623	0.263	0.433	1
SELL	0.0122090077492813	0.260654669042931	0.263	0.124	1
ANXA1	0.0123141714441881	0.263287218414912	0.895	0.736	1
C17orf89	0.0123498807259662	0.257797685110254	0.526	0.299	1
APLP2	0.0125051004093242	-0.422810083453551	0.526	0.599	1
PRDX1	0.0125091834922881	-0.514657038549679	0.579	0.676	1
RGCC	0.0126764958854196	0.301256592292617	0.632	0.406	1
ANXA6	0.0128464608377855	0.267694228077894	0.316	0.153	1
UBL3	0.0132574256713282	0.260845362078333	0.368	0.198	1
UBE2B	0.013378430490637	0.255171668392667	0.526	0.303	1
SLIRP	0.0139462228290162	-0.392337187927062	0.395	0.539	1
HLA-DQA2	0.013974840250417	-0.57811781787938	0.158	0.334	1
BLVRB	0.0140995401997548	-0.494105145051099	0.237	0.422	1
UXT	0.0145856349718744	0.257198608604437	0.632	0.42	1
PLAUR	0.0146166026019212	-0.516387792855848	0.211	0.35	1
EIF4A2	0.0146738890157376	0.296200348456785	0.342	0.184	1
SLC4A7	0.0148315729295297	0.309782807012232	0.263	0.125	1
MSR1	0.0148929542951661	-0.57579815241942	0.316	0.485	1
SYF2	0.0151677018661647	0.272565610206414	0.447	0.251	1
PLEK	0.0154893824940727	-0.385160256623785	0.289	0.441	1
KTN1	0.0155142609646809	0.28710633754434	0.632	0.365	1
CREG1	0.0155645720137664	-0.491808754535009	0.105	0.272	1
CIRBP	0.0157715174413932	0.251811110383367	0.737	0.549	1
LAPTM5	0.0164826797603864	-0.258881356331301	0.947	0.94	1
C1orf162	0.0165382720889336	-0.367668141246301	0.579	0.698	1
HSPA1A	0.0168776389379074	-0.849968526065233	0.132	0.293	1
SNX3	0.017217693972428	-0.302034504688506	0.605	0.634	1
SH3BGRL	0.0173234306130839	-0.424347391308335	0.526	0.575	1
SFT2D1	0.0179344145841411	-0.450685756276614	0.158	0.308	1
MS4A6A	0.0180095832168149	-0.392174818820939	0.605	0.69	1
IFI35	0.0185689461093649	-0.40607116975325	0.105	0.271	1
COX8A	0.0185853561534997	-0.277169272703643	0.868	0.883	1
TAOK1	0.0185880884547647	0.258550873922419	0.342	0.176	1
P4HB	0.0187682329736289	-0.51142948475112	0.421	0.485	1
LYN	0.0191115151555243	-0.376154874755277	0.474	0.603	1
CSF1R	0.0197458987040816	-0.43496712885927	0.263	0.412	1
AP3S1	0.019901083073828	-0.42125774894066	0.211	0.362	1
CTSL	0.0201089832046533	-0.776581015676435	0.421	0.547	1
UQCRQ	0.0203098445066249	-0.396718246372933	0.816	0.75	1
LTA4H	0.0209381135403903	-0.409187356405966	0.395	0.499	1
MFSD1	0.0210813825175831	-0.425920775103075	0.263	0.411	1
NDUFA1	0.0211880071726264	-0.322418817250096	0.763	0.724	1
SLC25A6	0.0215420784325185	0.269096579008675	0.842	0.618	1
TIMP2	0.0219377148671129	-0.404059159302187	0.289	0.43	1
CSTA	0.022236764352048	-0.458196940347496	0.5	0.561	1
CORO1B	0.0224345678830399	0.274002691933514	0.316	0.161	1
CECR1	0.022658909597568	-0.382662771801569	0.211	0.391	1
CALM3	0.0229129708975483	-0.419176916803328	0.553	0.613	1
ATP6V1B2	0.022979591792981	-0.44202014594672	0.237	0.384	1
YWHAE	0.0230491061757772	-0.358415305731839	0.474	0.525	1
BTG2	0.023518646905605	0.323229404322929	0.342	0.187	1
TMEM176B	0.0240961418576158	-0.422812377868368	0.132	0.291	1
GBP1	0.0243296017521444	-0.38637519405224	0.237	0.392	1
VAMP5	0.0247751266708653	-0.361783135211519	0.526	0.674	1
BLOC1S1	0.0252285135708938	-0.335073301801669	0.763	0.77	1
UQCR10	0.0253288996440388	-0.267964778431434	0.658	0.747	1
ANXA2	0.0258071459831409	-0.34894678497087	0.789	0.858	1
CALM2	0.0271591055039623	-0.273483355365652	0.895	0.887	1
PPT1	0.0273190619262211	-0.40256115839857	0.474	0.557	1
MNDA	0.0286349662062401	-0.466231265752252	0.526	0.553	1
CAPZA1	0.0299336670437931	-0.367180359783994	0.605	0.622	1
SKAP2	0.0300233526543977	-0.417684923257445	0.184	0.327	1
LGALS3	0.0315893967138331	-0.435904106131258	0.737	0.781	1
CCR1	0.0319583148184669	-0.36092733942915	0.342	0.484	1
CD84	0.0325991910248004	-0.373981257790516	0.395	0.476	1
CNPY3	0.03287624440605	-0.460926976454908	0.237	0.346	1
TTYH3	0.0355377756147434	-0.43854736790987	0.184	0.323	1
PSME2	0.0356587449281744	-0.364400159039874	0.579	0.645	1
TPP1	0.0367216793969637	-0.399197987347817	0.421	0.512	1
PDIA3	0.0368819577037267	-0.387835554585193	0.474	0.539	1
DUSP23	0.0372309305235051	-0.387152776478428	0.237	0.373	1
IFNGR2	0.0380036732888932	-0.410728763631646	0.447	0.503	1
NDUFB1	0.0380167797356431	-0.345112022599437	0.605	0.643	1
FCGR2A	0.0381403306788733	-0.364231972183718	0.474	0.532	1
CLTA	0.0418591365208852	-0.408783815134736	0.553	0.569	1
YWHAG	0.0429250474699336	-0.321027219962718	0.211	0.369	1
DSE	0.0429415695296936	-0.351880206279045	0.474	0.575	1
SLC43A2	0.0431830736406818	-0.457865263484977	0.368	0.428	1
HSPB1	0.0432835687557404	-0.617793531074906	0.368	0.485	1
RBM47	0.0433218646084744	-0.39719444340547	0.289	0.425	1
TIMM8B	0.0447205962075468	-0.352018076393645	0.526	0.594	1
SLC39A8	0.0447498751620798	-0.497647360024104	0.184	0.298	1
BLOC1S2	0.0450428571342785	-0.442370822027777	0.289	0.369	1
GRINA	0.0453736890805985	-0.387488842489854	0.447	0.509	1
RPN2	0.0455097028229291	-0.354911863025686	0.184	0.322	1
NCF2	0.0459341572838328	-0.408082329622374	0.342	0.413	1
TPI1	0.0466297774346319	-0.284396520128208	0.921	0.846	1
CXCL16	0.0470971386332735	-0.409724742941737	0.184	0.313	1
YWHAH	0.048889730387153	-0.349000646429582	0.658	0.676	1
LILRB3	0.0494542740842709	-0.367297441476152	0.184	0.313	1
LGALS9	0.0496130726981841	-0.354142262418486	0.316	0.435	1
PPDPF	0.0499018356693843	-0.385194706825758	0.921	0.821	1
RAB31	0.0541560634380493	-0.335358150716013	0.526	0.559	1
HLA-DQA1	0.0542444912602221	-0.368889893008349	0.447	0.563	1
PLSCR1	0.0542533877964621	-0.396187151413062	0.342	0.431	1
SLC8A1	0.054914366145766	-0.42010382047632	0.237	0.332	1
SPP1	0.055377891076399	-1.06818620972656	0.553	0.634	1
FCN1	0.0558404670936264	-0.498880598256702	0.605	0.603	1
SEC61G	0.0560841747198853	-0.264776947613966	0.868	0.842	1
RNF181	0.0561611250937474	-0.337197107049738	0.421	0.532	1
PYCARD	0.0571926494837149	-0.325816844498622	0.605	0.61	1
CCL3	0.0579514419085542	-0.91576775947999	0.132	0.259	1
RAP2B	0.0590142517496961	-0.397690986590101	0.447	0.464	1
ARHGAP18	0.0591524551542308	-0.411571638946281	0.289	0.38	1
ATP6AP1	0.0601188032928596	-0.342751632811841	0.158	0.294	1
HLA-DRB5	0.061353348123707	-0.269270998657468	0.737	0.733	1
PRR13	0.0618934623306179	-0.300604783887546	0.553	0.587	1
MS4A7	0.0623412532978217	-0.403572514470643	0.342	0.456	1
NDUFA2	0.0640914960755648	-0.339149130123395	0.474	0.551	1
FPR3	0.0646997759500644	-0.281874289423074	0.579	0.635	1
CAMTA1	0.0680868556781652	-0.325968379848815	0.237	0.34	1
UBE2L6	0.0700818402861475	-0.391050837589192	0.263	0.365	1
MPP1	0.0707047714613358	-0.310248224056002	0.184	0.309	1
IFI27L2	0.0729765252109034	-0.340598607968881	0.5	0.559	1
VASP	0.0733793015071278	-0.333939120863189	0.605	0.598	1
IFI6	0.0734716140560054	-0.335098448241022	0.5	0.584	1
CDC42SE2	0.0736773699671519	0.257533740577965	0.395	0.255	1
RAB32	0.0746462620323029	-0.382246873901907	0.184	0.284	1
H2AFY	0.0747805711886934	-0.25999603503191	0.632	0.644	1
LHFPL2	0.0761551738436491	-0.39652584483312	0.263	0.377	1
PGK1	0.0780766040002145	-0.315872072737615	0.842	0.816	1
RASGEF1B	0.0792847554556729	-0.385015759848735	0.158	0.261	1
MYD88	0.0808322886294543	-0.361751564086903	0.211	0.308	1
MAPK1	0.0815381207505044	0.275137854387599	0.421	0.27	1
GCA	0.0816004537753044	-0.351608587756503	0.158	0.269	1
ARHGDIA	0.0819723964804543	-0.313219992658549	0.605	0.589	1
SNRPD1	0.0827873318441733	-0.337402007150179	0.263	0.358	1
VTI1B	0.0837361386890795	-0.325923166743406	0.237	0.342	1
DMXL2	0.0838360134875918	-0.381315417481123	0.211	0.304	1
GABARAP	0.0841959510880236	-0.313452125065401	0.289	0.388	1
ANXA4	0.0844572374685805	-0.386880352617847	0.184	0.291	1
ATP6V0B	0.0854053980049009	-0.275678210213376	0.711	0.662	1
LMO2	0.0863507729757733	-0.260845819769946	0.158	0.263	1
LAIR1	0.0893613642807539	-0.356269864241072	0.368	0.416	1
ENG	0.0910656725162857	-0.252181638761677	0.395	0.5	1
TRMT1	0.0948384549971549	-0.363265090823802	0.184	0.275	1
RBX1	0.0952608430606256	-0.27047304506069	0.763	0.748	1
VSIG4	0.097219101603943	-0.430702504370501	0.158	0.251	1
SGK1	0.0973426102878124	-0.367890091362697	0.421	0.52	1
ZFP36	0.0975661462755568	-0.35263143485743	0.421	0.5	1
HLA-DRB1	0.0978378660081193	-0.294590391535468	0.895	0.828	1
LYZ	0.0995404653162632	-0.439326327929853	0.921	0.948	1
C11orf31	0.101938829460025	-0.273063029140091	0.579	0.562	1
ACTR3	0.102757865935897	-0.305750255323372	0.605	0.603	1
MINOS1	0.103265710332359	-0.260279085438759	0.658	0.669	1
C4orf48	0.105480590415393	-0.250163358760146	0.711	0.71	1
PTGER4	0.107109664224541	-0.305364926698276	0.158	0.259	1
DUSP1	0.107159401880207	-0.361463669929716	0.447	0.528	1
GSTP1	0.108838587369854	-0.342425215283975	0.789	0.723	1
NOP10	0.111459033938705	-0.287488531254413	0.763	0.675	1
PRDX3	0.111876029341364	-0.326035599552869	0.184	0.277	1
LGALS2	0.112052655462009	-0.39959369377643	0.237	0.338	1
BMP2K	0.112357189132042	-0.269139363817725	0.289	0.388	1
ATP6V1G1	0.114541477109619	-0.273948070017562	0.711	0.686	1
CLEC7A	0.117796299917343	-0.305849866754484	0.605	0.592	1
CDKN1A	0.118351006774116	-0.383645988521898	0.184	0.275	1
HCK	0.118427865259663	-0.289356708516952	0.289	0.377	1
ATP5J2	0.119133877122136	-0.279100270830612	0.684	0.651	1
CCL2	0.119412165841862	-0.616926346223213	0.447	0.534	1
CAPG	0.120593596544164	-0.272929743241612	0.526	0.626	1
POLR2L	0.122840436275487	-0.250550387723382	0.816	0.79	1
SUPT4H1	0.123190472115183	-0.301995876948967	0.237	0.335	1
STAB1	0.123672812424344	-0.257972616721231	0.184	0.281	1
EIF4EBP1	0.124720855863802	-0.257619261391147	0.237	0.346	1
PDIA4	0.125334107855565	-0.394777865535431	0.211	0.287	1
MRPL52	0.126288727894261	-0.252554917593374	0.395	0.437	1
LINC01272	0.129994014955433	-0.369689840673631	0.395	0.442	1
ME2	0.130031648189892	-0.360605485492172	0.184	0.275	1
KLF4	0.134661437339131	-0.282347660099525	0.342	0.42	1
CEBPB	0.136747258101196	-0.32988283984377	0.711	0.64	1
ATP6V0D1	0.13819641546946	-0.272479191277516	0.526	0.543	1
RAB10	0.139593468053075	-0.312701221801389	0.289	0.353	1
MAP3K8	0.141343055434663	-0.285540391552676	0.263	0.366	1
FAM96A	0.141428004075575	-0.344921013870339	0.289	0.341	1
GRB2	0.142268836338724	-0.300443107015002	0.579	0.578	1
HSPA8	0.142358051499979	0.286103896220001	0.658	0.52	1
AKR1A1	0.145782565612188	-0.343609574658351	0.289	0.344	1
ATG3	0.146580391107167	-0.320785925150991	0.289	0.354	1
SNX2	0.147532394932588	-0.359218662104923	0.237	0.298	1
PHPT1	0.149815648565373	-0.329951392118155	0.421	0.449	1
FKBP2	0.153554369234874	-0.315088790151533	0.316	0.381	1
RTN3	0.154820285274096	-0.29696206920132	0.184	0.259	1
SCO2	0.16144812057384	-0.311051079527013	0.395	0.443	1
SSR1	0.162040458217112	-0.29611478666683	0.316	0.389	1
TMBIM4	0.163944953941952	-0.277035841600838	0.211	0.29	1
RPS19BP1	0.164120127355715	-0.292410772958556	0.368	0.413	1
LILRB2	0.164836929324955	-0.297541080016333	0.316	0.38	1
UBE2L3	0.169590038195024	-0.276602406662822	0.395	0.408	1
RNH1	0.172812072612068	-0.31340641719863	0.316	0.372	1
CYSTM1	0.174512319554277	-0.309049726893863	0.237	0.309	1
ROMO1	0.174883561753295	-0.254038194879154	0.5	0.518	1
SMCO4	0.174934812312761	-0.325293246340913	0.342	0.386	1
MPEG1	0.176212342874869	-0.259337109566927	0.263	0.342	1
DPYSL2	0.177097709717765	-0.29108270665196	0.526	0.482	1
PTTG1IP	0.177177846945421	-0.303245767796768	0.289	0.349	1
CD81	0.184058139764747	-0.332650775942136	0.474	0.489	1
CFD	0.185449775947239	-0.264676141101675	0.658	0.619	1
NAA38	0.1855922350573	-0.340824700094761	0.342	0.364	1
SKIL	0.185972304277184	-0.319013630114157	0.289	0.348	1
ERO1A	0.190652103371378	-0.304129657861209	0.263	0.316	1
H2AFJ	0.191510467359324	-0.35860247371385	0.289	0.324	1
BCL2A1	0.197091328346148	-0.361537903173426	0.368	0.403	1
KLF10	0.197462256338151	-0.28047225414658	0.263	0.334	1
MAT2A	0.199515336449216	-0.273404947370276	0.237	0.297	1
UQCRC1	0.200610090630145	-0.292934173626249	0.237	0.291	1
CTSH	0.201239254986418	-0.262158750532888	0.5	0.533	1
FUOM	0.202567369278271	-0.257703827113429	0.289	0.35	1
ATP6AP2	0.202898160421557	-0.293386840495991	0.421	0.424	1
CTNNA1	0.210193361553608	-0.318223450510293	0.263	0.302	1
PDXK	0.211255423071866	-0.270958449409823	0.395	0.403	1
POLE4	0.213359210705253	-0.269185813642266	0.368	0.415	1
ATP1B3	0.216395703293476	-0.285264292046819	0.395	0.447	1
AQP9	0.221027963435815	-0.299700122605209	0.237	0.291	1
BZW1	0.224286782147045	-0.270945157011547	0.368	0.401	1
PRNP	0.229023465984676	-0.292739164120579	0.342	0.381	1
PLEKHO2	0.231968541180192	-0.267343936189317	0.237	0.298	1
CORO1C	0.237654495501214	-0.325919664823479	0.395	0.38	1
TUBB	0.239163510147615	-0.382514213013602	0.632	0.533	1
EIF5A	0.247355832356893	-0.284216623075267	0.5	0.493	1
LSM10	0.247592775289075	-0.300195375552768	0.237	0.27	1
FOS	0.247915720378461	-0.41330737995363	0.632	0.621	1
SYNGR2	0.248765029180435	-0.258158399959468	0.368	0.397	1
RETN	0.26089531889868	-0.272854699701759	0.421	0.263	1
CD9	0.26411865464639	-0.315950797188867	0.421	0.436	1
EIF4E2	0.266284415976267	-0.271226450150408	0.263	0.298	1
PLIN3	0.27302395983875	-0.272495507125322	0.237	0.275	1
BANF1	0.286269992700186	-0.305538530868092	0.342	0.341	1
KDELR2	0.289561621018061	-0.285751627467441	0.342	0.354	1
TIMP1	0.29025877946282	-0.378752909560704	0.711	0.729	1
IGSF6	0.296723918946911	-0.288106158417907	0.237	0.285	1
LAMTOR2	0.302869505535782	-0.267946582849087	0.5	0.458	1
PTAFR	0.303703232337344	-0.289734785833637	0.289	0.321	1
MT-ND4L	0.319666816212753	-0.267272205579453	0.447	0.445	1
IER3	0.32277813954539	-0.342816910245814	0.579	0.531	1
DDX21	0.325969894561723	-0.265572518922819	0.421	0.421	1
MT2A	0.339622109455266	-0.616717234567713	0.632	0.587	1
SLC11A1	0.341980781308842	-0.286858293474246	0.526	0.464	1
FERMT3	0.35328693471528	-0.258617387900547	0.316	0.32	1
ID2	0.363052244637304	-0.372064967733649	0.395	0.367	1
CYFIP1	0.36394963429222	-0.293199877897518	0.263	0.275	1
CD36	0.391191875271274	-0.270590050549125	0.342	0.353	1
LSM6	0.404685024001209	-0.250687503271799	0.342	0.342	1
C15orf48	0.435696227659701	-0.349267161686746	0.632	0.63	1
CTSA	0.436518799230744	-0.254599449405738	0.368	0.346	1
HSPA5	0.463813552534313	-0.319846189070818	0.5	0.452	1
CYTH4	0.492980286651959	-0.250215248752097	0.289	0.28	1
SRSF7	0.504939993448375	-0.26253017177165	0.447	0.395	1
VCAN	0.535279677843047	-0.266872015609564	0.763	0.741	1
TNFSF10	0.570615603858359	0.336161777817402	0.263	0.232	1
APOBEC3A	0.719335308107394	-0.277946226603516	0.395	0.377	1
S100A12	0.721044901506606	-0.370745332769505	0.395	0.36	1
MT1X	0.904868612855715	-0.451074779813528	0.263	0.252	1
