# Supplementary material for: Context-specific regulation of surface and soluble IL7R expression by an autoimmune risk allele
Source: Nat Commun. 2019 Oct 8;10:4575. doi: 10.1038/s41467-019-12393-1 (PMC6783569; doi:10.1038/s41467-019-12393-1)
Supplement: Supplementary file 9 — Source Data [file 41467_2019_12393_MOESM9_ESM.xlsx]

## Sheet: Figure1b
ID	Value (%IL7R positive)	Treatment	Cell	Measurement	Batch	Composition	rs931555	rs6897932	identifier
531	34.4	LPS	CD14	Count	1	Monocytes	0	0	531_CD14_LPS_Monocytes
531	0.71	UT	CD14	Count	1	Monocytes	0	0	531_CD14_UT_Monocytes
532	12.7	LPS	CD14	Count	1	Monocytes	0	0	532_CD14_LPS_Monocytes
532	0.51	UT	CD14	Count	1	Monocytes	0	0	532_CD14_UT_Monocytes
533	35.9	LPS	CD14	Count	1	Monocytes	0	0	533_CD14_LPS_Monocytes
533	0.81	UT	CD14	Count	1	Monocytes	0	0	533_CD14_UT_Monocytes
534	29.1	LPS	CD14	Count	1	Monocytes	1	1	534_CD14_LPS_Monocytes
534	0.29	UT	CD14	Count	1	Monocytes	1	1	534_CD14_UT_Monocytes
535	27.5	LPS	CD14	Count	1	Monocytes	0	0	535_CD14_LPS_Monocytes
535	0.89	UT	CD14	Count	1	Monocytes	0	0	535_CD14_UT_Monocytes
537	18.6	LPS	CD14	Count	1	Monocytes	1	1	537_CD14_LPS_Monocytes
537	0.83	UT	CD14	Count	1	Monocytes	1	1	537_CD14_UT_Monocytes
538	40.7	LPS	CD14	Count	1	Monocytes	2	2	538_CD14_LPS_Monocytes
538	0.74	UT	CD14	Count	1	Monocytes	2	2	538_CD14_UT_Monocytes
539	40.6	LPS	CD14	Count	2	Monocytes	1	1	539_CD14_LPS_Monocytes
539	1.01	UT	CD14	Count	2	Monocytes	1	1	539_CD14_UT_Monocytes
540	23.5	LPS	CD14	Count	2	Monocytes	1	0	540_CD14_LPS_Monocytes
540	0.68	UT	CD14	Count	2	Monocytes	1	0	540_CD14_UT_Monocytes
541	25	LPS	CD14	Count	2	Monocytes	2	0	541_CD14_LPS_Monocytes
541	0.17	UT	CD14	Count	2	Monocytes	2	0	541_CD14_UT_Monocytes
542	13.5	LPS	CD14	Count	2	Monocytes	1	1	542_CD14_LPS_Monocytes
542	0.37	UT	CD14	Count	2	Monocytes	1	1	542_CD14_UT_Monocytes
543	15.6	LPS	CD14	Count	2	Monocytes	1	0	543_CD14_LPS_Monocytes
543	0.87	UT	CD14	Count	2	Monocytes	1	0	543_CD14_UT_Monocytes
544	27.5	LPS	CD14	Count	2	Monocytes	1	1	544_CD14_LPS_Monocytes
544	0.2	UT	CD14	Count	2	Monocytes	1	1	544_CD14_UT_Monocytes
545	15.4	LPS	CD14	Count	2	Monocytes	0	0	545_CD14_LPS_Monocytes
545	0.84	UT	CD14	Count	2	Monocytes	0	0	545_CD14_UT_Monocytes
546	17	LPS	CD14	Count	3	Monocytes	0	0	546_CD14_LPS_Monocytes
546	0.31	UT	CD14	Count	3	Monocytes	0	0	546_CD14_UT_Monocytes
547	13.1	LPS	CD14	Count	3	Monocytes	0	0	547_CD14_LPS_Monocytes
547	0.69	UT	CD14	Count	3	Monocytes	0	0	547_CD14_UT_Monocytes
548	18	LPS	CD14	Count	3	Monocytes	2	1	548_CD14_LPS_Monocytes
548	1.44	UT	CD14	Count	3	Monocytes	2	1	548_CD14_UT_Monocytes
549	15.6	LPS	CD14	Count	3	Monocytes	0	0	549_CD14_LPS_Monocytes
549	0.83	UT	CD14	Count	3	Monocytes	0	0	549_CD14_UT_Monocytes
550	20.8	LPS	CD14	Count	3	Monocytes	2	2	550_CD14_LPS_Monocytes
550	0.65	UT	CD14	Count	3	Monocytes	2	2	550_CD14_UT_Monocytes
551	6.52	LPS	CD14	Count	3	Monocytes	0	0	551_CD14_LPS_Monocytes
551	0.7	UT	CD14	Count	3	Monocytes	0	0	551_CD14_UT_Monocytes
552	36.6	LPS	CD14	Count	4	Monocytes	1	0	552_CD14_LPS_Monocytes
552	0.76	UT	CD14	Count	4	Monocytes	1	0	552_CD14_UT_Monocytes
553	35.4	LPS	CD14	Count	4	Monocytes	0	0	553_CD14_LPS_Monocytes
553	1.48	UT	CD14	Count	4	Monocytes	0	0	553_CD14_UT_Monocytes
554	45.6	LPS	CD14	Count	4	Monocytes	2	2	554_CD14_LPS_Monocytes
554	0.65	UT	CD14	Count	4	Monocytes	2	2	554_CD14_UT_Monocytes
555	29.5	LPS	CD14	Count	4	Monocytes	1	1	555_CD14_LPS_Monocytes
555	1.12	UT	CD14	Count	4	Monocytes	1	1	555_CD14_UT_Monocytes
556	49.1	LPS	CD14	Count	4	Monocytes	1	1	556_CD14_LPS_Monocytes
556	0.62	UT	CD14	Count	4	Monocytes	1	1	556_CD14_UT_Monocytes
557	21.8	LPS	CD14	Count	4	Monocytes	0	0	557_CD14_LPS_Monocytes
557	0.71	UT	CD14	Count	4	Monocytes	0	0	557_CD14_UT_Monocytes
558	55.8	LPS	CD14	Count	4	Monocytes	2	2	558_CD14_LPS_Monocytes
558	0.25	UT	CD14	Count	4	Monocytes	2	2	558_CD14_UT_Monocytes
566	15.6	LPS	CD14	Count	5	Monocytes	0	0	566_CD14_LPS_Monocytes
566	0.51	UT	CD14	Count	5	Monocytes	0	0	566_CD14_UT_Monocytes
568	15.8	LPS	CD14	Count	5	Monocytes	0	0	568_CD14_LPS_Monocytes
568	0.31	UT	CD14	Count	5	Monocytes	0	0	568_CD14_UT_Monocytes
569	26.2	LPS	CD14	Count	5	Monocytes	2	1	569_CD14_LPS_Monocytes
569	0.25	UT	CD14	Count	5	Monocytes	2	1	569_CD14_UT_Monocytes
570	14	LPS	CD14	Count	5	Monocytes	2	2	570_CD14_LPS_Monocytes
570	0.28	UT	CD14	Count	5	Monocytes	2	2	570_CD14_UT_Monocytes
571	10.3	LPS	CD14	Count	5	Monocytes	0	0	571_CD14_LPS_Monocytes
571	0.22	UT	CD14	Count	5	Monocytes	0	0	571_CD14_UT_Monocytes
572	15.4	LPS	CD14	Count	5	Monocytes	1	1	572_CD14_LPS_Monocytes
572	0.17	UT	CD14	Count	5	Monocytes	1	1	572_CD14_UT_Monocytes
573	22.5	LPS	CD14	Count	6	Monocytes	2	1	573_CD14_LPS_Monocytes
573	2.07	UT	CD14	Count	6	Monocytes	2	1	573_CD14_UT_Monocytes
574	13.1	LPS	CD14	Count	6	Monocytes	0	0	574_CD14_LPS_Monocytes
574	0.95	UT	CD14	Count	6	Monocytes	0	0	574_CD14_UT_Monocytes
576	11.7	LPS	CD14	Count	6	Monocytes	0	0	576_CD14_LPS_Monocytes
576	0.9	UT	CD14	Count	6	Monocytes	0	0	576_CD14_UT_Monocytes
577	13.5	LPS	CD14	Count	6	Monocytes	2	1	577_CD14_LPS_Monocytes
577	0.79	UT	CD14	Count	6	Monocytes	2	1	577_CD14_UT_Monocytes
578	26.1	LPS	CD14	Count	7	Monocytes	1	0	578_CD14_LPS_Monocytes
578	0.69	UT	CD14	Count	7	Monocytes	1	0	578_CD14_UT_Monocytes
579	15.9	LPS	CD14	Count	6	Monocytes	1	1	579_CD14_LPS_Monocytes
579	0.33	UT	CD14	Count	6	Monocytes	1	1	579_CD14_UT_Monocytes
580	10.5	LPS	CD14	Count	6	Monocytes	1	0	580_CD14_LPS_Monocytes
580	0.51	UT	CD14	Count	6	Monocytes	1	0	580_CD14_UT_Monocytes
582	23	LPS	CD14	Count	7	Monocytes	0	0	582_CD14_LPS_Monocytes
582	0.74	UT	CD14	Count	7	Monocytes	0	0	582_CD14_UT_Monocytes
583	23.1	LPS	CD14	Count	7	Monocytes	1	1	583_CD14_LPS_Monocytes
583	0.58	UT	CD14	Count	7	Monocytes	1	1	583_CD14_UT_Monocytes
584	29.3	LPS	CD14	Count	7	Monocytes	1	1	584_CD14_LPS_Monocytes
584	0.82	UT	CD14	Count	7	Monocytes	1	1	584_CD14_UT_Monocytes
585	28.5	LPS	CD14	Count	7	Monocytes	2	0	585_CD14_LPS_Monocytes
585	0.78	UT	CD14	Count	7	Monocytes	2	0	585_CD14_UT_Monocytes
586	19.2	LPS	CD14	Count	7	Monocytes	0	0	586_CD14_LPS_Monocytes
586	0.8	UT	CD14	Count	7	Monocytes	0	0	586_CD14_UT_Monocytes
587	34.3	LPS	CD14	Count	7	Monocytes	1	1	587_CD14_LPS_Monocytes
587	0.71	UT	CD14	Count	7	Monocytes	1	1	587_CD14_UT_Monocytes
588	37.5	LPS	CD14	Count	8	Monocytes	1	1	588_CD14_LPS_Monocytes
588	0.53	UT	CD14	Count	8	Monocytes	1	1	588_CD14_UT_Monocytes
589	37.2	LPS	CD14	Count	8	Monocytes	2	2	589_CD14_LPS_Monocytes
589	1.16	UT	CD14	Count	8	Monocytes	2	2	589_CD14_UT_Monocytes
590	32.6	LPS	CD14	Count	8	Monocytes	2	1	590_CD14_LPS_Monocytes
590	0.61	UT	CD14	Count	8	Monocytes	2	1	590_CD14_UT_Monocytes
591	40.8	LPS	CD14	Count	8	Monocytes	1	1	591_CD14_LPS_Monocytes
591	0.77	UT	CD14	Count	8	Monocytes	1	1	591_CD14_UT_Monocytes
592	42.8	LPS	CD14	Count	8	Monocytes	0	0	592_CD14_LPS_Monocytes
592	1.36	UT	CD14	Count	8	Monocytes	0	0	592_CD14_UT_Monocytes
593	29.7	LPS	CD14	Count	8	Monocytes	0	0	593_CD14_LPS_Monocytes
593	0.74	UT	CD14	Count	8	Monocytes	0	0	593_CD14_UT_Monocytes
594	34.7	LPS	CD14	Count	8	Monocytes	0	0	594_CD14_LPS_Monocytes
594	0.69	UT	CD14	Count	8	Monocytes	0	0	594_CD14_UT_Monocytes
595	50.9	LPS	CD14	Count	8	Monocytes	1	1	595_CD14_LPS_Monocytes
595	3.47	UT	CD14	Count	8	Monocytes	1	1	595_CD14_UT_Monocytes
596	25.9	LPS	CD14	Count	9	Monocytes	0	0	596_CD14_LPS_Monocytes
596	0.56	UT	CD14	Count	9	Monocytes	0	0	596_CD14_UT_Monocytes
597	16.3	LPS	CD14	Count	9	Monocytes	0	0	597_CD14_LPS_Monocytes
597	0.39	UT	CD14	Count	9	Monocytes	0	0	597_CD14_UT_Monocytes
598	28.1	LPS	CD14	Count	9	Monocytes	1	1	598_CD14_LPS_Monocytes
598	0.32	UT	CD14	Count	9	Monocytes	1	1	598_CD14_UT_Monocytes
599	21.4	LPS	CD14	Count	9	Monocytes	1	1	599_CD14_LPS_Monocytes
599	0.39	UT	CD14	Count	9	Monocytes	1	1	599_CD14_UT_Monocytes
600	12	LPS	CD14	Count	9	Monocytes	0	0	600_CD14_LPS_Monocytes
600	1.04	UT	CD14	Count	9	Monocytes	0	0	600_CD14_UT_Monocytes
601	15.2	LPS	CD14	Count	9	Monocytes	0	0	601_CD14_LPS_Monocytes
601	0.84	UT	CD14	Count	9	Monocytes	0	0	601_CD14_UT_Monocytes
602	21.8	LPS	CD14	Count	9	Monocytes	1	0	602_CD14_LPS_Monocytes
602	0.61	UT	CD14	Count	9	Monocytes	1	0	602_CD14_UT_Monocytes
603	40.9	LPS	CD14	Count	10	Monocytes	2	2	603_CD14_LPS_Monocytes
603	0.25	UT	CD14	Count	10	Monocytes	2	2	603_CD14_UT_Monocytes
604	42.4	LPS	CD14	Count	10	Monocytes	1	1	604_CD14_LPS_Monocytes
604	0.65	UT	CD14	Count	10	Monocytes	1	1	604_CD14_UT_Monocytes
605	39	LPS	CD14	Count	10	Monocytes	1	1	605_CD14_LPS_Monocytes
605	0.26	UT	CD14	Count	10	Monocytes	1	1	605_CD14_UT_Monocytes
606	31	LPS	CD14	Count	10	Monocytes	0	0	606_CD14_LPS_Monocytes
606	0.087	UT	CD14	Count	10	Monocytes	0	0	606_CD14_UT_Monocytes
607	36.8	LPS	CD14	Count	10	Monocytes	2	1	607_CD14_LPS_Monocytes
607	0.28	UT	CD14	Count	10	Monocytes	2	1	607_CD14_UT_Monocytes
608	15.9	LPS	CD14	Count	10	Monocytes	0	0	608_CD14_LPS_Monocytes
608	0.17	UT	CD14	Count	10	Monocytes	0	0	608_CD14_UT_Monocytes
609	38.9	LPS	CD14	Count	10	Monocytes	1	1	609_CD14_LPS_Monocytes
609	0.18	UT	CD14	Count	10	Monocytes	1	1	609_CD14_UT_Monocytes
610	16.5	LPS	CD14	Count	10	Monocytes	0	0	610_CD14_LPS_Monocytes
610	0.18	UT	CD14	Count	10	Monocytes	0	0	610_CD14_UT_Monocytes
611	31.7	LPS	CD14	Count	10	Monocytes	1	1	611_CD14_LPS_Monocytes
611	0.14	UT	CD14	Count	10	Monocytes	1	1	611_CD14_UT_Monocytes
612	26.2	LPS	CD14	Count	10	Monocytes	0	0	612_CD14_LPS_Monocytes
612	0.065	UT	CD14	Count	10	Monocytes	0	0	612_CD14_UT_Monocytes
613	36.9	LPS	CD14	Count	10	Monocytes	1	1	613_CD14_LPS_Monocytes
613	0.061	UT	CD14	Count	10	Monocytes	1	1	613_CD14_UT_Monocytes
614	20.6	LPS	CD14	Count	10	Monocytes	1	1	614_CD14_LPS_Monocytes
614	0.16	UT	CD14	Count	10	Monocytes	1	1	614_CD14_UT_Monocytes
615	48.8	LPS	CD14	Count	10	Monocytes	1	1	615_CD14_LPS_Monocytes
615	0.13	UT	CD14	Count	10	Monocytes	1	1	615_CD14_UT_Monocytes
616	38.3	LPS	CD14	Count	11	Monocytes	2	2	616_CD14_LPS_Monocytes
616	1.49	UT	CD14	Count	11	Monocytes	2	2	616_CD14_UT_Monocytes
617	16.8	LPS	CD14	Count	11	Monocytes	1	1	617_CD14_LPS_Monocytes
617	0.79	UT	CD14	Count	11	Monocytes	1	1	617_CD14_UT_Monocytes
618	24.1	LPS	CD14	Count	11	Monocytes	1	1	618_CD14_LPS_Monocytes
618	1.14	UT	CD14	Count	11	Monocytes	1	1	618_CD14_UT_Monocytes
619	23.3	LPS	CD14	Count	10	Monocytes	0	0	619_CD14_LPS_Monocytes
619	0.1	UT	CD14	Count	10	Monocytes	0	0	619_CD14_UT_Monocytes
620	10.3	LPS	CD14	Count	11	Monocytes	0	0	620_CD14_LPS_Monocytes
620	1.11	UT	CD14	Count	11	Monocytes	0	0	620_CD14_UT_Monocytes
621	24.6	LPS	CD14	Count	11	Monocytes	1	1	621_CD14_LPS_Monocytes
621	1.48	UT	CD14	Count	11	Monocytes	1	1	621_CD14_UT_Monocytes
622	14.6	LPS	CD14	Count	11	Monocytes	1	1	622_CD14_LPS_Monocytes
622	1.68	UT	CD14	Count	11	Monocytes	1	1	622_CD14_UT_Monocytes
623	11.4	LPS	CD14	Count	11	Monocytes	1	1	623_CD14_LPS_Monocytes
623	2.49	UT	CD14	Count	11	Monocytes	1	1	623_CD14_UT_Monocytes
624	8.13	LPS	CD14	Count	11	Monocytes	0	0	624_CD14_LPS_Monocytes
624	0.48	UT	CD14	Count	11	Monocytes	0	0	624_CD14_UT_Monocytes
625	14.6	LPS	CD14	Count	11	Monocytes	0	0	625_CD14_LPS_Monocytes
625	0.74	UT	CD14	Count	11	Monocytes	0	0	625_CD14_UT_Monocytes

## Sheet: Figure1c
ID	Value (%IL7R positive)	Treatment	Cell	Measurement	Batch	Composition	rs931555	rs6897932	identifier
531	36.4	LPS	CD14	Count	1	PBMC	0	0	531_CD14_LPS_PBMC
532	27.6	LPS	CD14	Count	1	PBMC	0	0	532_CD14_LPS_PBMC
533	44.5	LPS	CD14	Count	1	PBMC	0	0	533_CD14_LPS_PBMC
534	49.7	LPS	CD14	Count	1	PBMC	1	1	534_CD14_LPS_PBMC
535	44.6	LPS	CD14	Count	1	PBMC	0	0	535_CD14_LPS_PBMC
536	34.1	LPS	CD14	Count	1	PBMC	1	1	536_CD14_LPS_PBMC
537	18	LPS	CD14	Count	1	PBMC	1	1	537_CD14_LPS_PBMC
538	27.8	LPS	CD14	Count	1	PBMC	2	2	538_CD14_LPS_PBMC
540	38.8	LPS	CD14	Count	2	PBMC	1	0	540_CD14_LPS_PBMC
541	45.3	LPS	CD14	Count	2	PBMC	2	0	541_CD14_LPS_PBMC
542	48.8	LPS	CD14	Count	2	PBMC	1	1	542_CD14_LPS_PBMC
543	23	LPS	CD14	Count	2	PBMC	1	0	543_CD14_LPS_PBMC
544	32.1	LPS	CD14	Count	2	PBMC	1	1	544_CD14_LPS_PBMC
545	13.5	LPS	CD14	Count	2	PBMC	0	0	545_CD14_LPS_PBMC
546	13.3	LPS	CD14	Count	3	PBMC	0	0	546_CD14_LPS_PBMC
547	17.7	LPS	CD14	Count	3	PBMC	0	0	547_CD14_LPS_PBMC
548	27.6	LPS	CD14	Count	3	PBMC	2	1	548_CD14_LPS_PBMC
549	15.6	LPS	CD14	Count	3	PBMC	0	0	549_CD14_LPS_PBMC
550	31	LPS	CD14	Count	3	PBMC	2	2	550_CD14_LPS_PBMC
551	16.7	LPS	CD14	Count	3	PBMC	0	0	551_CD14_LPS_PBMC
552	35.2	LPS	CD14	Count	4	PBMC	1	0	552_CD14_LPS_PBMC
553	27.8	LPS	CD14	Count	4	PBMC	0	0	553_CD14_LPS_PBMC
554	37.8	LPS	CD14	Count	4	PBMC	2	2	554_CD14_LPS_PBMC
555	20.5	LPS	CD14	Count	4	PBMC	1	1	555_CD14_LPS_PBMC
556	30.3	LPS	CD14	Count	4	PBMC	1	1	556_CD14_LPS_PBMC
557	19.7	LPS	CD14	Count	4	PBMC	0	0	557_CD14_LPS_PBMC
558	48.9	LPS	CD14	Count	4	PBMC	2	2	558_CD14_LPS_PBMC
566	23.3	LPS	CD14	Count	5	PBMC	0	0	566_CD14_LPS_PBMC
567	36.3	LPS	CD14	Count	5	PBMC	0	0	567_CD14_LPS_PBMC
568	21.5	LPS	CD14	Count	5	PBMC	0	0	568_CD14_LPS_PBMC
569	41.7	LPS	CD14	Count	5	PBMC	2	1	569_CD14_LPS_PBMC
570	39.9	LPS	CD14	Count	5	PBMC	2	2	570_CD14_LPS_PBMC
571	26.2	LPS	CD14	Count	5	PBMC	0	0	571_CD14_LPS_PBMC
572	17	LPS	CD14	Count	5	PBMC	1	1	572_CD14_LPS_PBMC
573	66.1	LPS	CD14	Count	6	PBMC	2	1	573_CD14_LPS_PBMC
574	15.1	LPS	CD14	Count	6	PBMC	0	0	574_CD14_LPS_PBMC
575	27.3	LPS	CD14	Count	6	PBMC	1	1	575_CD14_LPS_PBMC
576	19	LPS	CD14	Count	6	PBMC	0	0	576_CD14_LPS_PBMC
577	28.3	LPS	CD14	Count	6	PBMC	2	1	577_CD14_LPS_PBMC
578	28.3	LPS	CD14	Count	7	PBMC	1	0	578_CD14_LPS_PBMC
579	33.7	LPS	CD14	Count	6	PBMC	1	1	579_CD14_LPS_PBMC
580	24.6	LPS	CD14	Count	6	PBMC	1	0	580_CD14_LPS_PBMC
581	29.5	LPS	CD14	Count	7	PBMC	0	0	581_CD14_LPS_PBMC
582	29.9	LPS	CD14	Count	7	PBMC	0	0	582_CD14_LPS_PBMC
583	20.7	LPS	CD14	Count	7	PBMC	1	1	583_CD14_LPS_PBMC
584	27.5	LPS	CD14	Count	7	PBMC	1	1	584_CD14_LPS_PBMC
585	27.8	LPS	CD14	Count	7	PBMC	2	0	585_CD14_LPS_PBMC
586	16.6	LPS	CD14	Count	7	PBMC	0	0	586_CD14_LPS_PBMC
587	21.1	LPS	CD14	Count	7	PBMC	1	1	587_CD14_LPS_PBMC
588	46.6	LPS	CD14	Count	8	PBMC	1	1	588_CD14_LPS_PBMC
589	49	LPS	CD14	Count	8	PBMC	2	2	589_CD14_LPS_PBMC
590	53.2	LPS	CD14	Count	8	PBMC	2	1	590_CD14_LPS_PBMC
591	26.4	LPS	CD14	Count	8	PBMC	1	1	591_CD14_LPS_PBMC
592	33.5	LPS	CD14	Count	8	PBMC	0	0	592_CD14_LPS_PBMC
593	27.6	LPS	CD14	Count	8	PBMC	0	0	593_CD14_LPS_PBMC
594	41.8	LPS	CD14	Count	8	PBMC	0	0	594_CD14_LPS_PBMC
595	28.7	LPS	CD14	Count	8	PBMC	1	1	595_CD14_LPS_PBMC
596	20.6	LPS	CD14	Count	9	PBMC	0	0	596_CD14_LPS_PBMC
597	21.7	LPS	CD14	Count	9	PBMC	0	0	597_CD14_LPS_PBMC
598	39.5	LPS	CD14	Count	9	PBMC	1	1	598_CD14_LPS_PBMC
599	23.1	LPS	CD14	Count	9	PBMC	1	1	599_CD14_LPS_PBMC
600	41.4	LPS	CD14	Count	9	PBMC	0	0	600_CD14_LPS_PBMC
601	24.8	LPS	CD14	Count	9	PBMC	0	0	601_CD14_LPS_PBMC
602	22.3	LPS	CD14	Count	9	PBMC	1	0	602_CD14_LPS_PBMC
603	47.6	LPS	CD14	Count	10	PBMC	2	2	603_CD14_LPS_PBMC
604	49.3	LPS	CD14	Count	10	PBMC	1	1	604_CD14_LPS_PBMC
605	30.6	LPS	CD14	Count	10	PBMC	1	1	605_CD14_LPS_PBMC
606	22.2	LPS	CD14	Count	10	PBMC	0	0	606_CD14_LPS_PBMC
607	24.7	LPS	CD14	Count	10	PBMC	2	1	607_CD14_LPS_PBMC
608	5.89	LPS	CD14	Count	10	PBMC	0	0	608_CD14_LPS_PBMC
609	52.4	LPS	CD14	Count	10	PBMC	1	1	609_CD14_LPS_PBMC
610	30.3	LPS	CD14	Count	10	PBMC	0	0	610_CD14_LPS_PBMC
611	66.4	LPS	CD14	Count	10	PBMC	1	1	611_CD14_LPS_PBMC
612	35.5	LPS	CD14	Count	10	PBMC	0	0	612_CD14_LPS_PBMC
613	21.5	LPS	CD14	Count	10	PBMC	1	1	613_CD14_LPS_PBMC
614	55.5	LPS	CD14	Count	10	PBMC	1	1	614_CD14_LPS_PBMC
615	57.8	LPS	CD14	Count	10	PBMC	1	1	615_CD14_LPS_PBMC
616	41.2	LPS	CD14	Count	11	PBMC	2	2	616_CD14_LPS_PBMC
617	25	LPS	CD14	Count	11	PBMC	1	1	617_CD14_LPS_PBMC
618	35.4	LPS	CD14	Count	11	PBMC	1	1	618_CD14_LPS_PBMC
619	30.3	LPS	CD14	Count	10	PBMC	0	0	619_CD14_LPS_PBMC
620	27.1	LPS	CD14	Count	11	PBMC	0	0	620_CD14_LPS_PBMC
621	34	LPS	CD14	Count	11	PBMC	1	1	621_CD14_LPS_PBMC
622	20	LPS	CD14	Count	11	PBMC	1	1	622_CD14_LPS_PBMC
623	37.3	LPS	CD14	Count	11	PBMC	1	1	623_CD14_LPS_PBMC
624	24.4	LPS	CD14	Count	11	PBMC	0	0	624_CD14_LPS_PBMC
625	13.1	LPS	CD14	Count	11	PBMC	0	0	625_CD14_LPS_PBMC
626	21.4	LPS	CD14	Count	12	PBMC	2	1	626_CD14_LPS_PBMC
627	56.2	LPS	CD14	Count	12	PBMC	0	0	627_CD14_LPS_PBMC
628	17	LPS	CD14	Count	12	PBMC	1	1	628_CD14_LPS_PBMC
629	36.2	LPS	CD14	Count	12	PBMC	1	1	629_CD14_LPS_PBMC
630	37.5	LPS	CD14	Count	12	PBMC	1	1	630_CD14_LPS_PBMC
631	15.4	LPS	CD14	Count	12	PBMC	0	0	631_CD14_LPS_PBMC
632	46.7	LPS	CD14	Count	12	PBMC	0	0	632_CD14_LPS_PBMC
633	45.6	LPS	CD14	Count	12	PBMC	0	0	633_CD14_LPS_PBMC
634	40.3	LPS	CD14	Count	12	PBMC	0	0	634_CD14_LPS_PBMC
635	31	LPS	CD14	Count	12	PBMC	0	0	635_CD14_LPS_PBMC
636	53.3	LPS	CD14	Count	12	PBMC	0	0	636_CD14_LPS_PBMC
637	40	LPS	CD14	Count	12	PBMC	1	1	637_CD14_LPS_PBMC
638	29.2	LPS	CD14	Count	12	PBMC	2	2	638_CD14_LPS_PBMC
639	29.9	LPS	CD14	Count	12	PBMC	0	0	639_CD14_LPS_PBMC
640	17.9	LPS	CD14	Count	12	PBMC	1	1	640_CD14_LPS_PBMC
641	30.3	LPS	CD14	Count	12	PBMC	0	0	641_CD14_LPS_PBMC
531	89.2	LPS	CD4	Count	1	PBMC	0	0	531_CD4_LPS_PBMC
532	91.2	LPS	CD4	Count	1	PBMC	0	0	532_CD4_LPS_PBMC
533	88.2	LPS	CD4	Count	1	PBMC	0	0	533_CD4_LPS_PBMC
534	86.4	LPS	CD4	Count	1	PBMC	1	1	534_CD4_LPS_PBMC
535	86.8	LPS	CD4	Count	1	PBMC	0	0	535_CD4_LPS_PBMC
536	87.7	LPS	CD4	Count	1	PBMC	1	1	536_CD4_LPS_PBMC
537	76.8	LPS	CD4	Count	1	PBMC	1	1	537_CD4_LPS_PBMC
538	87.5	LPS	CD4	Count	1	PBMC	2	2	538_CD4_LPS_PBMC
540	92.9	LPS	CD4	Count	2	PBMC	1	0	540_CD4_LPS_PBMC
541	88.5	LPS	CD4	Count	2	PBMC	2	0	541_CD4_LPS_PBMC
542	82.3	LPS	CD4	Count	2	PBMC	1	1	542_CD4_LPS_PBMC
543	87.1	LPS	CD4	Count	2	PBMC	1	0	543_CD4_LPS_PBMC
544	88.8	LPS	CD4	Count	2	PBMC	1	1	544_CD4_LPS_PBMC
545	84.9	LPS	CD4	Count	2	PBMC	0	0	545_CD4_LPS_PBMC
546	65.2	LPS	CD4	Count	3	PBMC	0	0	546_CD4_LPS_PBMC
547	71.3	LPS	CD4	Count	3	PBMC	0	0	547_CD4_LPS_PBMC
548	85.3	LPS	CD4	Count	3	PBMC	2	1	548_CD4_LPS_PBMC
549	78.8	LPS	CD4	Count	3	PBMC	0	0	549_CD4_LPS_PBMC
550	79.7	LPS	CD4	Count	3	PBMC	2	2	550_CD4_LPS_PBMC
551	71.5	LPS	CD4	Count	3	PBMC	0	0	551_CD4_LPS_PBMC
552	82.6	LPS	CD4	Count	4	PBMC	1	0	552_CD4_LPS_PBMC
553	89.7	LPS	CD4	Count	4	PBMC	0	0	553_CD4_LPS_PBMC
554	89.9	LPS	CD4	Count	4	PBMC	2	2	554_CD4_LPS_PBMC
555	90.6	LPS	CD4	Count	4	PBMC	1	1	555_CD4_LPS_PBMC
556	88.2	LPS	CD4	Count	4	PBMC	1	1	556_CD4_LPS_PBMC
557	90.1	LPS	CD4	Count	4	PBMC	0	0	557_CD4_LPS_PBMC
558	83.5	LPS	CD4	Count	4	PBMC	2	2	558_CD4_LPS_PBMC
566	87.3	LPS	CD4	Count	5	PBMC	0	0	566_CD4_LPS_PBMC
567	75.4	LPS	CD4	Count	5	PBMC	0	0	567_CD4_LPS_PBMC
568	85.3	LPS	CD4	Count	5	PBMC	0	0	568_CD4_LPS_PBMC
569	83	LPS	CD4	Count	5	PBMC	2	1	569_CD4_LPS_PBMC
570	88.3	LPS	CD4	Count	5	PBMC	2	2	570_CD4_LPS_PBMC
571	84.2	LPS	CD4	Count	5	PBMC	0	0	571_CD4_LPS_PBMC
572	86.3	LPS	CD4	Count	5	PBMC	1	1	572_CD4_LPS_PBMC
573	91.8	LPS	CD4	Count	6	PBMC	2	1	573_CD4_LPS_PBMC
574	81.4	LPS	CD4	Count	6	PBMC	0	0	574_CD4_LPS_PBMC
575	87.3	LPS	CD4	Count	6	PBMC	1	1	575_CD4_LPS_PBMC
576	87	LPS	CD4	Count	6	PBMC	0	0	576_CD4_LPS_PBMC
577	92.5	LPS	CD4	Count	6	PBMC	2	1	577_CD4_LPS_PBMC
578	87.9	LPS	CD4	Count	7	PBMC	1	0	578_CD4_LPS_PBMC
579	84	LPS	CD4	Count	6	PBMC	1	1	579_CD4_LPS_PBMC
580	89.8	LPS	CD4	Count	6	PBMC	1	0	580_CD4_LPS_PBMC
581	83	LPS	CD4	Count	7	PBMC	0	0	581_CD4_LPS_PBMC
582	83.7	LPS	CD4	Count	7	PBMC	0	0	582_CD4_LPS_PBMC
583	88.4	LPS	CD4	Count	7	PBMC	1	1	583_CD4_LPS_PBMC
584	83.9	LPS	CD4	Count	7	PBMC	1	1	584_CD4_LPS_PBMC
585	84.6	LPS	CD4	Count	7	PBMC	2	0	585_CD4_LPS_PBMC
586	77.6	LPS	CD4	Count	7	PBMC	0	0	586_CD4_LPS_PBMC
587	80.9	LPS	CD4	Count	7	PBMC	1	1	587_CD4_LPS_PBMC
588	92.6	LPS	CD4	Count	8	PBMC	1	1	588_CD4_LPS_PBMC
589	91	LPS	CD4	Count	8	PBMC	2	2	589_CD4_LPS_PBMC
590	89.4	LPS	CD4	Count	8	PBMC	2	1	590_CD4_LPS_PBMC
591	81.9	LPS	CD4	Count	8	PBMC	1	1	591_CD4_LPS_PBMC
592	86.8	LPS	CD4	Count	8	PBMC	0	0	592_CD4_LPS_PBMC
593	88.3	LPS	CD4	Count	8	PBMC	0	0	593_CD4_LPS_PBMC
594	91.3	LPS	CD4	Count	8	PBMC	0	0	594_CD4_LPS_PBMC
595	87.7	LPS	CD4	Count	8	PBMC	1	1	595_CD4_LPS_PBMC
596	82.6	LPS	CD4	Count	9	PBMC	0	0	596_CD4_LPS_PBMC
597	77.9	LPS	CD4	Count	9	PBMC	0	0	597_CD4_LPS_PBMC
598	70.3	LPS	CD4	Count	9	PBMC	1	1	598_CD4_LPS_PBMC
599	72.8	LPS	CD4	Count	9	PBMC	1	1	599_CD4_LPS_PBMC
600	81.2	LPS	CD4	Count	9	PBMC	0	0	600_CD4_LPS_PBMC
601	87.6	LPS	CD4	Count	9	PBMC	0	0	601_CD4_LPS_PBMC
602	71.7	LPS	CD4	Count	9	PBMC	1	0	602_CD4_LPS_PBMC
603	92.1	LPS	CD4	Count	10	PBMC	2	2	603_CD4_LPS_PBMC
604	93.8	LPS	CD4	Count	10	PBMC	1	1	604_CD4_LPS_PBMC
605	95.5	LPS	CD4	Count	10	PBMC	1	1	605_CD4_LPS_PBMC
606	95.9	LPS	CD4	Count	10	PBMC	0	0	606_CD4_LPS_PBMC
607	92.9	LPS	CD4	Count	10	PBMC	2	1	607_CD4_LPS_PBMC
608	60.9	LPS	CD4	Count	10	PBMC	0	0	608_CD4_LPS_PBMC
609	92.2	LPS	CD4	Count	10	PBMC	1	1	609_CD4_LPS_PBMC
610	92.8	LPS	CD4	Count	10	PBMC	0	0	610_CD4_LPS_PBMC
611	93.7	LPS	CD4	Count	10	PBMC	1	1	611_CD4_LPS_PBMC
612	93.4	LPS	CD4	Count	10	PBMC	0	0	612_CD4_LPS_PBMC
613	93	LPS	CD4	Count	10	PBMC	1	1	613_CD4_LPS_PBMC
614	92.5	LPS	CD4	Count	10	PBMC	1	1	614_CD4_LPS_PBMC
615	91.6	LPS	CD4	Count	10	PBMC	1	1	615_CD4_LPS_PBMC
616	67.5	LPS	CD4	Count	11	PBMC	2	2	616_CD4_LPS_PBMC
617	82.1	LPS	CD4	Count	11	PBMC	1	1	617_CD4_LPS_PBMC
618	80.4	LPS	CD4	Count	11	PBMC	1	1	618_CD4_LPS_PBMC
619	94.3	LPS	CD4	Count	10	PBMC	0	0	619_CD4_LPS_PBMC
620	84.7	LPS	CD4	Count	11	PBMC	0	0	620_CD4_LPS_PBMC
621	88.1	LPS	CD4	Count	11	PBMC	1	1	621_CD4_LPS_PBMC
622	72.6	LPS	CD4	Count	11	PBMC	1	1	622_CD4_LPS_PBMC
623	86.5	LPS	CD4	Count	11	PBMC	1	1	623_CD4_LPS_PBMC
624	85.8	LPS	CD4	Count	11	PBMC	0	0	624_CD4_LPS_PBMC
625	82.7	LPS	CD4	Count	11	PBMC	0	0	625_CD4_LPS_PBMC
626	78.6	LPS	CD4	Count	12	PBMC	2	1	626_CD4_LPS_PBMC
627	77.9	LPS	CD4	Count	12	PBMC	0	0	627_CD4_LPS_PBMC
628	86.5	LPS	CD4	Count	12	PBMC	1	1	628_CD4_LPS_PBMC
629	85	LPS	CD4	Count	12	PBMC	1	1	629_CD4_LPS_PBMC
630	70.7	LPS	CD4	Count	12	PBMC	1	1	630_CD4_LPS_PBMC
631	86.8	LPS	CD4	Count	12	PBMC	0	0	631_CD4_LPS_PBMC
632	84.9	LPS	CD4	Count	12	PBMC	0	0	632_CD4_LPS_PBMC
633	82.7	LPS	CD4	Count	12	PBMC	0	0	633_CD4_LPS_PBMC
634	86.1	LPS	CD4	Count	12	PBMC	0	0	634_CD4_LPS_PBMC
635	83.3	LPS	CD4	Count	12	PBMC	0	0	635_CD4_LPS_PBMC
636	82.7	LPS	CD4	Count	12	PBMC	0	0	636_CD4_LPS_PBMC
637	82	LPS	CD4	Count	12	PBMC	1	1	637_CD4_LPS_PBMC
638	74.8	LPS	CD4	Count	12	PBMC	2	2	638_CD4_LPS_PBMC
639	78.2	LPS	CD4	Count	12	PBMC	0	0	639_CD4_LPS_PBMC
640	68.1	LPS	CD4	Count	12	PBMC	1	1	640_CD4_LPS_PBMC
641	75.7	LPS	CD4	Count	12	PBMC	0	0	641_CD4_LPS_PBMC
531	0.86	LPS	CD56	Count	1	PBMC	0	0	531_CD56_LPS_PBMC
532	0.36	LPS	CD56	Count	1	PBMC	0	0	532_CD56_LPS_PBMC
533	0.72	LPS	CD56	Count	1	PBMC	0	0	533_CD56_LPS_PBMC
534	0.8	LPS	CD56	Count	1	PBMC	1	1	534_CD56_LPS_PBMC
535	0.62	LPS	CD56	Count	1	PBMC	0	0	535_CD56_LPS_PBMC
536	0.48	LPS	CD56	Count	1	PBMC	1	1	536_CD56_LPS_PBMC
537	0.8	LPS	CD56	Count	1	PBMC	1	1	537_CD56_LPS_PBMC
538	0.45	LPS	CD56	Count	1	PBMC	2	2	538_CD56_LPS_PBMC
540	1.6	LPS	CD56	Count	2	PBMC	1	0	540_CD56_LPS_PBMC
541	0.79	LPS	CD56	Count	2	PBMC	2	0	541_CD56_LPS_PBMC
542	0.014	LPS	CD56	Count	2	PBMC	1	1	542_CD56_LPS_PBMC
543	0.55	LPS	CD56	Count	2	PBMC	1	0	543_CD56_LPS_PBMC
544	0.59	LPS	CD56	Count	2	PBMC	1	1	544_CD56_LPS_PBMC
545	0.69	LPS	CD56	Count	2	PBMC	0	0	545_CD56_LPS_PBMC
546	0.62	LPS	CD56	Count	3	PBMC	0	0	546_CD56_LPS_PBMC
547	0.59	LPS	CD56	Count	3	PBMC	0	0	547_CD56_LPS_PBMC
548	1.88	LPS	CD56	Count	3	PBMC	2	1	548_CD56_LPS_PBMC
549	0.8	LPS	CD56	Count	3	PBMC	0	0	549_CD56_LPS_PBMC
550	1.62	LPS	CD56	Count	3	PBMC	2	2	550_CD56_LPS_PBMC
551	0.54	LPS	CD56	Count	3	PBMC	0	0	551_CD56_LPS_PBMC
552	0.7	LPS	CD56	Count	4	PBMC	1	0	552_CD56_LPS_PBMC
553	1.15	LPS	CD56	Count	4	PBMC	0	0	553_CD56_LPS_PBMC
554	0.92	LPS	CD56	Count	4	PBMC	2	2	554_CD56_LPS_PBMC
555	1.13	LPS	CD56	Count	4	PBMC	1	1	555_CD56_LPS_PBMC
556	0.51	LPS	CD56	Count	4	PBMC	1	1	556_CD56_LPS_PBMC
557	1.04	LPS	CD56	Count	4	PBMC	0	0	557_CD56_LPS_PBMC
558	1.86	LPS	CD56	Count	4	PBMC	2	2	558_CD56_LPS_PBMC
566	1.7	LPS	CD56	Count	5	PBMC	0	0	566_CD56_LPS_PBMC
567	0.33	LPS	CD56	Count	5	PBMC	0	0	567_CD56_LPS_PBMC
568	0.37	LPS	CD56	Count	5	PBMC	0	0	568_CD56_LPS_PBMC
569	0.85	LPS	CD56	Count	5	PBMC	2	1	569_CD56_LPS_PBMC
570	0.6	LPS	CD56	Count	5	PBMC	2	2	570_CD56_LPS_PBMC
571	0.47	LPS	CD56	Count	5	PBMC	0	0	571_CD56_LPS_PBMC
572	0.7	LPS	CD56	Count	5	PBMC	1	1	572_CD56_LPS_PBMC
573	2.55	LPS	CD56	Count	6	PBMC	2	1	573_CD56_LPS_PBMC
574	0.21	LPS	CD56	Count	6	PBMC	0	0	574_CD56_LPS_PBMC
575	0.98	LPS	CD56	Count	6	PBMC	1	1	575_CD56_LPS_PBMC
576	0.5	LPS	CD56	Count	6	PBMC	0	0	576_CD56_LPS_PBMC
577	0.9	LPS	CD56	Count	6	PBMC	2	1	577_CD56_LPS_PBMC
578	0.81	LPS	CD56	Count	7	PBMC	1	0	578_CD56_LPS_PBMC
579	0.6	LPS	CD56	Count	6	PBMC	1	1	579_CD56_LPS_PBMC
580	1.23	LPS	CD56	Count	6	PBMC	1	0	580_CD56_LPS_PBMC
581	0.17	LPS	CD56	Count	7	PBMC	0	0	581_CD56_LPS_PBMC
582	0.23	LPS	CD56	Count	7	PBMC	0	0	582_CD56_LPS_PBMC
583	0.74	LPS	CD56	Count	7	PBMC	1	1	583_CD56_LPS_PBMC
584	0.43	LPS	CD56	Count	7	PBMC	1	1	584_CD56_LPS_PBMC
585	0.22	LPS	CD56	Count	7	PBMC	2	0	585_CD56_LPS_PBMC
586	0.8	LPS	CD56	Count	7	PBMC	0	0	586_CD56_LPS_PBMC
587	1.43	LPS	CD56	Count	7	PBMC	1	1	587_CD56_LPS_PBMC
588	0.41	LPS	CD56	Count	8	PBMC	1	1	588_CD56_LPS_PBMC
589	0.75	LPS	CD56	Count	8	PBMC	2	2	589_CD56_LPS_PBMC
590	0.77	LPS	CD56	Count	8	PBMC	2	1	590_CD56_LPS_PBMC
591	0.59	LPS	CD56	Count	8	PBMC	1	1	591_CD56_LPS_PBMC
592	0.86	LPS	CD56	Count	8	PBMC	0	0	592_CD56_LPS_PBMC
593	2.41	LPS	CD56	Count	8	PBMC	0	0	593_CD56_LPS_PBMC
594	0.89	LPS	CD56	Count	8	PBMC	0	0	594_CD56_LPS_PBMC
595	0.76	LPS	CD56	Count	8	PBMC	1	1	595_CD56_LPS_PBMC
596	0.27	LPS	CD56	Count	9	PBMC	0	0	596_CD56_LPS_PBMC
597	0.51	LPS	CD56	Count	9	PBMC	0	0	597_CD56_LPS_PBMC
598	0.51	LPS	CD56	Count	9	PBMC	1	1	598_CD56_LPS_PBMC
599	0.37	LPS	CD56	Count	9	PBMC	1	1	599_CD56_LPS_PBMC
600	0.91	LPS	CD56	Count	9	PBMC	0	0	600_CD56_LPS_PBMC
601	2.11	LPS	CD56	Count	9	PBMC	0	0	601_CD56_LPS_PBMC
602	0.6	LPS	CD56	Count	9	PBMC	1	0	602_CD56_LPS_PBMC
603	0.81	LPS	CD56	Count	10	PBMC	2	2	603_CD56_LPS_PBMC
604	1.57	LPS	CD56	Count	10	PBMC	1	1	604_CD56_LPS_PBMC
605	1.73	LPS	CD56	Count	10	PBMC	1	1	605_CD56_LPS_PBMC
606	1.38	LPS	CD56	Count	10	PBMC	0	0	606_CD56_LPS_PBMC
607	0.72	LPS	CD56	Count	10	PBMC	2	1	607_CD56_LPS_PBMC
608	0.29	LPS	CD56	Count	10	PBMC	0	0	608_CD56_LPS_PBMC
609	0.88	LPS	CD56	Count	10	PBMC	1	1	609_CD56_LPS_PBMC
610	0.93	LPS	CD56	Count	10	PBMC	0	0	610_CD56_LPS_PBMC
611	1.58	LPS	CD56	Count	10	PBMC	1	1	611_CD56_LPS_PBMC
612	2.85	LPS	CD56	Count	10	PBMC	0	0	612_CD56_LPS_PBMC
613	0.76	LPS	CD56	Count	10	PBMC	1	1	613_CD56_LPS_PBMC
614	0.45	LPS	CD56	Count	10	PBMC	1	1	614_CD56_LPS_PBMC
615	0.47	LPS	CD56	Count	10	PBMC	1	1	615_CD56_LPS_PBMC
616	1.09	LPS	CD56	Count	11	PBMC	2	2	616_CD56_LPS_PBMC
617	0.74	LPS	CD56	Count	11	PBMC	1	1	617_CD56_LPS_PBMC
618	0.39	LPS	CD56	Count	11	PBMC	1	1	618_CD56_LPS_PBMC
619	0.49	LPS	CD56	Count	10	PBMC	0	0	619_CD56_LPS_PBMC
620	0.72	LPS	CD56	Count	11	PBMC	0	0	620_CD56_LPS_PBMC
621	0.69	LPS	CD56	Count	11	PBMC	1	1	621_CD56_LPS_PBMC
622	0.51	LPS	CD56	Count	11	PBMC	1	1	622_CD56_LPS_PBMC
623	0.64	LPS	CD56	Count	11	PBMC	1	1	623_CD56_LPS_PBMC
624	1.42	LPS	CD56	Count	11	PBMC	0	0	624_CD56_LPS_PBMC
625	0.47	LPS	CD56	Count	11	PBMC	0	0	625_CD56_LPS_PBMC
626	0.35	LPS	CD56	Count	12	PBMC	2	1	626_CD56_LPS_PBMC
627	0.97	LPS	CD56	Count	12	PBMC	0	0	627_CD56_LPS_PBMC
628	0.99	LPS	CD56	Count	12	PBMC	1	1	628_CD56_LPS_PBMC
629	0.72	LPS	CD56	Count	12	PBMC	1	1	629_CD56_LPS_PBMC
630	0.66	LPS	CD56	Count	12	PBMC	1	1	630_CD56_LPS_PBMC
631	3.64	LPS	CD56	Count	12	PBMC	0	0	631_CD56_LPS_PBMC
632	0.41	LPS	CD56	Count	12	PBMC	0	0	632_CD56_LPS_PBMC
633	1.9	LPS	CD56	Count	12	PBMC	0	0	633_CD56_LPS_PBMC
634	1.33	LPS	CD56	Count	12	PBMC	0	0	634_CD56_LPS_PBMC
635	1.1	LPS	CD56	Count	12	PBMC	0	0	635_CD56_LPS_PBMC
636	0.78	LPS	CD56	Count	12	PBMC	0	0	636_CD56_LPS_PBMC
637	2.26	LPS	CD56	Count	12	PBMC	1	1	637_CD56_LPS_PBMC
638	0.78	LPS	CD56	Count	12	PBMC	2	2	638_CD56_LPS_PBMC
639	2.62	LPS	CD56	Count	12	PBMC	0	0	639_CD56_LPS_PBMC
640	0.54	LPS	CD56	Count	12	PBMC	1	1	640_CD56_LPS_PBMC
641	0.74	LPS	CD56	Count	12	PBMC	0	0	641_CD56_LPS_PBMC
531	58.4	LPS	CD8	Count	1	PBMC	0	0	531_CD8_LPS_PBMC
532	50.2	LPS	CD8	Count	1	PBMC	0	0	532_CD8_LPS_PBMC
533	45.1	LPS	CD8	Count	1	PBMC	0	0	533_CD8_LPS_PBMC
534	48.8	LPS	CD8	Count	1	PBMC	1	1	534_CD8_LPS_PBMC
535	44	LPS	CD8	Count	1	PBMC	0	0	535_CD8_LPS_PBMC
536	23.6	LPS	CD8	Count	1	PBMC	1	1	536_CD8_LPS_PBMC
537	50.2	LPS	CD8	Count	1	PBMC	1	1	537_CD8_LPS_PBMC
538	36.6	LPS	CD8	Count	1	PBMC	2	2	538_CD8_LPS_PBMC
540	66.7	LPS	CD8	Count	2	PBMC	1	0	540_CD8_LPS_PBMC
541	48.2	LPS	CD8	Count	2	PBMC	2	0	541_CD8_LPS_PBMC
542	45.5	LPS	CD8	Count	2	PBMC	1	1	542_CD8_LPS_PBMC
543	49.1	LPS	CD8	Count	2	PBMC	1	0	543_CD8_LPS_PBMC
544	54.5	LPS	CD8	Count	2	PBMC	1	1	544_CD8_LPS_PBMC
545	26.5	LPS	CD8	Count	2	PBMC	0	0	545_CD8_LPS_PBMC
546	43	LPS	CD8	Count	3	PBMC	0	0	546_CD8_LPS_PBMC
547	28.7	LPS	CD8	Count	3	PBMC	0	0	547_CD8_LPS_PBMC
548	43.4	LPS	CD8	Count	3	PBMC	2	1	548_CD8_LPS_PBMC
549	56.1	LPS	CD8	Count	3	PBMC	0	0	549_CD8_LPS_PBMC
550	42.4	LPS	CD8	Count	3	PBMC	2	2	550_CD8_LPS_PBMC
551	52	LPS	CD8	Count	3	PBMC	0	0	551_CD8_LPS_PBMC
552	38.6	LPS	CD8	Count	4	PBMC	1	0	552_CD8_LPS_PBMC
553	51.4	LPS	CD8	Count	4	PBMC	0	0	553_CD8_LPS_PBMC
554	37.1	LPS	CD8	Count	4	PBMC	2	2	554_CD8_LPS_PBMC
555	39.8	LPS	CD8	Count	4	PBMC	1	1	555_CD8_LPS_PBMC
556	44.2	LPS	CD8	Count	4	PBMC	1	1	556_CD8_LPS_PBMC
557	50	LPS	CD8	Count	4	PBMC	0	0	557_CD8_LPS_PBMC
558	24.2	LPS	CD8	Count	4	PBMC	2	2	558_CD8_LPS_PBMC
566	43.3	LPS	CD8	Count	5	PBMC	0	0	566_CD8_LPS_PBMC
567	38.4	LPS	CD8	Count	5	PBMC	0	0	567_CD8_LPS_PBMC
568	29.4	LPS	CD8	Count	5	PBMC	0	0	568_CD8_LPS_PBMC
569	26.9	LPS	CD8	Count	5	PBMC	2	1	569_CD8_LPS_PBMC
570	44.9	LPS	CD8	Count	5	PBMC	2	2	570_CD8_LPS_PBMC
571	28.6	LPS	CD8	Count	5	PBMC	0	0	571_CD8_LPS_PBMC
572	41.7	LPS	CD8	Count	5	PBMC	1	1	572_CD8_LPS_PBMC
573	71.1	LPS	CD8	Count	6	PBMC	2	1	573_CD8_LPS_PBMC
574	46.2	LPS	CD8	Count	6	PBMC	0	0	574_CD8_LPS_PBMC
575	44.6	LPS	CD8	Count	6	PBMC	1	1	575_CD8_LPS_PBMC
576	60.1	LPS	CD8	Count	6	PBMC	0	0	576_CD8_LPS_PBMC
577	53.2	LPS	CD8	Count	6	PBMC	2	1	577_CD8_LPS_PBMC
578	68.3	LPS	CD8	Count	7	PBMC	1	0	578_CD8_LPS_PBMC
579	52.7	LPS	CD8	Count	6	PBMC	1	1	579_CD8_LPS_PBMC
580	72.1	LPS	CD8	Count	6	PBMC	1	0	580_CD8_LPS_PBMC
581	47.1	LPS	CD8	Count	7	PBMC	0	0	581_CD8_LPS_PBMC
582	43.8	LPS	CD8	Count	7	PBMC	0	0	582_CD8_LPS_PBMC
583	56.3	LPS	CD8	Count	7	PBMC	1	1	583_CD8_LPS_PBMC
584	69.4	LPS	CD8	Count	7	PBMC	1	1	584_CD8_LPS_PBMC
585	47.6	LPS	CD8	Count	7	PBMC	2	0	585_CD8_LPS_PBMC
586	49.6	LPS	CD8	Count	7	PBMC	0	0	586_CD8_LPS_PBMC
587	57.1	LPS	CD8	Count	7	PBMC	1	1	587_CD8_LPS_PBMC
588	63.5	LPS	CD8	Count	8	PBMC	1	1	588_CD8_LPS_PBMC
589	45	LPS	CD8	Count	8	PBMC	2	2	589_CD8_LPS_PBMC
590	58.1	LPS	CD8	Count	8	PBMC	2	1	590_CD8_LPS_PBMC
591	47.2	LPS	CD8	Count	8	PBMC	1	1	591_CD8_LPS_PBMC
592	65.7	LPS	CD8	Count	8	PBMC	0	0	592_CD8_LPS_PBMC
593	75.4	LPS	CD8	Count	8	PBMC	0	0	593_CD8_LPS_PBMC
594	69.3	LPS	CD8	Count	8	PBMC	0	0	594_CD8_LPS_PBMC
595	71.6	LPS	CD8	Count	8	PBMC	1	1	595_CD8_LPS_PBMC
596	40.4	LPS	CD8	Count	9	PBMC	0	0	596_CD8_LPS_PBMC
597	69.2	LPS	CD8	Count	9	PBMC	0	0	597_CD8_LPS_PBMC
598	54.6	LPS	CD8	Count	9	PBMC	1	1	598_CD8_LPS_PBMC
599	68.2	LPS	CD8	Count	9	PBMC	1	1	599_CD8_LPS_PBMC
600	75.8	LPS	CD8	Count	9	PBMC	0	0	600_CD8_LPS_PBMC
601	44.9	LPS	CD8	Count	9	PBMC	0	0	601_CD8_LPS_PBMC
602	66.1	LPS	CD8	Count	9	PBMC	1	0	602_CD8_LPS_PBMC
603	39.8	LPS	CD8	Count	10	PBMC	2	2	603_CD8_LPS_PBMC
604	81	LPS	CD8	Count	10	PBMC	1	1	604_CD8_LPS_PBMC
605	74.5	LPS	CD8	Count	10	PBMC	1	1	605_CD8_LPS_PBMC
606	42.4	LPS	CD8	Count	10	PBMC	0	0	606_CD8_LPS_PBMC
607	53.8	LPS	CD8	Count	10	PBMC	2	1	607_CD8_LPS_PBMC
608	11	LPS	CD8	Count	10	PBMC	0	0	608_CD8_LPS_PBMC
609	64.8	LPS	CD8	Count	10	PBMC	1	1	609_CD8_LPS_PBMC
610	56	LPS	CD8	Count	10	PBMC	0	0	610_CD8_LPS_PBMC
611	37.5	LPS	CD8	Count	10	PBMC	1	1	611_CD8_LPS_PBMC
612	58.2	LPS	CD8	Count	10	PBMC	0	0	612_CD8_LPS_PBMC
613	30.5	LPS	CD8	Count	10	PBMC	1	1	613_CD8_LPS_PBMC
614	63.8	LPS	CD8	Count	10	PBMC	1	1	614_CD8_LPS_PBMC
615	52.8	LPS	CD8	Count	10	PBMC	1	1	615_CD8_LPS_PBMC
616	40.3	LPS	CD8	Count	11	PBMC	2	2	616_CD8_LPS_PBMC
617	54.3	LPS	CD8	Count	11	PBMC	1	1	617_CD8_LPS_PBMC
618	37.6	LPS	CD8	Count	11	PBMC	1	1	618_CD8_LPS_PBMC
619	56.6	LPS	CD8	Count	10	PBMC	0	0	619_CD8_LPS_PBMC
620	31.3	LPS	CD8	Count	11	PBMC	0	0	620_CD8_LPS_PBMC
621	29.2	LPS	CD8	Count	11	PBMC	1	1	621_CD8_LPS_PBMC
622	31.1	LPS	CD8	Count	11	PBMC	1	1	622_CD8_LPS_PBMC
623	48	LPS	CD8	Count	11	PBMC	1	1	623_CD8_LPS_PBMC
624	60.7	LPS	CD8	Count	11	PBMC	0	0	624_CD8_LPS_PBMC
625	52.8	LPS	CD8	Count	11	PBMC	0	0	625_CD8_LPS_PBMC
626	43.9	LPS	CD8	Count	12	PBMC	2	1	626_CD8_LPS_PBMC
627	40.2	LPS	CD8	Count	12	PBMC	0	0	627_CD8_LPS_PBMC
628	70.5	LPS	CD8	Count	12	PBMC	1	1	628_CD8_LPS_PBMC
629	31.7	LPS	CD8	Count	12	PBMC	1	1	629_CD8_LPS_PBMC
630	43.7	LPS	CD8	Count	12	PBMC	1	1	630_CD8_LPS_PBMC
631	45.4	LPS	CD8	Count	12	PBMC	0	0	631_CD8_LPS_PBMC
632	29.4	LPS	CD8	Count	12	PBMC	0	0	632_CD8_LPS_PBMC
633	37.4	LPS	CD8	Count	12	PBMC	0	0	633_CD8_LPS_PBMC
634	56.3	LPS	CD8	Count	12	PBMC	0	0	634_CD8_LPS_PBMC
635	41.5	LPS	CD8	Count	12	PBMC	0	0	635_CD8_LPS_PBMC
636	55	LPS	CD8	Count	12	PBMC	0	0	636_CD8_LPS_PBMC
637	47.8	LPS	CD8	Count	12	PBMC	1	1	637_CD8_LPS_PBMC
638	41.6	LPS	CD8	Count	12	PBMC	2	2	638_CD8_LPS_PBMC
639	45.4	LPS	CD8	Count	12	PBMC	0	0	639_CD8_LPS_PBMC
640	29.5	LPS	CD8	Count	12	PBMC	1	1	640_CD8_LPS_PBMC
641	41.3	LPS	CD8	Count	12	PBMC	0	0	641_CD8_LPS_PBMC
531	4.54	UT	CD14	Count	1	PBMC	0	0	531_CD14_UT_PBMC
532	1.36	UT	CD14	Count	1	PBMC	0	0	532_CD14_UT_PBMC
533	1.73	UT	CD14	Count	1	PBMC	0	0	533_CD14_UT_PBMC
534	0.63	UT	CD14	Count	1	PBMC	1	1	534_CD14_UT_PBMC
535	1.73	UT	CD14	Count	1	PBMC	0	0	535_CD14_UT_PBMC
536	2.17	UT	CD14	Count	1	PBMC	1	1	536_CD14_UT_PBMC
537	1.72	UT	CD14	Count	1	PBMC	1	1	537_CD14_UT_PBMC
538	0.89	UT	CD14	Count	1	PBMC	2	2	538_CD14_UT_PBMC
540	1.32	UT	CD14	Count	2	PBMC	1	0	540_CD14_UT_PBMC
541	2.25	UT	CD14	Count	2	PBMC	2	0	541_CD14_UT_PBMC
542	3.28	UT	CD14	Count	2	PBMC	1	1	542_CD14_UT_PBMC
543	0.55	UT	CD14	Count	2	PBMC	1	0	543_CD14_UT_PBMC
544	1.09	UT	CD14	Count	2	PBMC	1	1	544_CD14_UT_PBMC
545	0.43	UT	CD14	Count	2	PBMC	0	0	545_CD14_UT_PBMC
546	2.64	UT	CD14	Count	3	PBMC	0	0	546_CD14_UT_PBMC
547	2.81	UT	CD14	Count	3	PBMC	0	0	547_CD14_UT_PBMC
548	4.85	UT	CD14	Count	3	PBMC	2	1	548_CD14_UT_PBMC
549	1.38	UT	CD14	Count	3	PBMC	0	0	549_CD14_UT_PBMC
550	4.73	UT	CD14	Count	3	PBMC	2	2	550_CD14_UT_PBMC
551	6.61	UT	CD14	Count	3	PBMC	0	0	551_CD14_UT_PBMC
552	1.58	UT	CD14	Count	4	PBMC	1	0	552_CD14_UT_PBMC
553	1.02	UT	CD14	Count	4	PBMC	0	0	553_CD14_UT_PBMC
554	4.16	UT	CD14	Count	4	PBMC	2	2	554_CD14_UT_PBMC
555	2.98	UT	CD14	Count	4	PBMC	1	1	555_CD14_UT_PBMC
556	2.17	UT	CD14	Count	4	PBMC	1	1	556_CD14_UT_PBMC
557	3.64	UT	CD14	Count	4	PBMC	0	0	557_CD14_UT_PBMC
558	7.75	UT	CD14	Count	4	PBMC	2	2	558_CD14_UT_PBMC
566	4.15	UT	CD14	Count	5	PBMC	0	0	566_CD14_UT_PBMC
567	5.28	UT	CD14	Count	5	PBMC	0	0	567_CD14_UT_PBMC
568	3.43	UT	CD14	Count	5	PBMC	0	0	568_CD14_UT_PBMC
569	2.15	UT	CD14	Count	5	PBMC	2	1	569_CD14_UT_PBMC
570	1.78	UT	CD14	Count	5	PBMC	2	2	570_CD14_UT_PBMC
571	2.43	UT	CD14	Count	5	PBMC	0	0	571_CD14_UT_PBMC
572	2.06	UT	CD14	Count	5	PBMC	1	1	572_CD14_UT_PBMC
573	10.4	UT	CD14	Count	6	PBMC	2	1	573_CD14_UT_PBMC
574	0.18	UT	CD14	Count	6	PBMC	0	0	574_CD14_UT_PBMC
575	0.79	UT	CD14	Count	6	PBMC	1	1	575_CD14_UT_PBMC
576	0.23	UT	CD14	Count	6	PBMC	0	0	576_CD14_UT_PBMC
577	0.72	UT	CD14	Count	6	PBMC	2	1	577_CD14_UT_PBMC
578	11.2	UT	CD14	Count	7	PBMC	1	0	578_CD14_UT_PBMC
579	3.26	UT	CD14	Count	6	PBMC	1	1	579_CD14_UT_PBMC
580	0.94	UT	CD14	Count	6	PBMC	1	0	580_CD14_UT_PBMC
581	4.82	UT	CD14	Count	7	PBMC	0	0	581_CD14_UT_PBMC
582	2.02	UT	CD14	Count	7	PBMC	0	0	582_CD14_UT_PBMC
583	0.69	UT	CD14	Count	7	PBMC	1	1	583_CD14_UT_PBMC
584	1.17	UT	CD14	Count	7	PBMC	1	1	584_CD14_UT_PBMC
585	0.76	UT	CD14	Count	7	PBMC	2	0	585_CD14_UT_PBMC
586	0.35	UT	CD14	Count	7	PBMC	0	0	586_CD14_UT_PBMC
587	0.53	UT	CD14	Count	7	PBMC	1	1	587_CD14_UT_PBMC
588	0.81	UT	CD14	Count	8	PBMC	1	1	588_CD14_UT_PBMC
589	9.2	UT	CD14	Count	8	PBMC	2	2	589_CD14_UT_PBMC
590	1.39	UT	CD14	Count	8	PBMC	2	1	590_CD14_UT_PBMC
591	0.6	UT	CD14	Count	8	PBMC	1	1	591_CD14_UT_PBMC
592	15.9	UT	CD14	Count	8	PBMC	0	0	592_CD14_UT_PBMC
593	0.47	UT	CD14	Count	8	PBMC	0	0	593_CD14_UT_PBMC
594	9.61	UT	CD14	Count	8	PBMC	0	0	594_CD14_UT_PBMC
595	8.68	UT	CD14	Count	8	PBMC	1	1	595_CD14_UT_PBMC
596	2.73	UT	CD14	Count	9	PBMC	0	0	596_CD14_UT_PBMC
597	0.92	UT	CD14	Count	9	PBMC	0	0	597_CD14_UT_PBMC
598	1.55	UT	CD14	Count	9	PBMC	1	1	598_CD14_UT_PBMC
599	2.06	UT	CD14	Count	9	PBMC	1	1	599_CD14_UT_PBMC
600	21.9	UT	CD14	Count	9	PBMC	0	0	600_CD14_UT_PBMC
601	0.63	UT	CD14	Count	9	PBMC	0	0	601_CD14_UT_PBMC
602	1.1	UT	CD14	Count	9	PBMC	1	0	602_CD14_UT_PBMC
603	8.05	UT	CD14	Count	10	PBMC	2	2	603_CD14_UT_PBMC
604	2.76	UT	CD14	Count	10	PBMC	1	1	604_CD14_UT_PBMC
605	7.71	UT	CD14	Count	10	PBMC	1	1	605_CD14_UT_PBMC
606	9.38	UT	CD14	Count	10	PBMC	0	0	606_CD14_UT_PBMC
607	7.32	UT	CD14	Count	10	PBMC	2	1	607_CD14_UT_PBMC
608	0.86	UT	CD14	Count	10	PBMC	0	0	608_CD14_UT_PBMC
609	3.29	UT	CD14	Count	10	PBMC	1	1	609_CD14_UT_PBMC
610	1.71	UT	CD14	Count	10	PBMC	0	0	610_CD14_UT_PBMC
611	1.67	UT	CD14	Count	10	PBMC	1	1	611_CD14_UT_PBMC
612	1.11	UT	CD14	Count	10	PBMC	0	0	612_CD14_UT_PBMC
613	0.083	UT	CD14	Count	10	PBMC	1	1	613_CD14_UT_PBMC
614	2.5	UT	CD14	Count	10	PBMC	1	1	614_CD14_UT_PBMC
615	1.19	UT	CD14	Count	10	PBMC	1	1	615_CD14_UT_PBMC
616	5.78	UT	CD14	Count	11	PBMC	2	2	616_CD14_UT_PBMC
617	1.29	UT	CD14	Count	11	PBMC	1	1	617_CD14_UT_PBMC
618	2.03	UT	CD14	Count	11	PBMC	1	1	618_CD14_UT_PBMC
619	1.55	UT	CD14	Count	10	PBMC	0	0	619_CD14_UT_PBMC
620	0.46	UT	CD14	Count	11	PBMC	0	0	620_CD14_UT_PBMC
621	11.5	UT	CD14	Count	11	PBMC	1	1	621_CD14_UT_PBMC
622	1.22	UT	CD14	Count	11	PBMC	1	1	622_CD14_UT_PBMC
623	3.06	UT	CD14	Count	11	PBMC	1	1	623_CD14_UT_PBMC
624	1.02	UT	CD14	Count	11	PBMC	0	0	624_CD14_UT_PBMC
625	7.5	UT	CD14	Count	11	PBMC	0	0	625_CD14_UT_PBMC
626	0.56	UT	CD14	Count	12	PBMC	2	1	626_CD14_UT_PBMC
627	1.63	UT	CD14	Count	12	PBMC	0	0	627_CD14_UT_PBMC
628	0.81	UT	CD14	Count	12	PBMC	1	1	628_CD14_UT_PBMC
629	0.88	UT	CD14	Count	12	PBMC	1	1	629_CD14_UT_PBMC
630	3.91	UT	CD14	Count	12	PBMC	1	1	630_CD14_UT_PBMC
631	0.3	UT	CD14	Count	12	PBMC	0	0	631_CD14_UT_PBMC
632	1.52	UT	CD14	Count	12	PBMC	0	0	632_CD14_UT_PBMC
633	0.39	UT	CD14	Count	12	PBMC	0	0	633_CD14_UT_PBMC
634	0.42	UT	CD14	Count	12	PBMC	0	0	634_CD14_UT_PBMC
635	9.52	UT	CD14	Count	12	PBMC	0	0	635_CD14_UT_PBMC
636	3.41	UT	CD14	Count	12	PBMC	0	0	636_CD14_UT_PBMC
637	9.37	UT	CD14	Count	12	PBMC	1	1	637_CD14_UT_PBMC
638	0.28	UT	CD14	Count	12	PBMC	2	2	638_CD14_UT_PBMC
639	0.52	UT	CD14	Count	12	PBMC	0	0	639_CD14_UT_PBMC
640	1.32	UT	CD14	Count	12	PBMC	1	1	640_CD14_UT_PBMC
641	0.96	UT	CD14	Count	12	PBMC	0	0	641_CD14_UT_PBMC
531	87.4	UT	CD4	Count	1	PBMC	0	0	531_CD4_UT_PBMC
532	85.8	UT	CD4	Count	1	PBMC	0	0	532_CD4_UT_PBMC
533	90.4	UT	CD4	Count	1	PBMC	0	0	533_CD4_UT_PBMC
534	86.5	UT	CD4	Count	1	PBMC	1	1	534_CD4_UT_PBMC
535	85.6	UT	CD4	Count	1	PBMC	0	0	535_CD4_UT_PBMC
536	83.1	UT	CD4	Count	1	PBMC	1	1	536_CD4_UT_PBMC
537	77.5	UT	CD4	Count	1	PBMC	1	1	537_CD4_UT_PBMC
538	76.8	UT	CD4	Count	1	PBMC	2	2	538_CD4_UT_PBMC
540	93.2	UT	CD4	Count	2	PBMC	1	0	540_CD4_UT_PBMC
541	89.9	UT	CD4	Count	2	PBMC	2	0	541_CD4_UT_PBMC
542	89.5	UT	CD4	Count	2	PBMC	1	1	542_CD4_UT_PBMC
543	84.2	UT	CD4	Count	2	PBMC	1	0	543_CD4_UT_PBMC
544	93.9	UT	CD4	Count	2	PBMC	1	1	544_CD4_UT_PBMC
545	88.6	UT	CD4	Count	2	PBMC	0	0	545_CD4_UT_PBMC
546	90.1	UT	CD4	Count	3	PBMC	0	0	546_CD4_UT_PBMC
547	89.9	UT	CD4	Count	3	PBMC	0	0	547_CD4_UT_PBMC
548	91.1	UT	CD4	Count	3	PBMC	2	1	548_CD4_UT_PBMC
549	88	UT	CD4	Count	3	PBMC	0	0	549_CD4_UT_PBMC
550	84.5	UT	CD4	Count	3	PBMC	2	2	550_CD4_UT_PBMC
551	88.6	UT	CD4	Count	3	PBMC	0	0	551_CD4_UT_PBMC
552	88.5	UT	CD4	Count	4	PBMC	1	0	552_CD4_UT_PBMC
553	95	UT	CD4	Count	4	PBMC	0	0	553_CD4_UT_PBMC
554	92.9	UT	CD4	Count	4	PBMC	2	2	554_CD4_UT_PBMC
555	92.8	UT	CD4	Count	4	PBMC	1	1	555_CD4_UT_PBMC
556	91.1	UT	CD4	Count	4	PBMC	1	1	556_CD4_UT_PBMC
557	93.4	UT	CD4	Count	4	PBMC	0	0	557_CD4_UT_PBMC
558	91.4	UT	CD4	Count	4	PBMC	2	2	558_CD4_UT_PBMC
566	93.8	UT	CD4	Count	5	PBMC	0	0	566_CD4_UT_PBMC
567	92	UT	CD4	Count	5	PBMC	0	0	567_CD4_UT_PBMC
568	92.2	UT	CD4	Count	5	PBMC	0	0	568_CD4_UT_PBMC
569	93.3	UT	CD4	Count	5	PBMC	2	1	569_CD4_UT_PBMC
570	93.3	UT	CD4	Count	5	PBMC	2	2	570_CD4_UT_PBMC
571	91.9	UT	CD4	Count	5	PBMC	0	0	571_CD4_UT_PBMC
572	92.6	UT	CD4	Count	5	PBMC	1	1	572_CD4_UT_PBMC
573	96.6	UT	CD4	Count	6	PBMC	2	1	573_CD4_UT_PBMC
574	91.6	UT	CD4	Count	6	PBMC	0	0	574_CD4_UT_PBMC
575	92.5	UT	CD4	Count	6	PBMC	1	1	575_CD4_UT_PBMC
576	92	UT	CD4	Count	6	PBMC	0	0	576_CD4_UT_PBMC
577	94.9	UT	CD4	Count	6	PBMC	2	1	577_CD4_UT_PBMC
578	91.2	UT	CD4	Count	7	PBMC	1	0	578_CD4_UT_PBMC
579	86.4	UT	CD4	Count	6	PBMC	1	1	579_CD4_UT_PBMC
580	92.2	UT	CD4	Count	6	PBMC	1	0	580_CD4_UT_PBMC
581	89	UT	CD4	Count	7	PBMC	0	0	581_CD4_UT_PBMC
582	88.9	UT	CD4	Count	7	PBMC	0	0	582_CD4_UT_PBMC
583	88.3	UT	CD4	Count	7	PBMC	1	1	583_CD4_UT_PBMC
584	91.9	UT	CD4	Count	7	PBMC	1	1	584_CD4_UT_PBMC
585	89.3	UT	CD4	Count	7	PBMC	2	0	585_CD4_UT_PBMC
586	83.2	UT	CD4	Count	7	PBMC	0	0	586_CD4_UT_PBMC
587	83.2	UT	CD4	Count	7	PBMC	1	1	587_CD4_UT_PBMC
588	93	UT	CD4	Count	8	PBMC	1	1	588_CD4_UT_PBMC
589	91.8	UT	CD4	Count	8	PBMC	2	2	589_CD4_UT_PBMC
590	93.6	UT	CD4	Count	8	PBMC	2	1	590_CD4_UT_PBMC
591	91.1	UT	CD4	Count	8	PBMC	1	1	591_CD4_UT_PBMC
592	92.1	UT	CD4	Count	8	PBMC	0	0	592_CD4_UT_PBMC
593	93.9	UT	CD4	Count	8	PBMC	0	0	593_CD4_UT_PBMC
594	89.4	UT	CD4	Count	8	PBMC	0	0	594_CD4_UT_PBMC
595	90.7	UT	CD4	Count	8	PBMC	1	1	595_CD4_UT_PBMC
596	89.7	UT	CD4	Count	9	PBMC	0	0	596_CD4_UT_PBMC
597	90.3	UT	CD4	Count	9	PBMC	0	0	597_CD4_UT_PBMC
598	89.6	UT	CD4	Count	9	PBMC	1	1	598_CD4_UT_PBMC
599	87.8	UT	CD4	Count	9	PBMC	1	1	599_CD4_UT_PBMC
600	83	UT	CD4	Count	9	PBMC	0	0	600_CD4_UT_PBMC
601	94.1	UT	CD4	Count	9	PBMC	0	0	601_CD4_UT_PBMC
602	86.1	UT	CD4	Count	9	PBMC	1	0	602_CD4_UT_PBMC
603	93.3	UT	CD4	Count	10	PBMC	2	2	603_CD4_UT_PBMC
604	94.8	UT	CD4	Count	10	PBMC	1	1	604_CD4_UT_PBMC
605	94.6	UT	CD4	Count	10	PBMC	1	1	605_CD4_UT_PBMC
606	95.7	UT	CD4	Count	10	PBMC	0	0	606_CD4_UT_PBMC
607	93.8	UT	CD4	Count	10	PBMC	2	1	607_CD4_UT_PBMC
608	83.3	UT	CD4	Count	10	PBMC	0	0	608_CD4_UT_PBMC
609	95.1	UT	CD4	Count	10	PBMC	1	1	609_CD4_UT_PBMC
610	95.2	UT	CD4	Count	10	PBMC	0	0	610_CD4_UT_PBMC
611	95	UT	CD4	Count	10	PBMC	1	1	611_CD4_UT_PBMC
612	94	UT	CD4	Count	10	PBMC	0	0	612_CD4_UT_PBMC
613	93.6	UT	CD4	Count	10	PBMC	1	1	613_CD4_UT_PBMC
614	95	UT	CD4	Count	10	PBMC	1	1	614_CD4_UT_PBMC
615	94.2	UT	CD4	Count	10	PBMC	1	1	615_CD4_UT_PBMC
616	86.9	UT	CD4	Count	11	PBMC	2	2	616_CD4_UT_PBMC
617	94	UT	CD4	Count	11	PBMC	1	1	617_CD4_UT_PBMC
618	87.9	UT	CD4	Count	11	PBMC	1	1	618_CD4_UT_PBMC
619	95.6	UT	CD4	Count	10	PBMC	0	0	619_CD4_UT_PBMC
620	87.4	UT	CD4	Count	11	PBMC	0	0	620_CD4_UT_PBMC
621	88.6	UT	CD4	Count	11	PBMC	1	1	621_CD4_UT_PBMC
622	88.9	UT	CD4	Count	11	PBMC	1	1	622_CD4_UT_PBMC
623	93.7	UT	CD4	Count	11	PBMC	1	1	623_CD4_UT_PBMC
624	92.1	UT	CD4	Count	11	PBMC	0	0	624_CD4_UT_PBMC
625	89.2	UT	CD4	Count	11	PBMC	0	0	625_CD4_UT_PBMC
626	90.9	UT	CD4	Count	12	PBMC	2	1	626_CD4_UT_PBMC
627	91.3	UT	CD4	Count	12	PBMC	0	0	627_CD4_UT_PBMC
628	93.5	UT	CD4	Count	12	PBMC	1	1	628_CD4_UT_PBMC
629	90.1	UT	CD4	Count	12	PBMC	1	1	629_CD4_UT_PBMC
630	88.6	UT	CD4	Count	12	PBMC	1	1	630_CD4_UT_PBMC
631	91.3	UT	CD4	Count	12	PBMC	0	0	631_CD4_UT_PBMC
632	89	UT	CD4	Count	12	PBMC	0	0	632_CD4_UT_PBMC
633	88.7	UT	CD4	Count	12	PBMC	0	0	633_CD4_UT_PBMC
634	89.6	UT	CD4	Count	12	PBMC	0	0	634_CD4_UT_PBMC
635	86.5	UT	CD4	Count	12	PBMC	0	0	635_CD4_UT_PBMC
636	86.4	UT	CD4	Count	12	PBMC	0	0	636_CD4_UT_PBMC
637	85.6	UT	CD4	Count	12	PBMC	1	1	637_CD4_UT_PBMC
638	76.5	UT	CD4	Count	12	PBMC	2	2	638_CD4_UT_PBMC
639	88.7	UT	CD4	Count	12	PBMC	0	0	639_CD4_UT_PBMC
640	86.1	UT	CD4	Count	12	PBMC	1	1	640_CD4_UT_PBMC
641	89	UT	CD4	Count	12	PBMC	0	0	641_CD4_UT_PBMC
531	1.23	UT	CD56	Count	1	PBMC	0	0	531_CD56_UT_PBMC
532	1.14	UT	CD56	Count	1	PBMC	0	0	532_CD56_UT_PBMC
533	1.82	UT	CD56	Count	1	PBMC	0	0	533_CD56_UT_PBMC
534	1.64	UT	CD56	Count	1	PBMC	1	1	534_CD56_UT_PBMC
535	2.03	UT	CD56	Count	1	PBMC	0	0	535_CD56_UT_PBMC
536	0.95	UT	CD56	Count	1	PBMC	1	1	536_CD56_UT_PBMC
537	2.94	UT	CD56	Count	1	PBMC	1	1	537_CD56_UT_PBMC
538	0.92	UT	CD56	Count	1	PBMC	2	2	538_CD56_UT_PBMC
540	2.32	UT	CD56	Count	2	PBMC	1	0	540_CD56_UT_PBMC
541	1.48	UT	CD56	Count	2	PBMC	2	0	541_CD56_UT_PBMC
542	0.32	UT	CD56	Count	2	PBMC	1	1	542_CD56_UT_PBMC
543	0.57	UT	CD56	Count	2	PBMC	1	0	543_CD56_UT_PBMC
544	0.94	UT	CD56	Count	2	PBMC	1	1	544_CD56_UT_PBMC
545	1.11	UT	CD56	Count	2	PBMC	0	0	545_CD56_UT_PBMC
546	2.35	UT	CD56	Count	3	PBMC	0	0	546_CD56_UT_PBMC
547	1.14	UT	CD56	Count	3	PBMC	0	0	547_CD56_UT_PBMC
548	3.97	UT	CD56	Count	3	PBMC	2	1	548_CD56_UT_PBMC
549	1.32	UT	CD56	Count	3	PBMC	0	0	549_CD56_UT_PBMC
550	2.33	UT	CD56	Count	3	PBMC	2	2	550_CD56_UT_PBMC
551	0.92	UT	CD56	Count	3	PBMC	0	0	551_CD56_UT_PBMC
552	1.33	UT	CD56	Count	4	PBMC	1	0	552_CD56_UT_PBMC
553	1.77	UT	CD56	Count	4	PBMC	0	0	553_CD56_UT_PBMC
554	1.08	UT	CD56	Count	4	PBMC	2	2	554_CD56_UT_PBMC
555	1.31	UT	CD56	Count	4	PBMC	1	1	555_CD56_UT_PBMC
556	0.59	UT	CD56	Count	4	PBMC	1	1	556_CD56_UT_PBMC
557	2	UT	CD56	Count	4	PBMC	0	0	557_CD56_UT_PBMC
558	1.13	UT	CD56	Count	4	PBMC	2	2	558_CD56_UT_PBMC
566	7.7	UT	CD56	Count	5	PBMC	0	0	566_CD56_UT_PBMC
567	0.66	UT	CD56	Count	5	PBMC	0	0	567_CD56_UT_PBMC
568	1.1	UT	CD56	Count	5	PBMC	0	0	568_CD56_UT_PBMC
569	1.48	UT	CD56	Count	5	PBMC	2	1	569_CD56_UT_PBMC
570	4.15	UT	CD56	Count	5	PBMC	2	2	570_CD56_UT_PBMC
571	2.99	UT	CD56	Count	5	PBMC	0	0	571_CD56_UT_PBMC
572	2	UT	CD56	Count	5	PBMC	1	1	572_CD56_UT_PBMC
573	6.27	UT	CD56	Count	6	PBMC	2	1	573_CD56_UT_PBMC
574	0.41	UT	CD56	Count	6	PBMC	0	0	574_CD56_UT_PBMC
575	2.47	UT	CD56	Count	6	PBMC	1	1	575_CD56_UT_PBMC
576	0.99	UT	CD56	Count	6	PBMC	0	0	576_CD56_UT_PBMC
577	2.21	UT	CD56	Count	6	PBMC	2	1	577_CD56_UT_PBMC
578	0.76	UT	CD56	Count	7	PBMC	1	0	578_CD56_UT_PBMC
579	1.42	UT	CD56	Count	6	PBMC	1	1	579_CD56_UT_PBMC
580	1.63	UT	CD56	Count	6	PBMC	1	0	580_CD56_UT_PBMC
581	0.25	UT	CD56	Count	7	PBMC	0	0	581_CD56_UT_PBMC
582	0.55	UT	CD56	Count	7	PBMC	0	0	582_CD56_UT_PBMC
583	1.02	UT	CD56	Count	7	PBMC	1	1	583_CD56_UT_PBMC
584	0.78	UT	CD56	Count	7	PBMC	1	1	584_CD56_UT_PBMC
585	0.38	UT	CD56	Count	7	PBMC	2	0	585_CD56_UT_PBMC
586	0.97	UT	CD56	Count	7	PBMC	0	0	586_CD56_UT_PBMC
587	1.11	UT	CD56	Count	7	PBMC	1	1	587_CD56_UT_PBMC
588	0.59	UT	CD56	Count	8	PBMC	1	1	588_CD56_UT_PBMC
589	0.93	UT	CD56	Count	8	PBMC	2	2	589_CD56_UT_PBMC
590	1.47	UT	CD56	Count	8	PBMC	2	1	590_CD56_UT_PBMC
591	0.92	UT	CD56	Count	8	PBMC	1	1	591_CD56_UT_PBMC
592	1.51	UT	CD56	Count	8	PBMC	0	0	592_CD56_UT_PBMC
593	3.74	UT	CD56	Count	8	PBMC	0	0	593_CD56_UT_PBMC
594	0.82	UT	CD56	Count	8	PBMC	0	0	594_CD56_UT_PBMC
595	1.02	UT	CD56	Count	8	PBMC	1	1	595_CD56_UT_PBMC
596	0.72	UT	CD56	Count	9	PBMC	0	0	596_CD56_UT_PBMC
597	1.25	UT	CD56	Count	9	PBMC	0	0	597_CD56_UT_PBMC
598	1.23	UT	CD56	Count	9	PBMC	1	1	598_CD56_UT_PBMC
599	1.24	UT	CD56	Count	9	PBMC	1	1	599_CD56_UT_PBMC
600	1.44	UT	CD56	Count	9	PBMC	0	0	600_CD56_UT_PBMC
601	5.53	UT	CD56	Count	9	PBMC	0	0	601_CD56_UT_PBMC
602	1.76	UT	CD56	Count	9	PBMC	1	0	602_CD56_UT_PBMC
603	0.87	UT	CD56	Count	10	PBMC	2	2	603_CD56_UT_PBMC
604	6.67	UT	CD56	Count	10	PBMC	1	1	604_CD56_UT_PBMC
605	2.31	UT	CD56	Count	10	PBMC	1	1	605_CD56_UT_PBMC
606	1.51	UT	CD56	Count	10	PBMC	0	0	606_CD56_UT_PBMC
607	1.07	UT	CD56	Count	10	PBMC	2	1	607_CD56_UT_PBMC
608	0.81	UT	CD56	Count	10	PBMC	0	0	608_CD56_UT_PBMC
609	1.4	UT	CD56	Count	10	PBMC	1	1	609_CD56_UT_PBMC
610	1.24	UT	CD56	Count	10	PBMC	0	0	610_CD56_UT_PBMC
611	1.74	UT	CD56	Count	10	PBMC	1	1	611_CD56_UT_PBMC
612	3.74	UT	CD56	Count	10	PBMC	0	0	612_CD56_UT_PBMC
613	0.88	UT	CD56	Count	10	PBMC	1	1	613_CD56_UT_PBMC
614	0.83	UT	CD56	Count	10	PBMC	1	1	614_CD56_UT_PBMC
615	1.28	UT	CD56	Count	10	PBMC	1	1	615_CD56_UT_PBMC
616	1.97	UT	CD56	Count	11	PBMC	2	2	616_CD56_UT_PBMC
617	1.14	UT	CD56	Count	11	PBMC	1	1	617_CD56_UT_PBMC
618	0.76	UT	CD56	Count	11	PBMC	1	1	618_CD56_UT_PBMC
619	0.63	UT	CD56	Count	10	PBMC	0	0	619_CD56_UT_PBMC
620	0.84	UT	CD56	Count	11	PBMC	0	0	620_CD56_UT_PBMC
621	0.45	UT	CD56	Count	11	PBMC	1	1	621_CD56_UT_PBMC
622	1.01	UT	CD56	Count	11	PBMC	1	1	622_CD56_UT_PBMC
623	0.65	UT	CD56	Count	11	PBMC	1	1	623_CD56_UT_PBMC
624	1.66	UT	CD56	Count	11	PBMC	0	0	624_CD56_UT_PBMC
625	0.56	UT	CD56	Count	11	PBMC	0	0	625_CD56_UT_PBMC
626	0.69	UT	CD56	Count	12	PBMC	2	1	626_CD56_UT_PBMC
627	1.36	UT	CD56	Count	12	PBMC	0	0	627_CD56_UT_PBMC
628	1.38	UT	CD56	Count	12	PBMC	1	1	628_CD56_UT_PBMC
629	0.97	UT	CD56	Count	12	PBMC	1	1	629_CD56_UT_PBMC
630	0.8	UT	CD56	Count	12	PBMC	1	1	630_CD56_UT_PBMC
631	3.4	UT	CD56	Count	12	PBMC	0	0	631_CD56_UT_PBMC
632	0.72	UT	CD56	Count	12	PBMC	0	0	632_CD56_UT_PBMC
633	1.18	UT	CD56	Count	12	PBMC	0	0	633_CD56_UT_PBMC
634	1.47	UT	CD56	Count	12	PBMC	0	0	634_CD56_UT_PBMC
635	1.34	UT	CD56	Count	12	PBMC	0	0	635_CD56_UT_PBMC
636	0.93	UT	CD56	Count	12	PBMC	0	0	636_CD56_UT_PBMC
637	4.2	UT	CD56	Count	12	PBMC	1	1	637_CD56_UT_PBMC
638	1.41	UT	CD56	Count	12	PBMC	2	2	638_CD56_UT_PBMC
639	3.61	UT	CD56	Count	12	PBMC	0	0	639_CD56_UT_PBMC
640	0.82	UT	CD56	Count	12	PBMC	1	1	640_CD56_UT_PBMC
641	0.99	UT	CD56	Count	12	PBMC	0	0	641_CD56_UT_PBMC
531	59	UT	CD8	Count	1	PBMC	0	0	531_CD8_UT_PBMC
532	55	UT	CD8	Count	1	PBMC	0	0	532_CD8_UT_PBMC
533	48.1	UT	CD8	Count	1	PBMC	0	0	533_CD8_UT_PBMC
534	59.2	UT	CD8	Count	1	PBMC	1	1	534_CD8_UT_PBMC
535	48	UT	CD8	Count	1	PBMC	0	0	535_CD8_UT_PBMC
536	27.1	UT	CD8	Count	1	PBMC	1	1	536_CD8_UT_PBMC
537	58.6	UT	CD8	Count	1	PBMC	1	1	537_CD8_UT_PBMC
538	44.5	UT	CD8	Count	1	PBMC	2	2	538_CD8_UT_PBMC
540	68.8	UT	CD8	Count	2	PBMC	1	0	540_CD8_UT_PBMC
541	65.9	UT	CD8	Count	2	PBMC	2	0	541_CD8_UT_PBMC
542	51	UT	CD8	Count	2	PBMC	1	1	542_CD8_UT_PBMC
543	58.1	UT	CD8	Count	2	PBMC	1	0	543_CD8_UT_PBMC
544	74.7	UT	CD8	Count	2	PBMC	1	1	544_CD8_UT_PBMC
545	26.6	UT	CD8	Count	2	PBMC	0	0	545_CD8_UT_PBMC
546	74.3	UT	CD8	Count	3	PBMC	0	0	546_CD8_UT_PBMC
547	40.6	UT	CD8	Count	3	PBMC	0	0	547_CD8_UT_PBMC
548	61.1	UT	CD8	Count	3	PBMC	2	1	548_CD8_UT_PBMC
549	67.9	UT	CD8	Count	3	PBMC	0	0	549_CD8_UT_PBMC
550	50.6	UT	CD8	Count	3	PBMC	2	2	550_CD8_UT_PBMC
551	68.8	UT	CD8	Count	3	PBMC	0	0	551_CD8_UT_PBMC
552	49.6	UT	CD8	Count	4	PBMC	1	0	552_CD8_UT_PBMC
553	62.1	UT	CD8	Count	4	PBMC	0	0	553_CD8_UT_PBMC
554	46.7	UT	CD8	Count	4	PBMC	2	2	554_CD8_UT_PBMC
555	52.6	UT	CD8	Count	4	PBMC	1	1	555_CD8_UT_PBMC
556	62.5	UT	CD8	Count	4	PBMC	1	1	556_CD8_UT_PBMC
557	51	UT	CD8	Count	4	PBMC	0	0	557_CD8_UT_PBMC
558	37.5	UT	CD8	Count	4	PBMC	2	2	558_CD8_UT_PBMC
566	72.3	UT	CD8	Count	5	PBMC	0	0	566_CD8_UT_PBMC
567	63.5	UT	CD8	Count	5	PBMC	0	0	567_CD8_UT_PBMC
568	51.6	UT	CD8	Count	5	PBMC	0	0	568_CD8_UT_PBMC
569	49.4	UT	CD8	Count	5	PBMC	2	1	569_CD8_UT_PBMC
570	75	UT	CD8	Count	5	PBMC	2	2	570_CD8_UT_PBMC
571	64.5	UT	CD8	Count	5	PBMC	0	0	571_CD8_UT_PBMC
572	61.6	UT	CD8	Count	5	PBMC	1	1	572_CD8_UT_PBMC
573	81.8	UT	CD8	Count	6	PBMC	2	1	573_CD8_UT_PBMC
574	65.8	UT	CD8	Count	6	PBMC	0	0	574_CD8_UT_PBMC
575	53.5	UT	CD8	Count	6	PBMC	1	1	575_CD8_UT_PBMC
576	67.2	UT	CD8	Count	6	PBMC	0	0	576_CD8_UT_PBMC
577	62.8	UT	CD8	Count	6	PBMC	2	1	577_CD8_UT_PBMC
578	82.8	UT	CD8	Count	7	PBMC	1	0	578_CD8_UT_PBMC
579	62.6	UT	CD8	Count	6	PBMC	1	1	579_CD8_UT_PBMC
580	76.2	UT	CD8	Count	6	PBMC	1	0	580_CD8_UT_PBMC
581	54.5	UT	CD8	Count	7	PBMC	0	0	581_CD8_UT_PBMC
582	47.5	UT	CD8	Count	7	PBMC	0	0	582_CD8_UT_PBMC
583	59.4	UT	CD8	Count	7	PBMC	1	1	583_CD8_UT_PBMC
584	78.2	UT	CD8	Count	7	PBMC	1	1	584_CD8_UT_PBMC
585	52.4	UT	CD8	Count	7	PBMC	2	0	585_CD8_UT_PBMC
586	55.6	UT	CD8	Count	7	PBMC	0	0	586_CD8_UT_PBMC
587	64.2	UT	CD8	Count	7	PBMC	1	1	587_CD8_UT_PBMC
588	67.7	UT	CD8	Count	8	PBMC	1	1	588_CD8_UT_PBMC
589	43.9	UT	CD8	Count	8	PBMC	2	2	589_CD8_UT_PBMC
590	67	UT	CD8	Count	8	PBMC	2	1	590_CD8_UT_PBMC
591	53.7	UT	CD8	Count	8	PBMC	1	1	591_CD8_UT_PBMC
592	76.9	UT	CD8	Count	8	PBMC	0	0	592_CD8_UT_PBMC
593	82.9	UT	CD8	Count	8	PBMC	0	0	593_CD8_UT_PBMC
594	65.5	UT	CD8	Count	8	PBMC	0	0	594_CD8_UT_PBMC
595	77	UT	CD8	Count	8	PBMC	1	1	595_CD8_UT_PBMC
596	45.4	UT	CD8	Count	9	PBMC	0	0	596_CD8_UT_PBMC
597	84.3	UT	CD8	Count	9	PBMC	0	0	597_CD8_UT_PBMC
598	72.9	UT	CD8	Count	9	PBMC	1	1	598_CD8_UT_PBMC
599	82.9	UT	CD8	Count	9	PBMC	1	1	599_CD8_UT_PBMC
600	79.7	UT	CD8	Count	9	PBMC	0	0	600_CD8_UT_PBMC
601	70.1	UT	CD8	Count	9	PBMC	0	0	601_CD8_UT_PBMC
602	79.7	UT	CD8	Count	9	PBMC	1	0	602_CD8_UT_PBMC
603	43.9	UT	CD8	Count	10	PBMC	2	2	603_CD8_UT_PBMC
604	85.5	UT	CD8	Count	10	PBMC	1	1	604_CD8_UT_PBMC
605	73	UT	CD8	Count	10	PBMC	1	1	605_CD8_UT_PBMC
606	41.4	UT	CD8	Count	10	PBMC	0	0	606_CD8_UT_PBMC
607	57	UT	CD8	Count	10	PBMC	2	1	607_CD8_UT_PBMC
608	19.4	UT	CD8	Count	10	PBMC	0	0	608_CD8_UT_PBMC
609	72.7	UT	CD8	Count	10	PBMC	1	1	609_CD8_UT_PBMC
610	64.9	UT	CD8	Count	10	PBMC	0	0	610_CD8_UT_PBMC
611	44.5	UT	CD8	Count	10	PBMC	1	1	611_CD8_UT_PBMC
612	58.4	UT	CD8	Count	10	PBMC	0	0	612_CD8_UT_PBMC
613	31.6	UT	CD8	Count	10	PBMC	1	1	613_CD8_UT_PBMC
614	68.3	UT	CD8	Count	10	PBMC	1	1	614_CD8_UT_PBMC
615	65.6	UT	CD8	Count	10	PBMC	1	1	615_CD8_UT_PBMC
616	55.6	UT	CD8	Count	11	PBMC	2	2	616_CD8_UT_PBMC
617	70.4	UT	CD8	Count	11	PBMC	1	1	617_CD8_UT_PBMC
618	42.3	UT	CD8	Count	11	PBMC	1	1	618_CD8_UT_PBMC
619	58.2	UT	CD8	Count	10	PBMC	0	0	619_CD8_UT_PBMC
620	37.5	UT	CD8	Count	11	PBMC	0	0	620_CD8_UT_PBMC
621	25.5	UT	CD8	Count	11	PBMC	1	1	621_CD8_UT_PBMC
622	37.4	UT	CD8	Count	11	PBMC	1	1	622_CD8_UT_PBMC
623	53.9	UT	CD8	Count	11	PBMC	1	1	623_CD8_UT_PBMC
624	68.4	UT	CD8	Count	11	PBMC	0	0	624_CD8_UT_PBMC
625	64.6	UT	CD8	Count	11	PBMC	0	0	625_CD8_UT_PBMC
626	61.1	UT	CD8	Count	12	PBMC	2	1	626_CD8_UT_PBMC
627	60	UT	CD8	Count	12	PBMC	0	0	627_CD8_UT_PBMC
628	83.8	UT	CD8	Count	12	PBMC	1	1	628_CD8_UT_PBMC
629	38.4	UT	CD8	Count	12	PBMC	1	1	629_CD8_UT_PBMC
630	65	UT	CD8	Count	12	PBMC	1	1	630_CD8_UT_PBMC
631	52.3	UT	CD8	Count	12	PBMC	0	0	631_CD8_UT_PBMC
632	36.2	UT	CD8	Count	12	PBMC	0	0	632_CD8_UT_PBMC
633	48.7	UT	CD8	Count	12	PBMC	0	0	633_CD8_UT_PBMC
634	61	UT	CD8	Count	12	PBMC	0	0	634_CD8_UT_PBMC
635	47.1	UT	CD8	Count	12	PBMC	0	0	635_CD8_UT_PBMC
636	63.6	UT	CD8	Count	12	PBMC	0	0	636_CD8_UT_PBMC
637	48.6	UT	CD8	Count	12	PBMC	1	1	637_CD8_UT_PBMC
638	45.4	UT	CD8	Count	12	PBMC	2	2	638_CD8_UT_PBMC
639	59.3	UT	CD8	Count	12	PBMC	0	0	639_CD8_UT_PBMC
640	63.2	UT	CD8	Count	12	PBMC	1	1	640_CD8_UT_PBMC
641	61.2	UT	CD8	Count	12	PBMC	0	0	641_CD8_UT_PBMC

## Sheet: Figure1e
ID	Value (%IL7R positive)	Treatment	Cell	Measurement	Batch	Composition	rs931555	rs6897932
546	2.64	UT	CD14	Count	3	PBMC	0	0
546	11.1	Pam3Cys	CD14	Count	3	PBMC	0	0
546	13.3	LPS	CD14	Count	3	PBMC	0	0
546	6.84	Imiquimod	CD14	Count	3	PBMC	0	0
547	2.81	UT	CD14	Count	3	PBMC	0	0
547	12.5	Pam3Cys	CD14	Count	3	PBMC	0	0
547	17.7	LPS	CD14	Count	3	PBMC	0	0
547	3.25	Imiquimod	CD14	Count	3	PBMC	0	0
548	4.85	UT	CD14	Count	3	PBMC	2	1
548	25.9	Pam3Cys	CD14	Count	3	PBMC	2	1
548	27.6	LPS	CD14	Count	3	PBMC	2	1
548	22.4	Imiquimod	CD14	Count	3	PBMC	2	1
549	1.38	UT	CD14	Count	3	PBMC	0	0
549	7.63	Pam3Cys	CD14	Count	3	PBMC	0	0
549	15.6	LPS	CD14	Count	3	PBMC	0	0
549	2.13	Imiquimod	CD14	Count	3	PBMC	0	0
550	4.73	UT	CD14	Count	3	PBMC	2	2
550	15.2	Pam3Cys	CD14	Count	3	PBMC	2	2
550	31	LPS	CD14	Count	3	PBMC	2	2
550	5.31	Imiquimod	CD14	Count	3	PBMC	2	2
551	6.61	UT	CD14	Count	3	PBMC	0	0
551	13.9	Pam3Cys	CD14	Count	3	PBMC	0	0
551	16.7	LPS	CD14	Count	3	PBMC	0	0
551	10.2	Imiquimod	CD14	Count	3	PBMC	0	0

## Sheet: Figure1f
TNF_2h	IL7R_24h	ID
13.1757	11.8364	2
12.9858	12.1472	3
13.033	10.8477	60
12.638	12.3892	61
12.5488	11.597	62
12.9193	11.6861	64
13.2337	12.0784	65
13.3267	12.364	74
13.0839	11.6998	75
13.3267	11.8737	80
13.276	12.3788	81
13.1852	12.3774	84
13.2534	12.7571	86
13.381	12.4425	88
13.3596	12.2047	89
13.1611	12.3001	92
13.4322	11.5467	94
13.3292	12.3279	96
12.8861	11.8177	98
13.0162	12.0432	102
13.3782	12.3757	106
13.2306	12.3544	110
13.098	12.5432	111
13.3838	12.0706	112
13.2893	12.8608	116
13.1556	12.2238	117
13.1794	12.3771	119
11.8885	10.9542	123
12.6428	11.3977	125
12.5008	12.2301	128
12.856	11.805	130
13.2193	12.1225	131
13.0108	12.3478	132
13.0747	11.9026	137
13.3908	11.8658	140
13.1947	12.2647	142
13.3591	12.1843	144
13.0972	11.9943	146
13.2885	12.2403	149
13.4153	12.4359	152
13.1999	12.4923	153
13.2145	12.2363	154
13.4259	12.2004	155
13.4013	12.5355	156
13.282	11.4598	157
13.2888	12.6727	158
13.2101	11.9713	159
13.2476	11.5764	163
13.1101	11.2331	167
13.1086	12.1104	168
13.24	11.6146	169
12.8276	10.9855	171
13.2447	11.7932	172
13.1179	11.7673	173
13.3187	11.9726	174
13.0904	11.4864	175
13.0552	12.091	176
13.0837	12.886	177
13.3437	12.514	178
13.2354	12.764	179
13.2694	12.6695	180
13.2542	12.1736	181
13.4686	12.6177	182
13.3604	12.7148	183
13.4199	11.9417	184
13.0463	12.0208	185
13.261	12.4209	186
13.321	11.8781	187
13.5606	12.2798	189
13.4174	12.2143	190
13.3134	11.4663	191
13.2673	12.4199	193
12.9278	11.7053	195
13.3175	12.72	196
13.227	12.468	197
13.1933	12.132	198
13.3209	12.6916	200
13.1586	12.7953	201
13.1106	11.8229	203
13.2734	12.5563	204
13.0681	11.8664	205
13.4425	13.0383	206
13.3126	12.2162	207
13.1478	13.1588	209
13.2354	12.936	212
13.0605	12.7641	213
13.2729	12.785	216
13.4814	13.21	218
13.3576	12.1563	219
13.2143	12.3114	220
13.5309	11.2437	221
13.2116	12.6218	223
13.5115	12.1637	225
13.5042	12.7565	226
13.6821	12.1519	228
13.5531	12.7704	230
13.2689	12.0697	231
13.4309	12.2541	232
13.2123	12.3076	233
13.4346	12.2142	234
13.3493	11.9862	235
13.0297	12.2013	236
13.355	12.6743	237
13.1186	12.2531	238
13.3011	12.5501	241
13.0928	12.4613	243
13.2889	11.6745	245
13.3033	12.736	246
13.3945	12.6178	247
13.033	12.3441	248
13.1271	10.7911	249
13.4953	12.1237	250
12.9173	11.5677	252
13.3238	12.4371	254
13.2353	12.278	258
13.2155	12.6353	260
13.3715	12.3996	262
13.326	12.9835	263
12.9719	12.7992	264
13.3251	12.6029	265
13.0577	12.1137	266
13.4018	12.6276	267
13.2165	12.5626	269
13.3463	12.8932	270
13.2486	12.3015	271
13.1706	12.8559	273
13.2308	12.9082	276
13.1809	12.6561	278
13.0454	11.7424	281
13.2903	12.4448	282
13.0556	12.029	284
13.1845	12.9924	285
13.2671	12.566	288
12.3018	11.0786	289
12.7249	12.2653	293
12.2948	11.3424	294
12.8241	12.2757	295
12.7634	11.3111	296
12.4682	12.4747	297
12.8807	11.5449	298
12.9506	12.5116	299
13.1403	12.4407	302
13.1827	12.7108	306
12.9941	11.9497	307
13.043	12.4306	308
13.1451	12.7495	309
13.0889	12.4015	310
13.1784	12.9117	311
13.0378	11.8773	312
12.9427	12.771	313
13.0952	12.3767	314
13.002	12.4074	321
13.1528	11.7971	323
13.2626	12.5361	324
13.2669	12.9994	325
13.1591	12.623	326
13.1544	12.4597	328
13.1502	11.9828	329
12.9635	11.684	330
13.0282	11.6302	331
13.2639	12.0753	332
13.1523	12.5306	334
13.2088	12.5158	336
13.0644	12.194	337
13.2211	12.9372	339
13.1534	12.0488	340
13.2988	12.1871	341
13.1654	12.5826	342
13.1381	12.8461	344
13.2764	12.5585	345
13.4636	12.7378	346
13.1653	11.779	347
13.0959	12.3897	348
13.2191	11.8315	349
13.2646	12.0568	350
13.273	12.6182	351
13.0514	12.3359	352
13.2894	11.5079	353
13.3134	12.6817	354
12.947	12.8855	357
13.2001	12.6335	358
13.2699	12.2436	359
13.3099	12.7005	360
13.1559	12.0979	361
13.166	12.3104	362
13.2004	12.4186	363
13.0175	12.1417	365
13.0067	13.0198	366
13.2272	12.5699	367
13.0851	12.172	368
13.2319	11.8191	369
13.2514	12.8797	371
13.0909	12.1664	372
13.0509	12.6492	373
12.938	12.4961	376
13.201	12.1844	378
13.1147	12.3502	379
13.1331	12.8942	380
13.1777	12.9924	381
12.9922	12.5014	382
13.2268	12.4172	385
13.2063	11.9791	387
12.9925	12.7223	390
12.7538	12.4	392
12.9375	11.6651	393
13.2361	11.8633	394
13.0112	11.8011	395
13.0094	12.1047	396
13.0237	11.3403	397
13.4314	12.2178	399
12.5995	12.2513	400
12.721	12.2297	401
12.9374	13.0847	402
13.0111	12.4164	403
13.0695	12.1005	404
13.1644	11.8699	405
12.957	11.6709	407
13.0898	12.3744	408
13.0037	12.3186	409
13.2591	12.5915	411
12.9637	11.558	413
12.9195	12.5512	414
13.1051	12.3188	417
13.1501	12.4895	418
12.9094	11.4791	419
13.01	12.4642	420
13.1815	12.1487	422
12.9484	11.4749	423
13.1059	11.4334	424
13.1581	12.6429	425
13.2459	12.3326	426
13.1097	12.2869	429
13.0006	10.8841	430
13.1719	11.7208	431
13.047	11.9197	432

## Sheet: Figure1g
ID	Value	Treatment	Cell	Measurement	Batch	Composition	rs931555	rs6897932	identifier
573	66.1	LPS	CD14	Count	6	PBMC	2	1	573_CD14_LPS_PBMC
573	47.1	LPS+anti_TNF	CD14	Count	6	PBMC	2	1	573_CD14_LPS+anti_TNF_PBMC
573	10.4	UT	CD14	Count	6	PBMC	2	1	573_CD14_UT_PBMC
574	15.1	LPS	CD14	Count	6	PBMC	0	0	574_CD14_LPS_PBMC
574	12.4	LPS+anti_TNF	CD14	Count	6	PBMC	0	0	574_CD14_LPS+anti_TNF_PBMC
574	0.18	UT	CD14	Count	6	PBMC	0	0	574_CD14_UT_PBMC
575	27.3	LPS	CD14	Count	6	PBMC	1	1	575_CD14_LPS_PBMC
575	30.5	LPS+anti_TNF	CD14	Count	6	PBMC	1	1	575_CD14_LPS+anti_TNF_PBMC
575	0.79	UT	CD14	Count	6	PBMC	1	1	575_CD14_UT_PBMC
576	19	LPS	CD14	Count	6	PBMC	0	0	576_CD14_LPS_PBMC
576	6.85	LPS+anti_TNF	CD14	Count	6	PBMC	0	0	576_CD14_LPS+anti_TNF_PBMC
576	0.23	UT	CD14	Count	6	PBMC	0	0	576_CD14_UT_PBMC
577	28.3	LPS	CD14	Count	6	PBMC	2	1	577_CD14_LPS_PBMC
577	23.3	LPS+anti_TNF	CD14	Count	6	PBMC	2	1	577_CD14_LPS+anti_TNF_PBMC
577	0.72	UT	CD14	Count	6	PBMC	2	1	577_CD14_UT_PBMC
578	28.3	LPS	CD14	Count	7	PBMC	1	0	578_CD14_LPS_PBMC
578	17.4	LPS+anti_TNF	CD14	Count	7	PBMC	1	0	578_CD14_LPS+anti_TNF_PBMC
578	11.2	UT	CD14	Count	7	PBMC	1	0	578_CD14_UT_PBMC
579	33.7	LPS	CD14	Count	6	PBMC	1	1	579_CD14_LPS_PBMC
579	23.2	LPS+anti_TNF	CD14	Count	6	PBMC	1	1	579_CD14_LPS+anti_TNF_PBMC
579	3.26	UT	CD14	Count	6	PBMC	1	1	579_CD14_UT_PBMC
580	24.6	LPS	CD14	Count	6	PBMC	1	0	580_CD14_LPS_PBMC
580	15.1	LPS+anti_TNF	CD14	Count	6	PBMC	1	0	580_CD14_LPS+anti_TNF_PBMC
580	0.94	UT	CD14	Count	6	PBMC	1	0	580_CD14_UT_PBMC
581	29.5	LPS	CD14	Count	7	PBMC	0	0	581_CD14_LPS_PBMC
581	20.9	LPS+anti_TNF	CD14	Count	7	PBMC	0	0	581_CD14_LPS+anti_TNF_PBMC
581	4.82	UT	CD14	Count	7	PBMC	0	0	581_CD14_UT_PBMC
582	29.9	LPS	CD14	Count	7	PBMC	0	0	582_CD14_LPS_PBMC
582	6.12	LPS+anti_TNF	CD14	Count	7	PBMC	0	0	582_CD14_LPS+anti_TNF_PBMC
582	2.02	UT	CD14	Count	7	PBMC	0	0	582_CD14_UT_PBMC
583	20.7	LPS	CD14	Count	7	PBMC	1	1	583_CD14_LPS_PBMC
583	8.26	LPS+anti_TNF	CD14	Count	7	PBMC	1	1	583_CD14_LPS+anti_TNF_PBMC
583	0.69	UT	CD14	Count	7	PBMC	1	1	583_CD14_UT_PBMC
584	27.5	LPS	CD14	Count	7	PBMC	1	1	584_CD14_LPS_PBMC
584	32.6	LPS+anti_TNF	CD14	Count	7	PBMC	1	1	584_CD14_LPS+anti_TNF_PBMC
584	1.17	UT	CD14	Count	7	PBMC	1	1	584_CD14_UT_PBMC
585	27.8	LPS	CD14	Count	7	PBMC	2	0	585_CD14_LPS_PBMC
585	19.3	LPS+anti_TNF	CD14	Count	7	PBMC	2	0	585_CD14_LPS+anti_TNF_PBMC
585	0.76	UT	CD14	Count	7	PBMC	2	0	585_CD14_UT_PBMC
586	16.6	LPS	CD14	Count	7	PBMC	0	0	586_CD14_LPS_PBMC
586	7.39	LPS+anti_TNF	CD14	Count	7	PBMC	0	0	586_CD14_LPS+anti_TNF_PBMC
586	0.35	UT	CD14	Count	7	PBMC	0	0	586_CD14_UT_PBMC
587	21.1	LPS	CD14	Count	7	PBMC	1	1	587_CD14_LPS_PBMC
587	8.31	LPS+anti_TNF	CD14	Count	7	PBMC	1	1	587_CD14_LPS+anti_TNF_PBMC
587	0.53	UT	CD14	Count	7	PBMC	1	1	587_CD14_UT_PBMC
588	46.6	LPS	CD14	Count	8	PBMC	1	1	588_CD14_LPS_PBMC
588	39.4	LPS+anti_TNF	CD14	Count	8	PBMC	1	1	588_CD14_LPS+anti_TNF_PBMC
588	0.81	UT	CD14	Count	8	PBMC	1	1	588_CD14_UT_PBMC
589	49	LPS	CD14	Count	8	PBMC	2	2	589_CD14_LPS_PBMC
589	39.8	LPS+anti_TNF	CD14	Count	8	PBMC	2	2	589_CD14_LPS+anti_TNF_PBMC
589	9.2	UT	CD14	Count	8	PBMC	2	2	589_CD14_UT_PBMC
590	53.2	LPS	CD14	Count	8	PBMC	2	1	590_CD14_LPS_PBMC
590	46.5	LPS+anti_TNF	CD14	Count	8	PBMC	2	1	590_CD14_LPS+anti_TNF_PBMC
590	1.39	UT	CD14	Count	8	PBMC	2	1	590_CD14_UT_PBMC
591	26.4	LPS	CD14	Count	8	PBMC	1	1	591_CD14_LPS_PBMC
591	43.4	LPS+anti_TNF	CD14	Count	8	PBMC	1	1	591_CD14_LPS+anti_TNF_PBMC
591	0.6	UT	CD14	Count	8	PBMC	1	1	591_CD14_UT_PBMC
592	33.5	LPS	CD14	Count	8	PBMC	0	0	592_CD14_LPS_PBMC
592	59.3	LPS+anti_TNF	CD14	Count	8	PBMC	0	0	592_CD14_LPS+anti_TNF_PBMC
592	15.9	UT	CD14	Count	8	PBMC	0	0	592_CD14_UT_PBMC
593	27.6	LPS	CD14	Count	8	PBMC	0	0	593_CD14_LPS_PBMC
593	26.4	LPS+anti_TNF	CD14	Count	8	PBMC	0	0	593_CD14_LPS+anti_TNF_PBMC
593	0.47	UT	CD14	Count	8	PBMC	0	0	593_CD14_UT_PBMC
594	41.8	LPS	CD14	Count	8	PBMC	0	0	594_CD14_LPS_PBMC
594	39	LPS+anti_TNF	CD14	Count	8	PBMC	0	0	594_CD14_LPS+anti_TNF_PBMC
594	9.61	UT	CD14	Count	8	PBMC	0	0	594_CD14_UT_PBMC
595	28.7	LPS	CD14	Count	8	PBMC	1	1	595_CD14_LPS_PBMC
595	49	LPS+anti_TNF	CD14	Count	8	PBMC	1	1	595_CD14_LPS+anti_TNF_PBMC
595	8.68	UT	CD14	Count	8	PBMC	1	1	595_CD14_UT_PBMC
596	20.6	LPS	CD14	Count	9	PBMC	0	0	596_CD14_LPS_PBMC
596	19.8	LPS+anti_TNF	CD14	Count	9	PBMC	0	0	596_CD14_LPS+anti_TNF_PBMC
596	2.73	UT	CD14	Count	9	PBMC	0	0	596_CD14_UT_PBMC
597	21.7	LPS	CD14	Count	9	PBMC	0	0	597_CD14_LPS_PBMC
597	3.42	LPS+anti_TNF	CD14	Count	9	PBMC	0	0	597_CD14_LPS+anti_TNF_PBMC
597	0.92	UT	CD14	Count	9	PBMC	0	0	597_CD14_UT_PBMC
598	39.5	LPS	CD14	Count	9	PBMC	1	1	598_CD14_LPS_PBMC
598	15.5	LPS+anti_TNF	CD14	Count	9	PBMC	1	1	598_CD14_LPS+anti_TNF_PBMC
598	1.55	UT	CD14	Count	9	PBMC	1	1	598_CD14_UT_PBMC
599	23.1	LPS	CD14	Count	9	PBMC	1	1	599_CD14_LPS_PBMC
599	8.8	LPS+anti_TNF	CD14	Count	9	PBMC	1	1	599_CD14_LPS+anti_TNF_PBMC
599	2.06	UT	CD14	Count	9	PBMC	1	1	599_CD14_UT_PBMC
600	41.4	LPS	CD14	Count	9	PBMC	0	0	600_CD14_LPS_PBMC
600	34.7	LPS+anti_TNF	CD14	Count	9	PBMC	0	0	600_CD14_LPS+anti_TNF_PBMC
600	21.9	UT	CD14	Count	9	PBMC	0	0	600_CD14_UT_PBMC
601	24.8	LPS	CD14	Count	9	PBMC	0	0	601_CD14_LPS_PBMC
601	13.6	LPS+anti_TNF	CD14	Count	9	PBMC	0	0	601_CD14_LPS+anti_TNF_PBMC
601	0.63	UT	CD14	Count	9	PBMC	0	0	601_CD14_UT_PBMC
602	22.3	LPS	CD14	Count	9	PBMC	1	0	602_CD14_LPS_PBMC
602	16.6	LPS+anti_TNF	CD14	Count	9	PBMC	1	0	602_CD14_LPS+anti_TNF_PBMC
602	1.1	UT	CD14	Count	9	PBMC	1	0	602_CD14_UT_PBMC
603	47.6	LPS	CD14	Count	10	PBMC	2	2	603_CD14_LPS_PBMC
603	43.5	LPS+anti_TNF	CD14	Count	10	PBMC	2	2	603_CD14_LPS+anti_TNF_PBMC
603	8.05	UT	CD14	Count	10	PBMC	2	2	603_CD14_UT_PBMC
604	49.3	LPS	CD14	Count	10	PBMC	1	1	604_CD14_LPS_PBMC
604	41	LPS+anti_TNF	CD14	Count	10	PBMC	1	1	604_CD14_LPS+anti_TNF_PBMC
604	2.76	UT	CD14	Count	10	PBMC	1	1	604_CD14_UT_PBMC
605	30.6	LPS	CD14	Count	10	PBMC	1	1	605_CD14_LPS_PBMC
605	25	LPS+anti_TNF	CD14	Count	10	PBMC	1	1	605_CD14_LPS+anti_TNF_PBMC
605	7.71	UT	CD14	Count	10	PBMC	1	1	605_CD14_UT_PBMC
606	22.2	LPS	CD14	Count	10	PBMC	0	0	606_CD14_LPS_PBMC
606	24.1	LPS+anti_TNF	CD14	Count	10	PBMC	0	0	606_CD14_LPS+anti_TNF_PBMC
606	9.38	UT	CD14	Count	10	PBMC	0	0	606_CD14_UT_PBMC
607	24.7	LPS	CD14	Count	10	PBMC	2	1	607_CD14_LPS_PBMC
607	8.16	LPS+anti_TNF	CD14	Count	10	PBMC	2	1	607_CD14_LPS+anti_TNF_PBMC
607	7.32	UT	CD14	Count	10	PBMC	2	1	607_CD14_UT_PBMC
608	5.89	LPS	CD14	Count	10	PBMC	0	0	608_CD14_LPS_PBMC
608	10.6	LPS+anti_TNF	CD14	Count	10	PBMC	0	0	608_CD14_LPS+anti_TNF_PBMC
608	0.86	UT	CD14	Count	10	PBMC	0	0	608_CD14_UT_PBMC
609	52.4	LPS	CD14	Count	10	PBMC	1	1	609_CD14_LPS_PBMC
609	41.2	LPS+anti_TNF	CD14	Count	10	PBMC	1	1	609_CD14_LPS+anti_TNF_PBMC
609	3.29	UT	CD14	Count	10	PBMC	1	1	609_CD14_UT_PBMC
610	30.3	LPS	CD14	Count	10	PBMC	0	0	610_CD14_LPS_PBMC
610	20.8	LPS+anti_TNF	CD14	Count	10	PBMC	0	0	610_CD14_LPS+anti_TNF_PBMC
610	1.71	UT	CD14	Count	10	PBMC	0	0	610_CD14_UT_PBMC
611	66.4	LPS	CD14	Count	10	PBMC	1	1	611_CD14_LPS_PBMC
611	35.9	LPS+anti_TNF	CD14	Count	10	PBMC	1	1	611_CD14_LPS+anti_TNF_PBMC
611	1.67	UT	CD14	Count	10	PBMC	1	1	611_CD14_UT_PBMC
612	35.5	LPS	CD14	Count	10	PBMC	0	0	612_CD14_LPS_PBMC
612	17.4	LPS+anti_TNF	CD14	Count	10	PBMC	0	0	612_CD14_LPS+anti_TNF_PBMC
612	1.11	UT	CD14	Count	10	PBMC	0	0	612_CD14_UT_PBMC
613	21.5	LPS	CD14	Count	10	PBMC	1	1	613_CD14_LPS_PBMC
613	21.5	LPS+anti_TNF	CD14	Count	10	PBMC	1	1	613_CD14_LPS+anti_TNF_PBMC
613	0.083	UT	CD14	Count	10	PBMC	1	1	613_CD14_UT_PBMC
614	55.5	LPS	CD14	Count	10	PBMC	1	1	614_CD14_LPS_PBMC
614	36.7	LPS+anti_TNF	CD14	Count	10	PBMC	1	1	614_CD14_LPS+anti_TNF_PBMC
614	2.5	UT	CD14	Count	10	PBMC	1	1	614_CD14_UT_PBMC
615	57.8	LPS	CD14	Count	10	PBMC	1	1	615_CD14_LPS_PBMC
615	42.5	LPS+anti_TNF	CD14	Count	10	PBMC	1	1	615_CD14_LPS+anti_TNF_PBMC
615	1.19	UT	CD14	Count	10	PBMC	1	1	615_CD14_UT_PBMC
616	41.2	LPS	CD14	Count	11	PBMC	2	2	616_CD14_LPS_PBMC
616	36.1	LPS+anti_TNF	CD14	Count	11	PBMC	2	2	616_CD14_LPS+anti_TNF_PBMC
616	5.78	UT	CD14	Count	11	PBMC	2	2	616_CD14_UT_PBMC
617	25	LPS	CD14	Count	11	PBMC	1	1	617_CD14_LPS_PBMC
617	23.6	LPS+anti_TNF	CD14	Count	11	PBMC	1	1	617_CD14_LPS+anti_TNF_PBMC
617	1.29	UT	CD14	Count	11	PBMC	1	1	617_CD14_UT_PBMC
618	35.4	LPS	CD14	Count	11	PBMC	1	1	618_CD14_LPS_PBMC
618	35.4	LPS+anti_TNF	CD14	Count	11	PBMC	1	1	618_CD14_LPS+anti_TNF_PBMC
618	2.03	UT	CD14	Count	11	PBMC	1	1	618_CD14_UT_PBMC
619	30.3	LPS	CD14	Count	10	PBMC	0	0	619_CD14_LPS_PBMC
619	27.1	LPS+anti_TNF	CD14	Count	10	PBMC	0	0	619_CD14_LPS+anti_TNF_PBMC
619	1.55	UT	CD14	Count	10	PBMC	0	0	619_CD14_UT_PBMC
620	27.1	LPS	CD14	Count	11	PBMC	0	0	620_CD14_LPS_PBMC
620	27.4	LPS+anti_TNF	CD14	Count	11	PBMC	0	0	620_CD14_LPS+anti_TNF_PBMC
620	0.46	UT	CD14	Count	11	PBMC	0	0	620_CD14_UT_PBMC
621	34	LPS	CD14	Count	11	PBMC	1	1	621_CD14_LPS_PBMC
621	38.2	LPS+anti_TNF	CD14	Count	11	PBMC	1	1	621_CD14_LPS+anti_TNF_PBMC
621	11.5	UT	CD14	Count	11	PBMC	1	1	621_CD14_UT_PBMC
622	20	LPS	CD14	Count	11	PBMC	1	1	622_CD14_LPS_PBMC
622	11.3	LPS+anti_TNF	CD14	Count	11	PBMC	1	1	622_CD14_LPS+anti_TNF_PBMC
622	1.22	UT	CD14	Count	11	PBMC	1	1	622_CD14_UT_PBMC
623	37.3	LPS	CD14	Count	11	PBMC	1	1	623_CD14_LPS_PBMC
623	23.4	LPS+anti_TNF	CD14	Count	11	PBMC	1	1	623_CD14_LPS+anti_TNF_PBMC
623	3.06	UT	CD14	Count	11	PBMC	1	1	623_CD14_UT_PBMC
624	24.4	LPS	CD14	Count	11	PBMC	0	0	624_CD14_LPS_PBMC
624	15.3	LPS+anti_TNF	CD14	Count	11	PBMC	0	0	624_CD14_LPS+anti_TNF_PBMC
624	1.02	UT	CD14	Count	11	PBMC	0	0	624_CD14_UT_PBMC
625	13.1	LPS	CD14	Count	11	PBMC	0	0	625_CD14_LPS_PBMC
625	9.76	LPS+anti_TNF	CD14	Count	11	PBMC	0	0	625_CD14_LPS+anti_TNF_PBMC
625	7.5	UT	CD14	Count	11	PBMC	0	0	625_CD14_UT_PBMC
626	21.4	LPS	CD14	Count	12	PBMC	2	1	626_CD14_LPS_PBMC
626	26.6	LPS+anti_TNF	CD14	Count	12	PBMC	2	1	626_CD14_LPS+anti_TNF_PBMC
626	0.56	UT	CD14	Count	12	PBMC	2	1	626_CD14_UT_PBMC
627	56.2	LPS	CD14	Count	12	PBMC	0	0	627_CD14_LPS_PBMC
627	39.8	LPS+anti_TNF	CD14	Count	12	PBMC	0	0	627_CD14_LPS+anti_TNF_PBMC
627	1.63	UT	CD14	Count	12	PBMC	0	0	627_CD14_UT_PBMC
628	17	LPS	CD14	Count	12	PBMC	1	1	628_CD14_LPS_PBMC
628	15.9	LPS+anti_TNF	CD14	Count	12	PBMC	1	1	628_CD14_LPS+anti_TNF_PBMC
628	0.81	UT	CD14	Count	12	PBMC	1	1	628_CD14_UT_PBMC
629	36.2	LPS	CD14	Count	12	PBMC	1	1	629_CD14_LPS_PBMC
629	25.4	LPS+anti_TNF	CD14	Count	12	PBMC	1	1	629_CD14_LPS+anti_TNF_PBMC
629	0.88	UT	CD14	Count	12	PBMC	1	1	629_CD14_UT_PBMC
630	37.5	LPS	CD14	Count	12	PBMC	1	1	630_CD14_LPS_PBMC
630	26.9	LPS+anti_TNF	CD14	Count	12	PBMC	1	1	630_CD14_LPS+anti_TNF_PBMC
630	3.91	UT	CD14	Count	12	PBMC	1	1	630_CD14_UT_PBMC
631	15.4	LPS	CD14	Count	12	PBMC	0	0	631_CD14_LPS_PBMC
631	6.9	LPS+anti_TNF	CD14	Count	12	PBMC	0	0	631_CD14_LPS+anti_TNF_PBMC
631	0.3	UT	CD14	Count	12	PBMC	0	0	631_CD14_UT_PBMC
632	46.7	LPS	CD14	Count	12	PBMC	0	0	632_CD14_LPS_PBMC
632	20	LPS+anti_TNF	CD14	Count	12	PBMC	0	0	632_CD14_LPS+anti_TNF_PBMC
632	1.52	UT	CD14	Count	12	PBMC	0	0	632_CD14_UT_PBMC
633	45.6	LPS	CD14	Count	12	PBMC	0	0	633_CD14_LPS_PBMC
633	19.8	LPS+anti_TNF	CD14	Count	12	PBMC	0	0	633_CD14_LPS+anti_TNF_PBMC
633	0.39	UT	CD14	Count	12	PBMC	0	0	633_CD14_UT_PBMC
634	40.3	LPS	CD14	Count	12	PBMC	0	0	634_CD14_LPS_PBMC
634	24.5	LPS+anti_TNF	CD14	Count	12	PBMC	0	0	634_CD14_LPS+anti_TNF_PBMC
634	0.42	UT	CD14	Count	12	PBMC	0	0	634_CD14_UT_PBMC
635	31	LPS	CD14	Count	12	PBMC	0	0	635_CD14_LPS_PBMC
635	22.6	LPS+anti_TNF	CD14	Count	12	PBMC	0	0	635_CD14_LPS+anti_TNF_PBMC
635	9.52	UT	CD14	Count	12	PBMC	0	0	635_CD14_UT_PBMC
636	53.3	LPS	CD14	Count	12	PBMC	0	0	636_CD14_LPS_PBMC
636	32.8	LPS+anti_TNF	CD14	Count	12	PBMC	0	0	636_CD14_LPS+anti_TNF_PBMC
636	3.41	UT	CD14	Count	12	PBMC	0	0	636_CD14_UT_PBMC
637	40	LPS	CD14	Count	12	PBMC	1	1	637_CD14_LPS_PBMC
637	25	LPS+anti_TNF	CD14	Count	12	PBMC	1	1	637_CD14_LPS+anti_TNF_PBMC
637	9.37	UT	CD14	Count	12	PBMC	1	1	637_CD14_UT_PBMC
638	29.2	LPS	CD14	Count	12	PBMC	2	2	638_CD14_LPS_PBMC
638	14.9	LPS+anti_TNF	CD14	Count	12	PBMC	2	2	638_CD14_LPS+anti_TNF_PBMC
638	0.28	UT	CD14	Count	12	PBMC	2	2	638_CD14_UT_PBMC
639	29.9	LPS	CD14	Count	12	PBMC	0	0	639_CD14_LPS_PBMC
639	13	LPS+anti_TNF	CD14	Count	12	PBMC	0	0	639_CD14_LPS+anti_TNF_PBMC
639	0.52	UT	CD14	Count	12	PBMC	0	0	639_CD14_UT_PBMC
640	17.9	LPS	CD14	Count	12	PBMC	1	1	640_CD14_LPS_PBMC
640	12.9	LPS+anti_TNF	CD14	Count	12	PBMC	1	1	640_CD14_LPS+anti_TNF_PBMC
640	1.32	UT	CD14	Count	12	PBMC	1	1	640_CD14_UT_PBMC
641	30.3	LPS	CD14	Count	12	PBMC	0	0	641_CD14_LPS_PBMC
641	14.3	LPS+anti_TNF	CD14	Count	12	PBMC	0	0	641_CD14_LPS+anti_TNF_PBMC
641	0.96	UT	CD14	Count	12	PBMC	0	0	641_CD14_UT_PBMC

## Sheet: Figure1h
ID	Value	Treatment	Cell	Measurement	Batch	Composition	identifier
616	35.1	TNF	CD14	Count	11	PBMC	616_CD14_TNF_PBMC
616	5.78	UT	CD14	Count	11	PBMC	616_CD14_UT_PBMC
616	67.1	TNF	CD4	Count	11	PBMC	616_CD4_TNF_PBMC
616	86.9	UT	CD4	Count	11	PBMC	616_CD4_UT_PBMC
616	1.97	UT	CD56	Count	11	PBMC	616_CD56_UT_PBMC
616	39.9	TNF	CD8	Count	11	PBMC	616_CD8_TNF_PBMC
616	55.6	UT	CD8	Count	11	PBMC	616_CD8_UT_PBMC
617	20.1	TNF	CD14	Count	11	PBMC	617_CD14_TNF_PBMC
617	1.29	UT	CD14	Count	11	PBMC	617_CD14_UT_PBMC
617	82	TNF	CD4	Count	11	PBMC	617_CD4_TNF_PBMC
617	94	UT	CD4	Count	11	PBMC	617_CD4_UT_PBMC
617	1.14	UT	CD56	Count	11	PBMC	617_CD56_UT_PBMC
617	51	TNF	CD8	Count	11	PBMC	617_CD8_TNF_PBMC
617	70.4	UT	CD8	Count	11	PBMC	617_CD8_UT_PBMC
618	27.3	TNF	CD14	Count	11	PBMC	618_CD14_TNF_PBMC
618	2.03	UT	CD14	Count	11	PBMC	618_CD14_UT_PBMC
618	83.3	TNF	CD4	Count	11	PBMC	618_CD4_TNF_PBMC
618	87.9	UT	CD4	Count	11	PBMC	618_CD4_UT_PBMC
618	0.76	UT	CD56	Count	11	PBMC	618_CD56_UT_PBMC
618	41	TNF	CD8	Count	11	PBMC	618_CD8_TNF_PBMC
618	42.3	UT	CD8	Count	11	PBMC	618_CD8_UT_PBMC
620	22.8	TNF	CD14	Count	11	PBMC	620_CD14_TNF_PBMC
620	0.46	UT	CD14	Count	11	PBMC	620_CD14_UT_PBMC
620	81.4	TNF	CD4	Count	11	PBMC	620_CD4_TNF_PBMC
620	87.4	UT	CD4	Count	11	PBMC	620_CD4_UT_PBMC
620	0.84	UT	CD56	Count	11	PBMC	620_CD56_UT_PBMC
620	32.1	TNF	CD8	Count	11	PBMC	620_CD8_TNF_PBMC
620	37.5	UT	CD8	Count	11	PBMC	620_CD8_UT_PBMC
621	34.9	TNF	CD14	Count	11	PBMC	621_CD14_TNF_PBMC
621	11.5	UT	CD14	Count	11	PBMC	621_CD14_UT_PBMC
621	85.7	TNF	CD4	Count	11	PBMC	621_CD4_TNF_PBMC
621	88.6	UT	CD4	Count	11	PBMC	621_CD4_UT_PBMC
621	0.45	UT	CD56	Count	11	PBMC	621_CD56_UT_PBMC
621	25.4	TNF	CD8	Count	11	PBMC	621_CD8_TNF_PBMC
621	25.5	UT	CD8	Count	11	PBMC	621_CD8_UT_PBMC
622	16.9	TNF	CD14	Count	11	PBMC	622_CD14_TNF_PBMC
622	1.22	UT	CD14	Count	11	PBMC	622_CD14_UT_PBMC
622	75.6	TNF	CD4	Count	11	PBMC	622_CD4_TNF_PBMC
622	88.9	UT	CD4	Count	11	PBMC	622_CD4_UT_PBMC
622	1.01	UT	CD56	Count	11	PBMC	622_CD56_UT_PBMC
622	30.4	TNF	CD8	Count	11	PBMC	622_CD8_TNF_PBMC
622	37.4	UT	CD8	Count	11	PBMC	622_CD8_UT_PBMC
623	26.5	TNF	CD14	Count	11	PBMC	623_CD14_TNF_PBMC
623	3.06	UT	CD14	Count	11	PBMC	623_CD14_UT_PBMC
623	84.7	TNF	CD4	Count	11	PBMC	623_CD4_TNF_PBMC
623	93.7	UT	CD4	Count	11	PBMC	623_CD4_UT_PBMC
623	0.65	UT	CD56	Count	11	PBMC	623_CD56_UT_PBMC
623	39.9	TNF	CD8	Count	11	PBMC	623_CD8_TNF_PBMC
623	53.9	UT	CD8	Count	11	PBMC	623_CD8_UT_PBMC
624	20.6	TNF	CD14	Count	11	PBMC	624_CD14_TNF_PBMC
624	1.02	UT	CD14	Count	11	PBMC	624_CD14_UT_PBMC
624	85.3	TNF	CD4	Count	11	PBMC	624_CD4_TNF_PBMC
624	92.1	UT	CD4	Count	11	PBMC	624_CD4_UT_PBMC
624	1.66	UT	CD56	Count	11	PBMC	624_CD56_UT_PBMC
624	59.3	TNF	CD8	Count	11	PBMC	624_CD8_TNF_PBMC
624	68.4	UT	CD8	Count	11	PBMC	624_CD8_UT_PBMC
625	8.82	TNF	CD14	Count	11	PBMC	625_CD14_TNF_PBMC
625	7.5	UT	CD14	Count	11	PBMC	625_CD14_UT_PBMC
625	78.4	TNF	CD4	Count	11	PBMC	625_CD4_TNF_PBMC
625	89.2	UT	CD4	Count	11	PBMC	625_CD4_UT_PBMC
625	0.56	UT	CD56	Count	11	PBMC	625_CD56_UT_PBMC
625	40.3	TNF	CD8	Count	11	PBMC	625_CD8_TNF_PBMC
625	64.6	UT	CD8	Count	11	PBMC	625_CD8_UT_PBMC
626	15.8	TNF	CD14	Count	12	PBMC	626_CD14_TNF_PBMC
626	0.56	UT	CD14	Count	12	PBMC	626_CD14_UT_PBMC
626	78.8	TNF	CD4	Count	12	PBMC	626_CD4_TNF_PBMC
626	90.9	UT	CD4	Count	12	PBMC	626_CD4_UT_PBMC
626	0.69	UT	CD56	Count	12	PBMC	626_CD56_UT_PBMC
626	40.9	TNF	CD8	Count	12	PBMC	626_CD8_TNF_PBMC
626	61.1	UT	CD8	Count	12	PBMC	626_CD8_UT_PBMC
627	45.2	TNF	CD14	Count	12	PBMC	627_CD14_TNF_PBMC
627	1.63	UT	CD14	Count	12	PBMC	627_CD14_UT_PBMC
627	86.8	TNF	CD4	Count	12	PBMC	627_CD4_TNF_PBMC
627	91.3	UT	CD4	Count	12	PBMC	627_CD4_UT_PBMC
627	1.36	UT	CD56	Count	12	PBMC	627_CD56_UT_PBMC
627	51.2	TNF	CD8	Count	12	PBMC	627_CD8_TNF_PBMC
627	60	UT	CD8	Count	12	PBMC	627_CD8_UT_PBMC
628	28.1	TNF	CD14	Count	12	PBMC	628_CD14_TNF_PBMC
628	0.81	UT	CD14	Count	12	PBMC	628_CD14_UT_PBMC
628	89.6	TNF	CD4	Count	12	PBMC	628_CD4_TNF_PBMC
628	93.5	UT	CD4	Count	12	PBMC	628_CD4_UT_PBMC
628	1.38	UT	CD56	Count	12	PBMC	628_CD56_UT_PBMC
628	73.3	TNF	CD8	Count	12	PBMC	628_CD8_TNF_PBMC
628	83.8	UT	CD8	Count	12	PBMC	628_CD8_UT_PBMC
629	31.3	TNF	CD14	Count	12	PBMC	629_CD14_TNF_PBMC
629	0.88	UT	CD14	Count	12	PBMC	629_CD14_UT_PBMC
629	88.5	TNF	CD4	Count	12	PBMC	629_CD4_TNF_PBMC
629	90.1	UT	CD4	Count	12	PBMC	629_CD4_UT_PBMC
629	0.97	UT	CD56	Count	12	PBMC	629_CD56_UT_PBMC
629	35.9	TNF	CD8	Count	12	PBMC	629_CD8_TNF_PBMC
629	38.4	UT	CD8	Count	12	PBMC	629_CD8_UT_PBMC
630	34	TNF	CD14	Count	12	PBMC	630_CD14_TNF_PBMC
630	3.91	UT	CD14	Count	12	PBMC	630_CD14_UT_PBMC
630	82.3	TNF	CD4	Count	12	PBMC	630_CD4_TNF_PBMC
630	88.6	UT	CD4	Count	12	PBMC	630_CD4_UT_PBMC
630	0.8	UT	CD56	Count	12	PBMC	630_CD56_UT_PBMC
630	51.1	TNF	CD8	Count	12	PBMC	630_CD8_TNF_PBMC
630	65	UT	CD8	Count	12	PBMC	630_CD8_UT_PBMC
631	21.3	TNF	CD14	Count	12	PBMC	631_CD14_TNF_PBMC
631	0.3	UT	CD14	Count	12	PBMC	631_CD14_UT_PBMC
631	89	TNF	CD4	Count	12	PBMC	631_CD4_TNF_PBMC
631	91.3	UT	CD4	Count	12	PBMC	631_CD4_UT_PBMC
631	3.4	UT	CD56	Count	12	PBMC	631_CD56_UT_PBMC
631	45.8	TNF	CD8	Count	12	PBMC	631_CD8_TNF_PBMC
631	52.3	UT	CD8	Count	12	PBMC	631_CD8_UT_PBMC
632	37.8	TNF	CD14	Count	12	PBMC	632_CD14_TNF_PBMC
632	1.52	UT	CD14	Count	12	PBMC	632_CD14_UT_PBMC
632	87.1	TNF	CD4	Count	12	PBMC	632_CD4_TNF_PBMC
632	89	UT	CD4	Count	12	PBMC	632_CD4_UT_PBMC
632	0.72	UT	CD56	Count	12	PBMC	632_CD56_UT_PBMC
632	30	TNF	CD8	Count	12	PBMC	632_CD8_TNF_PBMC
632	36.2	UT	CD8	Count	12	PBMC	632_CD8_UT_PBMC
633	28.6	TNF	CD14	Count	12	PBMC	633_CD14_TNF_PBMC
633	0.39	UT	CD14	Count	12	PBMC	633_CD14_UT_PBMC
633	87.8	TNF	CD4	Count	12	PBMC	633_CD4_TNF_PBMC
633	88.7	UT	CD4	Count	12	PBMC	633_CD4_UT_PBMC
633	1.18	UT	CD56	Count	12	PBMC	633_CD56_UT_PBMC
633	44.1	TNF	CD8	Count	12	PBMC	633_CD8_TNF_PBMC
633	48.7	UT	CD8	Count	12	PBMC	633_CD8_UT_PBMC
634	42.4	TNF	CD14	Count	12	PBMC	634_CD14_TNF_PBMC
634	0.42	UT	CD14	Count	12	PBMC	634_CD14_UT_PBMC
634	86.3	TNF	CD4	Count	12	PBMC	634_CD4_TNF_PBMC
634	89.6	UT	CD4	Count	12	PBMC	634_CD4_UT_PBMC
634	1.47	UT	CD56	Count	12	PBMC	634_CD56_UT_PBMC
634	50.8	TNF	CD8	Count	12	PBMC	634_CD8_TNF_PBMC
634	61	UT	CD8	Count	12	PBMC	634_CD8_UT_PBMC
635	34.4	TNF	CD14	Count	12	PBMC	635_CD14_TNF_PBMC
635	9.52	UT	CD14	Count	12	PBMC	635_CD14_UT_PBMC
635	86.9	TNF	CD4	Count	12	PBMC	635_CD4_TNF_PBMC
635	86.5	UT	CD4	Count	12	PBMC	635_CD4_UT_PBMC
635	1.34	UT	CD56	Count	12	PBMC	635_CD56_UT_PBMC
635	41.4	TNF	CD8	Count	12	PBMC	635_CD8_TNF_PBMC
635	47.1	UT	CD8	Count	12	PBMC	635_CD8_UT_PBMC
636	51	TNF	CD14	Count	12	PBMC	636_CD14_TNF_PBMC
636	3.41	UT	CD14	Count	12	PBMC	636_CD14_UT_PBMC
636	84.2	TNF	CD4	Count	12	PBMC	636_CD4_TNF_PBMC
636	86.4	UT	CD4	Count	12	PBMC	636_CD4_UT_PBMC
636	0.93	UT	CD56	Count	12	PBMC	636_CD56_UT_PBMC
636	54.9	TNF	CD8	Count	12	PBMC	636_CD8_TNF_PBMC
636	63.6	UT	CD8	Count	12	PBMC	636_CD8_UT_PBMC
637	45.8	TNF	CD14	Count	12	PBMC	637_CD14_TNF_PBMC
637	9.37	UT	CD14	Count	12	PBMC	637_CD14_UT_PBMC
637	86.2	TNF	CD4	Count	12	PBMC	637_CD4_TNF_PBMC
637	85.6	UT	CD4	Count	12	PBMC	637_CD4_UT_PBMC
637	4.2	UT	CD56	Count	12	PBMC	637_CD56_UT_PBMC
637	44	TNF	CD8	Count	12	PBMC	637_CD8_TNF_PBMC
637	48.6	UT	CD8	Count	12	PBMC	637_CD8_UT_PBMC
638	34.4	TNF	CD14	Count	12	PBMC	638_CD14_TNF_PBMC
638	0.28	UT	CD14	Count	12	PBMC	638_CD14_UT_PBMC
638	78.1	TNF	CD4	Count	12	PBMC	638_CD4_TNF_PBMC
638	76.5	UT	CD4	Count	12	PBMC	638_CD4_UT_PBMC
638	1.41	UT	CD56	Count	12	PBMC	638_CD56_UT_PBMC
638	42.6	TNF	CD8	Count	12	PBMC	638_CD8_TNF_PBMC
638	45.4	UT	CD8	Count	12	PBMC	638_CD8_UT_PBMC
639	32.7	TNF	CD14	Count	12	PBMC	639_CD14_TNF_PBMC
639	0.52	UT	CD14	Count	12	PBMC	639_CD14_UT_PBMC
639	82.2	TNF	CD4	Count	12	PBMC	639_CD4_TNF_PBMC
639	88.7	UT	CD4	Count	12	PBMC	639_CD4_UT_PBMC
639	3.61	UT	CD56	Count	12	PBMC	639_CD56_UT_PBMC
639	45.4	TNF	CD8	Count	12	PBMC	639_CD8_TNF_PBMC
639	59.3	UT	CD8	Count	12	PBMC	639_CD8_UT_PBMC
640	19.4	TNF	CD14	Count	12	PBMC	640_CD14_TNF_PBMC
640	1.32	UT	CD14	Count	12	PBMC	640_CD14_UT_PBMC
640	74.1	TNF	CD4	Count	12	PBMC	640_CD4_TNF_PBMC
640	86.1	UT	CD4	Count	12	PBMC	640_CD4_UT_PBMC
640	0.82	UT	CD56	Count	12	PBMC	640_CD56_UT_PBMC
640	38.2	TNF	CD8	Count	12	PBMC	640_CD8_TNF_PBMC
640	63.2	UT	CD8	Count	12	PBMC	640_CD8_UT_PBMC
641	37.1	TNF	CD14	Count	12	PBMC	641_CD14_TNF_PBMC
641	0.96	UT	CD14	Count	12	PBMC	641_CD14_UT_PBMC
641	83.5	TNF	CD4	Count	12	PBMC	641_CD4_TNF_PBMC
641	89	UT	CD4	Count	12	PBMC	641_CD4_UT_PBMC
641	0.99	UT	CD56	Count	12	PBMC	641_CD56_UT_PBMC
641	49	TNF	CD8	Count	12	PBMC	641_CD8_TNF_PBMC
641	61.2	UT	CD8	Count	12	PBMC	641_CD8_UT_PBMC
655	25.2	TNF	CD14	Count	13	PBMC	655_CD14_TNF_PBMC
655	12.5	UT	CD14	Count	13	PBMC	655_CD14_UT_PBMC
655	91.3	TNF	CD4	Count	13	PBMC	655_CD4_TNF_PBMC
655	91.1	UT	CD4	Count	13	PBMC	655_CD4_UT_PBMC
655	1.34	UT	CD56	Count	13	PBMC	655_CD56_UT_PBMC
655	41.5	TNF	CD8	Count	13	PBMC	655_CD8_TNF_PBMC
655	44.8	UT	CD8	Count	13	PBMC	655_CD8_UT_PBMC
656	22	TNF	CD14	Count	13	PBMC	656_CD14_TNF_PBMC
656	1.14	UT	CD14	Count	13	PBMC	656_CD14_UT_PBMC
656	91.3	TNF	CD4	Count	13	PBMC	656_CD4_TNF_PBMC
656	94.1	UT	CD4	Count	13	PBMC	656_CD4_UT_PBMC
656	2.29	UT	CD56	Count	13	PBMC	656_CD56_UT_PBMC
656	48.3	TNF	CD8	Count	13	PBMC	656_CD8_TNF_PBMC
656	52	UT	CD8	Count	13	PBMC	656_CD8_UT_PBMC
657	25	TNF	CD14	Count	13	PBMC	657_CD14_TNF_PBMC
657	11.1	UT	CD14	Count	13	PBMC	657_CD14_UT_PBMC
657	86.7	TNF	CD4	Count	13	PBMC	657_CD4_TNF_PBMC
657	92.5	UT	CD4	Count	13	PBMC	657_CD4_UT_PBMC
657	1.98	UT	CD56	Count	13	PBMC	657_CD56_UT_PBMC
657	18.7	TNF	CD8	Count	13	PBMC	657_CD8_TNF_PBMC
657	23.3	UT	CD8	Count	13	PBMC	657_CD8_UT_PBMC
658	15.6	TNF	CD14	Count	13	PBMC	658_CD14_TNF_PBMC
658	0.27	UT	CD14	Count	13	PBMC	658_CD14_UT_PBMC
658	93.7	TNF	CD4	Count	13	PBMC	658_CD4_TNF_PBMC
658	95.6	UT	CD4	Count	13	PBMC	658_CD4_UT_PBMC
658	3.69	UT	CD56	Count	13	PBMC	658_CD56_UT_PBMC
658	29.1	TNF	CD8	Count	13	PBMC	658_CD8_TNF_PBMC
658	33.4	UT	CD8	Count	13	PBMC	658_CD8_UT_PBMC
659	15.3	TNF	CD14	Count	13	PBMC	659_CD14_TNF_PBMC
659	0.42	UT	CD14	Count	13	PBMC	659_CD14_UT_PBMC
659	89.9	TNF	CD4	Count	13	PBMC	659_CD4_TNF_PBMC
659	94.8	UT	CD4	Count	13	PBMC	659_CD4_UT_PBMC
659	1.43	UT	CD56	Count	13	PBMC	659_CD56_UT_PBMC
659	40.3	TNF	CD8	Count	13	PBMC	659_CD8_TNF_PBMC
659	67.5	UT	CD8	Count	13	PBMC	659_CD8_UT_PBMC
660	30.6	TNF	CD14	Count	13	PBMC	660_CD14_TNF_PBMC
660	0.076	UT	CD14	Count	13	PBMC	660_CD14_UT_PBMC
660	89.2	TNF	CD4	Count	13	PBMC	660_CD4_TNF_PBMC
660	88.9	UT	CD4	Count	13	PBMC	660_CD4_UT_PBMC
660	1.12	UT	CD56	Count	13	PBMC	660_CD56_UT_PBMC
660	22.9	TNF	CD8	Count	13	PBMC	660_CD8_TNF_PBMC
660	26.5	UT	CD8	Count	13	PBMC	660_CD8_UT_PBMC
661	15.1	TNF	CD14	Count	13	PBMC	661_CD14_TNF_PBMC
661	0.23	UT	CD14	Count	13	PBMC	661_CD14_UT_PBMC
661	92.7	TNF	CD4	Count	13	PBMC	661_CD4_TNF_PBMC
661	94.8	UT	CD4	Count	13	PBMC	661_CD4_UT_PBMC
661	3.62	UT	CD56	Count	13	PBMC	661_CD56_UT_PBMC
661	37.5	TNF	CD8	Count	13	PBMC	661_CD8_TNF_PBMC
661	44.9	UT	CD8	Count	13	PBMC	661_CD8_UT_PBMC
662	40	TNF	CD14	Count	13	PBMC	662_CD14_TNF_PBMC
662	6.05	UT	CD14	Count	13	PBMC	662_CD14_UT_PBMC
662	86.1	TNF	CD4	Count	13	PBMC	662_CD4_TNF_PBMC
662	92	UT	CD4	Count	13	PBMC	662_CD4_UT_PBMC
662	1.21	UT	CD56	Count	13	PBMC	662_CD56_UT_PBMC
662	19.4	TNF	CD8	Count	13	PBMC	662_CD8_TNF_PBMC
662	24.8	UT	CD8	Count	13	PBMC	662_CD8_UT_PBMC
663	20.1	TNF	CD14	Count	13	PBMC	663_CD14_TNF_PBMC
663	0.68	UT	CD14	Count	13	PBMC	663_CD14_UT_PBMC
663	84.5	TNF	CD4	Count	13	PBMC	663_CD4_TNF_PBMC
663	91.6	UT	CD4	Count	13	PBMC	663_CD4_UT_PBMC
663	2.28	UT	CD56	Count	13	PBMC	663_CD56_UT_PBMC
663	18.8	TNF	CD8	Count	13	PBMC	663_CD8_TNF_PBMC
663	30.6	UT	CD8	Count	13	PBMC	663_CD8_UT_PBMC
671	35.9	TNF	CD14	Count	14	PBMC	671_CD14_TNF_PBMC
671	17.3	UT	CD14	Count	14	PBMC	671_CD14_UT_PBMC
671	88.4	TNF	CD4	Count	14	PBMC	671_CD4_TNF_PBMC
671	87.7	UT	CD4	Count	14	PBMC	671_CD4_UT_PBMC
671	1.91	TNF	CD56	Count	14	PBMC	671_CD56_TNF_PBMC
671	1.46	UT	CD56	Count	14	PBMC	671_CD56_UT_PBMC
671	42.1	TNF	CD8	Count	14	PBMC	671_CD8_TNF_PBMC
671	43.3	UT	CD8	Count	14	PBMC	671_CD8_UT_PBMC
672	1.35	TNF	CD14	Count	14	PBMC	672_CD14_TNF_PBMC
672	1.19	UT	CD14	Count	14	PBMC	672_CD14_UT_PBMC
672	90.5	TNF	CD4	Count	14	PBMC	672_CD4_TNF_PBMC
672	91.4	UT	CD4	Count	14	PBMC	672_CD4_UT_PBMC
672	0.84	TNF	CD56	Count	14	PBMC	672_CD56_TNF_PBMC
672	1.99	UT	CD56	Count	14	PBMC	672_CD56_UT_PBMC
672	59.1	TNF	CD8	Count	14	PBMC	672_CD8_TNF_PBMC
672	73.7	UT	CD8	Count	14	PBMC	672_CD8_UT_PBMC
673	12.5	TNF	CD14	Count	14	PBMC	673_CD14_TNF_PBMC
673	0.47	UT	CD14	Count	14	PBMC	673_CD14_UT_PBMC
673	90.2	TNF	CD4	Count	14	PBMC	673_CD4_TNF_PBMC
673	91.2	UT	CD4	Count	14	PBMC	673_CD4_UT_PBMC
673	0.89	TNF	CD56	Count	14	PBMC	673_CD56_TNF_PBMC
673	0.78	UT	CD56	Count	14	PBMC	673_CD56_UT_PBMC
673	56.9	TNF	CD8	Count	14	PBMC	673_CD8_TNF_PBMC
673	58.6	UT	CD8	Count	14	PBMC	673_CD8_UT_PBMC
674	9.43	TNF	CD14	Count	14	PBMC	674_CD14_TNF_PBMC
674	0.52	UT	CD14	Count	14	PBMC	674_CD14_UT_PBMC
674	92.7	TNF	CD4	Count	14	PBMC	674_CD4_TNF_PBMC
674	92.3	UT	CD4	Count	14	PBMC	674_CD4_UT_PBMC
674	1.01	TNF	CD56	Count	14	PBMC	674_CD56_TNF_PBMC
674	0.97	UT	CD56	Count	14	PBMC	674_CD56_UT_PBMC
674	57.9	TNF	CD8	Count	14	PBMC	674_CD8_TNF_PBMC
674	59.8	UT	CD8	Count	14	PBMC	674_CD8_UT_PBMC
675	17.1	TNF	CD14	Count	14	PBMC	675_CD14_TNF_PBMC
675	2.03	UT	CD14	Count	14	PBMC	675_CD14_UT_PBMC
675	89.7	TNF	CD4	Count	14	PBMC	675_CD4_TNF_PBMC
675	90.1	UT	CD4	Count	14	PBMC	675_CD4_UT_PBMC
675	1.97	TNF	CD56	Count	14	PBMC	675_CD56_TNF_PBMC
675	2.92	UT	CD56	Count	14	PBMC	675_CD56_UT_PBMC
675	47.3	TNF	CD8	Count	14	PBMC	675_CD8_TNF_PBMC
675	48.9	UT	CD8	Count	14	PBMC	675_CD8_UT_PBMC
676	13.3	TNF	CD14	Count	14	PBMC	676_CD14_TNF_PBMC
676	0.64	UT	CD14	Count	14	PBMC	676_CD14_UT_PBMC
676	89.6	TNF	CD4	Count	14	PBMC	676_CD4_TNF_PBMC
676	91.8	UT	CD4	Count	14	PBMC	676_CD4_UT_PBMC
676	1.03	TNF	CD56	Count	14	PBMC	676_CD56_TNF_PBMC
676	1.32	UT	CD56	Count	14	PBMC	676_CD56_UT_PBMC
676	44.7	TNF	CD8	Count	14	PBMC	676_CD8_TNF_PBMC
676	62.9	UT	CD8	Count	14	PBMC	676_CD8_UT_PBMC
677	10.5	TNF	CD14	Count	14	PBMC	677_CD14_TNF_PBMC
677	7.83	UT	CD14	Count	14	PBMC	677_CD14_UT_PBMC
677	92.8	TNF	CD4	Count	14	PBMC	677_CD4_TNF_PBMC
677	93.7	UT	CD4	Count	14	PBMC	677_CD4_UT_PBMC
677	0.96	TNF	CD56	Count	14	PBMC	677_CD56_TNF_PBMC
677	1.35	UT	CD56	Count	14	PBMC	677_CD56_UT_PBMC
677	35.8	TNF	CD8	Count	14	PBMC	677_CD8_TNF_PBMC
677	42.6	UT	CD8	Count	14	PBMC	677_CD8_UT_PBMC
678	13.7	TNF	CD14	Count	14	PBMC	678_CD14_TNF_PBMC
678	0.84	UT	CD14	Count	14	PBMC	678_CD14_UT_PBMC
678	92.7	TNF	CD4	Count	14	PBMC	678_CD4_TNF_PBMC
678	92.1	UT	CD4	Count	14	PBMC	678_CD4_UT_PBMC
678	0.47	TNF	CD56	Count	14	PBMC	678_CD56_TNF_PBMC
678	1.71	UT	CD56	Count	14	PBMC	678_CD56_UT_PBMC
678	41.1	TNF	CD8	Count	14	PBMC	678_CD8_TNF_PBMC
678	41.1	UT	CD8	Count	14	PBMC	678_CD8_UT_PBMC
679	12.1	TNF	CD14	Count	14	PBMC	679_CD14_TNF_PBMC
679	1.52	UT	CD14	Count	14	PBMC	679_CD14_UT_PBMC
679	94.3	TNF	CD4	Count	14	PBMC	679_CD4_TNF_PBMC
679	94.5	UT	CD4	Count	14	PBMC	679_CD4_UT_PBMC
679	1.91	TNF	CD56	Count	14	PBMC	679_CD56_TNF_PBMC
679	1.32	UT	CD56	Count	14	PBMC	679_CD56_UT_PBMC
679	67.5	TNF	CD8	Count	14	PBMC	679_CD8_TNF_PBMC
679	71.8	UT	CD8	Count	14	PBMC	679_CD8_UT_PBMC
680	9.72	TNF	CD14	Count	14	PBMC	680_CD14_TNF_PBMC
680	2.73	UT	CD14	Count	14	PBMC	680_CD14_UT_PBMC
680	91.2	TNF	CD4	Count	14	PBMC	680_CD4_TNF_PBMC
680	91.6	UT	CD4	Count	14	PBMC	680_CD4_UT_PBMC
680	3.4	TNF	CD56	Count	14	PBMC	680_CD56_TNF_PBMC
680	2.83	UT	CD56	Count	14	PBMC	680_CD56_UT_PBMC
680	50.9	TNF	CD8	Count	14	PBMC	680_CD8_TNF_PBMC
680	49.6	UT	CD8	Count	14	PBMC	680_CD8_UT_PBMC
681	15.4	TNF	CD14	Count	14	PBMC	681_CD14_TNF_PBMC
681	0.78	UT	CD14	Count	14	PBMC	681_CD14_UT_PBMC
681	86.3	TNF	CD4	Count	14	PBMC	681_CD4_TNF_PBMC
681	89.4	UT	CD4	Count	14	PBMC	681_CD4_UT_PBMC
681	2.36	TNF	CD56	Count	14	PBMC	681_CD56_TNF_PBMC
681	3.71	UT	CD56	Count	14	PBMC	681_CD56_UT_PBMC
681	48.7	TNF	CD8	Count	14	PBMC	681_CD8_TNF_PBMC
681	56.4	UT	CD8	Count	14	PBMC	681_CD8_UT_PBMC
682	2.79	TNF	CD14	Count	14	PBMC	682_CD14_TNF_PBMC
682	1.52	UT	CD14	Count	14	PBMC	682_CD14_UT_PBMC
682	89.6	TNF	CD4	Count	14	PBMC	682_CD4_TNF_PBMC
682	90.2	UT	CD4	Count	14	PBMC	682_CD4_UT_PBMC
682	1.2	TNF	CD56	Count	14	PBMC	682_CD56_TNF_PBMC
682	2.35	UT	CD56	Count	14	PBMC	682_CD56_UT_PBMC
682	30.3	TNF	CD8	Count	14	PBMC	682_CD8_TNF_PBMC
682	36.6	UT	CD8	Count	14	PBMC	682_CD8_UT_PBMC
683	10.9	TNF	CD14	Count	15	PBMC	683_CD14_TNF_PBMC
683	1.18	UT	CD14	Count	15	PBMC	683_CD14_UT_PBMC
683	92.5	TNF	CD4	Count	15	PBMC	683_CD4_TNF_PBMC
683	90.3	UT	CD4	Count	15	PBMC	683_CD4_UT_PBMC
683	0.86	TNF	CD56	Count	15	PBMC	683_CD56_TNF_PBMC
683	1.19	UT	CD56	Count	15	PBMC	683_CD56_UT_PBMC
683	45.4	TNF	CD8	Count	15	PBMC	683_CD8_TNF_PBMC
683	38.9	UT	CD8	Count	15	PBMC	683_CD8_UT_PBMC
684	16.5	TNF	CD14	Count	15	PBMC	684_CD14_TNF_PBMC
684	11.1	UT	CD14	Count	15	PBMC	684_CD14_UT_PBMC
684	95.2	TNF	CD4	Count	15	PBMC	684_CD4_TNF_PBMC
684	94.3	UT	CD4	Count	15	PBMC	684_CD4_UT_PBMC
684	1.51	TNF	CD56	Count	15	PBMC	684_CD56_TNF_PBMC
684	1.65	UT	CD56	Count	15	PBMC	684_CD56_UT_PBMC
684	65.1	TNF	CD8	Count	15	PBMC	684_CD8_TNF_PBMC
684	65.4	UT	CD8	Count	15	PBMC	684_CD8_UT_PBMC
685	9.49	TNF	CD14	Count	15	PBMC	685_CD14_TNF_PBMC
685	0.81	UT	CD14	Count	15	PBMC	685_CD14_UT_PBMC
685	91.7	TNF	CD4	Count	15	PBMC	685_CD4_TNF_PBMC
685	86.9	UT	CD4	Count	15	PBMC	685_CD4_UT_PBMC
685	2.29	TNF	CD56	Count	15	PBMC	685_CD56_TNF_PBMC
685	2.05	UT	CD56	Count	15	PBMC	685_CD56_UT_PBMC
685	46.7	TNF	CD8	Count	15	PBMC	685_CD8_TNF_PBMC
685	36.8	UT	CD8	Count	15	PBMC	685_CD8_UT_PBMC
686	31.7	TNF	CD14	Count	15	PBMC	686_CD14_TNF_PBMC
686	6.3	UT	CD14	Count	15	PBMC	686_CD14_UT_PBMC
686	85.4	TNF	CD4	Count	15	PBMC	686_CD4_TNF_PBMC
686	83.2	UT	CD4	Count	15	PBMC	686_CD4_UT_PBMC
686	1.94	TNF	CD56	Count	15	PBMC	686_CD56_TNF_PBMC
686	1.58	UT	CD56	Count	15	PBMC	686_CD56_UT_PBMC
686	46.1	TNF	CD8	Count	15	PBMC	686_CD8_TNF_PBMC
686	45	UT	CD8	Count	15	PBMC	686_CD8_UT_PBMC
687	3.17	TNF	CD14	Count	15	PBMC	687_CD14_TNF_PBMC
687	0.65	UT	CD14	Count	15	PBMC	687_CD14_UT_PBMC
687	94.3	TNF	CD4	Count	15	PBMC	687_CD4_TNF_PBMC
687	92.8	UT	CD4	Count	15	PBMC	687_CD4_UT_PBMC
687	1.58	TNF	CD56	Count	15	PBMC	687_CD56_TNF_PBMC
687	1.5	UT	CD56	Count	15	PBMC	687_CD56_UT_PBMC
687	49	TNF	CD8	Count	15	PBMC	687_CD8_TNF_PBMC
687	45.5	UT	CD8	Count	15	PBMC	687_CD8_UT_PBMC
688	15.8	TNF	CD14	Count	15	PBMC	688_CD14_TNF_PBMC
688	2.25	UT	CD14	Count	15	PBMC	688_CD14_UT_PBMC
688	89.2	TNF	CD4	Count	15	PBMC	688_CD4_TNF_PBMC
688	88.8	UT	CD4	Count	15	PBMC	688_CD4_UT_PBMC
688	1.59	TNF	CD56	Count	15	PBMC	688_CD56_TNF_PBMC
688	1.76	UT	CD56	Count	15	PBMC	688_CD56_UT_PBMC
688	58.4	TNF	CD8	Count	15	PBMC	688_CD8_TNF_PBMC
688	59	UT	CD8	Count	15	PBMC	688_CD8_UT_PBMC
689	3.54	TNF	CD14	Count	15	PBMC	689_CD14_TNF_PBMC
689	1.19	UT	CD14	Count	15	PBMC	689_CD14_UT_PBMC
689	88.4	TNF	CD4	Count	15	PBMC	689_CD4_TNF_PBMC
689	88.4	UT	CD4	Count	15	PBMC	689_CD4_UT_PBMC
689	3.15	TNF	CD56	Count	15	PBMC	689_CD56_TNF_PBMC
689	3.33	UT	CD56	Count	15	PBMC	689_CD56_UT_PBMC
689	69.6	TNF	CD8	Count	15	PBMC	689_CD8_TNF_PBMC
689	67	UT	CD8	Count	15	PBMC	689_CD8_UT_PBMC
690	10.1	TNF	CD14	Count	15	PBMC	690_CD14_TNF_PBMC
690	1.55	UT	CD14	Count	15	PBMC	690_CD14_UT_PBMC
690	92.9	TNF	CD4	Count	15	PBMC	690_CD4_TNF_PBMC
690	93.4	UT	CD4	Count	15	PBMC	690_CD4_UT_PBMC
690	3.25	TNF	CD56	Count	15	PBMC	690_CD56_TNF_PBMC
690	4.4	UT	CD56	Count	15	PBMC	690_CD56_UT_PBMC
690	54.1	TNF	CD8	Count	15	PBMC	690_CD8_TNF_PBMC
690	57.1	UT	CD8	Count	15	PBMC	690_CD8_UT_PBMC
691	14.7	TNF	CD14	Count	15	PBMC	691_CD14_TNF_PBMC
691	2.01	UT	CD14	Count	15	PBMC	691_CD14_UT_PBMC
691	91.5	TNF	CD4	Count	15	PBMC	691_CD4_TNF_PBMC
691	91.6	UT	CD4	Count	15	PBMC	691_CD4_UT_PBMC
691	1.51	TNF	CD56	Count	15	PBMC	691_CD56_TNF_PBMC
691	2.42	UT	CD56	Count	15	PBMC	691_CD56_UT_PBMC
691	63.4	TNF	CD8	Count	15	PBMC	691_CD8_TNF_PBMC
691	63.8	UT	CD8	Count	15	PBMC	691_CD8_UT_PBMC
692	37.7	TNF	CD14	Count	15	PBMC	692_CD14_TNF_PBMC
692	3.95	UT	CD14	Count	15	PBMC	692_CD14_UT_PBMC
692	85.7	TNF	CD4	Count	15	PBMC	692_CD4_TNF_PBMC
692	88.6	UT	CD4	Count	15	PBMC	692_CD4_UT_PBMC
692	3.5	TNF	CD56	Count	15	PBMC	692_CD56_TNF_PBMC
692	4.46	UT	CD56	Count	15	PBMC	692_CD56_UT_PBMC
692	53.5	TNF	CD8	Count	15	PBMC	692_CD8_TNF_PBMC
692	57.8	UT	CD8	Count	15	PBMC	692_CD8_UT_PBMC
693	31.8	TNF	CD14	Count	15	PBMC	693_CD14_TNF_PBMC
693	2.78	UT	CD14	Count	15	PBMC	693_CD14_UT_PBMC
693	84.1	TNF	CD4	Count	15	PBMC	693_CD4_TNF_PBMC
693	86.9	UT	CD4	Count	15	PBMC	693_CD4_UT_PBMC
693	2.85	TNF	CD56	Count	15	PBMC	693_CD56_TNF_PBMC
693	3.61	UT	CD56	Count	15	PBMC	693_CD56_UT_PBMC
693	66.9	TNF	CD8	Count	15	PBMC	693_CD8_TNF_PBMC
693	70.4	UT	CD8	Count	15	PBMC	693_CD8_UT_PBMC
694	9.88	TNF	CD14	Count	16	PBMC	694_CD14_TNF_PBMC
694	1.24	UT	CD14	Count	16	PBMC	694_CD14_UT_PBMC
694	95.7	TNF	CD4	Count	16	PBMC	694_CD4_TNF_PBMC
694	95.2	UT	CD4	Count	16	PBMC	694_CD4_UT_PBMC
694	1.73	TNF	CD56	Count	16	PBMC	694_CD56_TNF_PBMC
694	1.93	UT	CD56	Count	16	PBMC	694_CD56_UT_PBMC
694	91.3	TNF	CD8	Count	16	PBMC	694_CD8_TNF_PBMC
694	86.7	UT	CD8	Count	16	PBMC	694_CD8_UT_PBMC
695	14.9	TNF	CD14	Count	16	PBMC	695_CD14_TNF_PBMC
695	0.91	UT	CD14	Count	16	PBMC	695_CD14_UT_PBMC
695	94.3	TNF	CD4	Count	16	PBMC	695_CD4_TNF_PBMC
695	94.4	UT	CD4	Count	16	PBMC	695_CD4_UT_PBMC
695	0.59	TNF	CD56	Count	16	PBMC	695_CD56_TNF_PBMC
695	0.62	UT	CD56	Count	16	PBMC	695_CD56_UT_PBMC
695	75.5	TNF	CD8	Count	16	PBMC	695_CD8_TNF_PBMC
695	72.1	UT	CD8	Count	16	PBMC	695_CD8_UT_PBMC
696	10.5	TNF	CD14	Count	16	PBMC	696_CD14_TNF_PBMC
696	1.49	UT	CD14	Count	16	PBMC	696_CD14_UT_PBMC
696	93.5	TNF	CD4	Count	16	PBMC	696_CD4_TNF_PBMC
696	93	UT	CD4	Count	16	PBMC	696_CD4_UT_PBMC
696	1.61	TNF	CD56	Count	16	PBMC	696_CD56_TNF_PBMC
696	1.2	UT	CD56	Count	16	PBMC	696_CD56_UT_PBMC
696	76.7	TNF	CD8	Count	16	PBMC	696_CD8_TNF_PBMC
696	85	UT	CD8	Count	16	PBMC	696_CD8_UT_PBMC
698	4.73	TNF	CD14	Count	16	PBMC	698_CD14_TNF_PBMC
698	1.09	UT	CD14	Count	16	PBMC	698_CD14_UT_PBMC
698	93.2	TNF	CD4	Count	16	PBMC	698_CD4_TNF_PBMC
698	91.2	UT	CD4	Count	16	PBMC	698_CD4_UT_PBMC
698	2.44	TNF	CD56	Count	16	PBMC	698_CD56_TNF_PBMC
698	1.36	UT	CD56	Count	16	PBMC	698_CD56_UT_PBMC
698	81.7	TNF	CD8	Count	16	PBMC	698_CD8_TNF_PBMC
698	80.6	UT	CD8	Count	16	PBMC	698_CD8_UT_PBMC
699	24.3	TNF	CD14	Count	16	PBMC	699_CD14_TNF_PBMC
699	8.64	UT	CD14	Count	16	PBMC	699_CD14_UT_PBMC
699	91.1	TNF	CD4	Count	16	PBMC	699_CD4_TNF_PBMC
699	89.7	UT	CD4	Count	16	PBMC	699_CD4_UT_PBMC
699	1.83	TNF	CD56	Count	16	PBMC	699_CD56_TNF_PBMC
699	1.44	UT	CD56	Count	16	PBMC	699_CD56_UT_PBMC
699	79	TNF	CD8	Count	16	PBMC	699_CD8_TNF_PBMC
699	79.3	UT	CD8	Count	16	PBMC	699_CD8_UT_PBMC
700	15.2	TNF	CD14	Count	16	PBMC	700_CD14_TNF_PBMC
700	2.09	UT	CD14	Count	16	PBMC	700_CD14_UT_PBMC
700	93	TNF	CD4	Count	16	PBMC	700_CD4_TNF_PBMC
700	91.8	UT	CD4	Count	16	PBMC	700_CD4_UT_PBMC
700	1.67	TNF	CD56	Count	16	PBMC	700_CD56_TNF_PBMC
700	1.65	UT	CD56	Count	16	PBMC	700_CD56_UT_PBMC
700	77.6	TNF	CD8	Count	16	PBMC	700_CD8_TNF_PBMC
700	67.2	UT	CD8	Count	16	PBMC	700_CD8_UT_PBMC
701	16.8	TNF	CD14	Count	16	PBMC	701_CD14_TNF_PBMC
701	3.17	UT	CD14	Count	16	PBMC	701_CD14_UT_PBMC
701	91.6	TNF	CD4	Count	16	PBMC	701_CD4_TNF_PBMC
701	91.4	UT	CD4	Count	16	PBMC	701_CD4_UT_PBMC
701	1.09	TNF	CD56	Count	16	PBMC	701_CD56_TNF_PBMC
701	1.06	UT	CD56	Count	16	PBMC	701_CD56_UT_PBMC
701	77.7	TNF	CD8	Count	16	PBMC	701_CD8_TNF_PBMC
701	80.7	UT	CD8	Count	16	PBMC	701_CD8_UT_PBMC
702	29.9	TNF	CD14	Count	16	PBMC	702_CD14_TNF_PBMC
702	2.24	UT	CD14	Count	16	PBMC	702_CD14_UT_PBMC
702	89.3	TNF	CD4	Count	16	PBMC	702_CD4_TNF_PBMC
702	89.3	UT	CD4	Count	16	PBMC	702_CD4_UT_PBMC
702	1.87	TNF	CD56	Count	16	PBMC	702_CD56_TNF_PBMC
702	2.12	UT	CD56	Count	16	PBMC	702_CD56_UT_PBMC
702	46.2	TNF	CD8	Count	16	PBMC	702_CD8_TNF_PBMC
702	43.6	UT	CD8	Count	16	PBMC	702_CD8_UT_PBMC
703	12	TNF	CD14	Count	16	PBMC	703_CD14_TNF_PBMC
703	1.44	UT	CD14	Count	16	PBMC	703_CD14_UT_PBMC
703	93.7	TNF	CD4	Count	16	PBMC	703_CD4_TNF_PBMC
703	92.8	UT	CD4	Count	16	PBMC	703_CD4_UT_PBMC
703	3.56	TNF	CD56	Count	16	PBMC	703_CD56_TNF_PBMC
703	3.82	UT	CD56	Count	16	PBMC	703_CD56_UT_PBMC
703	64.7	TNF	CD8	Count	16	PBMC	703_CD8_TNF_PBMC
703	63.8	UT	CD8	Count	16	PBMC	703_CD8_UT_PBMC
704	11	TNF	CD14	Count	16	PBMC	704_CD14_TNF_PBMC
704	2.14	UT	CD14	Count	16	PBMC	704_CD14_UT_PBMC
704	93.8	TNF	CD4	Count	16	PBMC	704_CD4_TNF_PBMC
704	92	UT	CD4	Count	16	PBMC	704_CD4_UT_PBMC
704	3.3	TNF	CD56	Count	16	PBMC	704_CD56_TNF_PBMC
704	2.7	UT	CD56	Count	16	PBMC	704_CD56_UT_PBMC
704	63.1	TNF	CD8	Count	16	PBMC	704_CD8_TNF_PBMC
704	59.6	UT	CD8	Count	16	PBMC	704_CD8_UT_PBMC
705	13.2	TNF	CD14	Count	17	PBMC	705_CD14_TNF_PBMC
705	1.56	UT	CD14	Count	17	PBMC	705_CD14_UT_PBMC
705	94.7	TNF	CD4	Count	17	PBMC	705_CD4_TNF_PBMC
705	91	UT	CD4	Count	17	PBMC	705_CD4_UT_PBMC
705	6.71	TNF	CD56	Count	17	PBMC	705_CD56_TNF_PBMC
705	5.52	UT	CD56	Count	17	PBMC	705_CD56_UT_PBMC
705	88.1	TNF	CD8	Count	17	PBMC	705_CD8_TNF_PBMC
705	83.5	UT	CD8	Count	17	PBMC	705_CD8_UT_PBMC
706	3.76	TNF	CD14	Count	17	PBMC	706_CD14_TNF_PBMC
706	2.77	UT	CD14	Count	17	PBMC	706_CD14_UT_PBMC
706	98.2	TNF	CD4	Count	17	PBMC	706_CD4_TNF_PBMC
706	96.3	UT	CD4	Count	17	PBMC	706_CD4_UT_PBMC
706	5.05	TNF	CD56	Count	17	PBMC	706_CD56_TNF_PBMC
706	6.71	UT	CD56	Count	17	PBMC	706_CD56_UT_PBMC
706	90.3	TNF	CD8	Count	17	PBMC	706_CD8_TNF_PBMC
706	85.1	UT	CD8	Count	17	PBMC	706_CD8_UT_PBMC
707	11.7	TNF	CD14	Count	17	PBMC	707_CD14_TNF_PBMC
707	1.26	UT	CD14	Count	17	PBMC	707_CD14_UT_PBMC
707	96.5	TNF	CD4	Count	17	PBMC	707_CD4_TNF_PBMC
707	93.7	UT	CD4	Count	17	PBMC	707_CD4_UT_PBMC
707	10.3	TNF	CD56	Count	17	PBMC	707_CD56_TNF_PBMC
707	7.45	UT	CD56	Count	17	PBMC	707_CD56_UT_PBMC
707	88.7	TNF	CD8	Count	17	PBMC	707_CD8_TNF_PBMC
707	84.4	UT	CD8	Count	17	PBMC	707_CD8_UT_PBMC
708	16.9	TNF	CD14	Count	17	PBMC	708_CD14_TNF_PBMC
708	2.68	UT	CD14	Count	17	PBMC	708_CD14_UT_PBMC
708	98	TNF	CD4	Count	17	PBMC	708_CD4_TNF_PBMC
708	96.3	UT	CD4	Count	17	PBMC	708_CD4_UT_PBMC
708	2.09	TNF	CD56	Count	17	PBMC	708_CD56_TNF_PBMC
708	3.93	UT	CD56	Count	17	PBMC	708_CD56_UT_PBMC
708	66.4	TNF	CD8	Count	17	PBMC	708_CD8_TNF_PBMC
708	52.7	UT	CD8	Count	17	PBMC	708_CD8_UT_PBMC
709	17.6	TNF	CD14	Count	17	PBMC	709_CD14_TNF_PBMC
709	4.89	UT	CD14	Count	17	PBMC	709_CD14_UT_PBMC
709	97.7	TNF	CD4	Count	17	PBMC	709_CD4_TNF_PBMC
709	95.3	UT	CD4	Count	17	PBMC	709_CD4_UT_PBMC
709	6.28	TNF	CD56	Count	17	PBMC	709_CD56_TNF_PBMC
709	5.9	UT	CD56	Count	17	PBMC	709_CD56_UT_PBMC
709	88.4	TNF	CD8	Count	17	PBMC	709_CD8_TNF_PBMC
709	86.5	UT	CD8	Count	17	PBMC	709_CD8_UT_PBMC
710	20	TNF	CD14	Count	17	PBMC	710_CD14_TNF_PBMC
710	2.37	UT	CD14	Count	17	PBMC	710_CD14_UT_PBMC
710	95.5	TNF	CD4	Count	17	PBMC	710_CD4_TNF_PBMC
710	94.6	UT	CD4	Count	17	PBMC	710_CD4_UT_PBMC
710	7.4	TNF	CD56	Count	17	PBMC	710_CD56_TNF_PBMC
710	7.92	UT	CD56	Count	17	PBMC	710_CD56_UT_PBMC
710	90.1	TNF	CD8	Count	17	PBMC	710_CD8_TNF_PBMC
710	88.1	UT	CD8	Count	17	PBMC	710_CD8_UT_PBMC
711	35.3	TNF	CD14	Count	17	PBMC	711_CD14_TNF_PBMC
711	2.16	UT	CD14	Count	17	PBMC	711_CD14_UT_PBMC
711	93.8	TNF	CD4	Count	17	PBMC	711_CD4_TNF_PBMC
711	93.7	UT	CD4	Count	17	PBMC	711_CD4_UT_PBMC
711	6.03	TNF	CD56	Count	17	PBMC	711_CD56_TNF_PBMC
711	6.19	UT	CD56	Count	17	PBMC	711_CD56_UT_PBMC
711	84.2	TNF	CD8	Count	17	PBMC	711_CD8_TNF_PBMC
711	84.6	UT	CD8	Count	17	PBMC	711_CD8_UT_PBMC
712	22.9	TNF	CD14	Count	17	PBMC	712_CD14_TNF_PBMC
712	2.19	UT	CD14	Count	17	PBMC	712_CD14_UT_PBMC
712	92	TNF	CD4	Count	17	PBMC	712_CD4_TNF_PBMC
712	93.3	UT	CD4	Count	17	PBMC	712_CD4_UT_PBMC
712	6.45	TNF	CD56	Count	17	PBMC	712_CD56_TNF_PBMC
712	7.32	UT	CD56	Count	17	PBMC	712_CD56_UT_PBMC
712	79.2	TNF	CD8	Count	17	PBMC	712_CD8_TNF_PBMC
712	79.8	UT	CD8	Count	17	PBMC	712_CD8_UT_PBMC
713	18.8	TNF	CD14	Count	17	PBMC	713_CD14_TNF_PBMC
713	1.67	UT	CD14	Count	17	PBMC	713_CD14_UT_PBMC
713	97.1	TNF	CD4	Count	17	PBMC	713_CD4_TNF_PBMC
713	94.2	UT	CD4	Count	17	PBMC	713_CD4_UT_PBMC
713	4.44	TNF	CD56	Count	17	PBMC	713_CD56_TNF_PBMC
713	4.22	UT	CD56	Count	17	PBMC	713_CD56_UT_PBMC
713	90.8	TNF	CD8	Count	17	PBMC	713_CD8_TNF_PBMC
713	89	UT	CD8	Count	17	PBMC	713_CD8_UT_PBMC
714	6.91	TNF	CD14	Count	17	PBMC	714_CD14_TNF_PBMC
714	0.76	UT	CD14	Count	17	PBMC	714_CD14_UT_PBMC
714	97.6	TNF	CD4	Count	17	PBMC	714_CD4_TNF_PBMC
714	95.5	UT	CD4	Count	17	PBMC	714_CD4_UT_PBMC
714	3.7	TNF	CD56	Count	17	PBMC	714_CD56_TNF_PBMC
714	4.02	UT	CD56	Count	17	PBMC	714_CD56_UT_PBMC
714	69.4	TNF	CD8	Count	17	PBMC	714_CD8_TNF_PBMC
714	66.5	UT	CD8	Count	17	PBMC	714_CD8_UT_PBMC
715	13.9	TNF	CD14	Count	17	PBMC	715_CD14_TNF_PBMC
715	7.61	UT	CD14	Count	17	PBMC	715_CD14_UT_PBMC
715	96.8	TNF	CD4	Count	17	PBMC	715_CD4_TNF_PBMC
715	94.5	UT	CD4	Count	17	PBMC	715_CD4_UT_PBMC
715	4.54	TNF	CD56	Count	17	PBMC	715_CD56_TNF_PBMC
715	3.47	UT	CD56	Count	17	PBMC	715_CD56_UT_PBMC
715	52.7	TNF	CD8	Count	17	PBMC	715_CD8_TNF_PBMC
715	56.2	UT	CD8	Count	17	PBMC	715_CD8_UT_PBMC
716	16.6	TNF	CD14	Count	17	PBMC	716_CD14_TNF_PBMC
716	10.5	UT	CD14	Count	17	PBMC	716_CD14_UT_PBMC
716	94.3	TNF	CD4	Count	17	PBMC	716_CD4_TNF_PBMC
716	89.7	UT	CD4	Count	17	PBMC	716_CD4_UT_PBMC
716	1.18	TNF	CD56	Count	17	PBMC	716_CD56_TNF_PBMC
716	1.33	UT	CD56	Count	17	PBMC	716_CD56_UT_PBMC
716	62.3	TNF	CD8	Count	17	PBMC	716_CD8_TNF_PBMC
716	63.1	UT	CD8	Count	17	PBMC	716_CD8_UT_PBMC

## Sheet: Figure2c
ID	Value	Treatment	Cell	Measurement	Batch	Composition	rs931555	rs6897932	Logit	newBatch	batchCorLogit	batchCorCell
531	0.71	UT	CD14	Count	1	Monocytes	0	0	-2.14565	8	-2.00435	0.598062
532	0.51	UT	CD14	Count	1	Monocytes	0	0	-2.29021	8	-2.29347	0.198062
533	0.81	UT	CD14	Count	1	Monocytes	0	0	-2.08798	8	-1.88902	0.798062
534	0.29	UT	CD14	Count	1	Monocytes	1	1	-2.53634	8	-2.78573	-0.241938
535	0.89	UT	CD14	Count	1	Monocytes	0	0	-2.04673	8	-1.80651	0.958062
537	0.83	UT	CD14	Count	1	Monocytes	1	1	-2.0773	8	-1.86766	0.838062
538	0.74	UT	CD14	Count	1	Monocytes	2	2	-2.12754	8	-1.96814	0.658062
539	1.01	UT	CD14	Count	2	Monocytes	1	1	-1.99127	6	-1.73418	1.18088
540	0.68	UT	CD14	Count	2	Monocytes	1	0	-2.16453	6	-2.08069	0.520881
541	0.17	UT	CD14	Count	2	Monocytes	2	0	-2.76881	6	-3.28926	-0.499119
542	0.37	UT	CD14	Count	2	Monocytes	1	1	-2.43019	6	-2.61201	-0.0991185
543	0.87	UT	CD14	Count	2	Monocytes	1	0	-2.05669	6	-1.86501	0.900881
544	0.2	UT	CD14	Count	2	Monocytes	1	1	-2.6981	6	-3.14784	-0.439119
545	0.84	UT	CD14	Count	2	Monocytes	0	0	-2.07206	6	-1.89575	0.840881
546	0.31	UT	CD14	Count	3	Monocytes	0	0	-2.50729	2	-2.84339	-0.25348
547	0.69	UT	CD14	Count	3	Monocytes	0	0	-2.15814	2	-2.14509	0.50652
548	1.44	UT	CD14	Count	3	Monocytes	2	1	-1.83534	2	-1.49948	2.00652
549	0.83	UT	CD14	Count	3	Monocytes	0	0	-2.0773	2	-1.98341	0.78652
550	0.65	UT	CD14	Count	3	Monocytes	2	2	-2.18425	2	-2.19732	0.42652
551	0.7	UT	CD14	Count	3	Monocytes	0	0	-2.15185	2	-2.13251	0.52652
552	0.76	UT	CD14	Count	4	Monocytes	1	0	-2.11587	11	-1.88692	0.723833
553	1.48	UT	CD14	Count	4	Monocytes	0	0	-1.82326	11	-1.3017	2.16383
554	0.65	UT	CD14	Count	4	Monocytes	2	2	-2.18425	11	-2.02368	0.503833
555	1.12	UT	CD14	Count	4	Monocytes	1	1	-1.94589	11	-1.54695	1.44383
556	0.62	UT	CD14	Count	4	Monocytes	1	1	-2.20491	11	-2.06499	0.443833
557	0.71	UT	CD14	Count	4	Monocytes	0	0	-2.14565	11	-1.94647	0.623833
558	0.25	UT	CD14	Count	4	Monocytes	2	2	-2.60097	11	-2.85712	-0.296167
566	0.51	UT	CD14	Count	5	Monocytes	0	0	-2.29021	3	-2.38993	0.15511
568	0.31	UT	CD14	Count	5	Monocytes	0	0	-2.50729	3	-2.82409	-0.24489
569	0.25	UT	CD14	Count	5	Monocytes	2	1	-2.60097	3	-3.01146	-0.36489
570	0.28	UT	CD14	Count	5	Monocytes	2	2	-2.55162	3	-2.91276	-0.30489
571	0.22	UT	CD14	Count	5	Monocytes	0	0	-2.65662	3	-3.12276	-0.42489
572	0.17	UT	CD14	Count	5	Monocytes	1	1	-2.76881	3	-3.34714	-0.52489
573	2.07	UT	CD14	Count	6	Monocytes	2	1	-1.67495	1	-1.19799	3.25793
574	0.95	UT	CD14	Count	6	Monocytes	0	0	-2.01813	1	-1.88436	1.01793
576	0.9	UT	CD14	Count	6	Monocytes	0	0	-2.04183	1	-1.93176	0.91793
577	0.79	UT	CD14	Count	6	Monocytes	2	1	-2.09893	1	-2.04596	0.69793
578	0.69	UT	CD14	Count	7	Monocytes	1	0	-2.15814	7	-2.04863	0.549472
579	0.33	UT	CD14	Count	6	Monocytes	1	1	-2.48005	1	-2.8082	-0.22207
580	0.51	UT	CD14	Count	6	Monocytes	1	0	-2.29021	1	-2.42852	0.13793
581	11.9	UT	CD14	Count	7	Monocytes	0	0	-0.869429	7	0.528798	22.9695
582	0.74	UT	CD14	Count	7	Monocytes	0	0	-2.12754	7	-1.98743	0.649472
583	0.58	UT	CD14	Count	7	Monocytes	1	1	-2.23405	7	-2.20044	0.329472
584	0.82	UT	CD14	Count	7	Monocytes	1	1	-2.08261	7	-1.89756	0.809472
585	0.78	UT	CD14	Count	7	Monocytes	2	0	-2.1045	7	-1.94135	0.729472
586	0.8	UT	CD14	Count	7	Monocytes	0	0	-2.09342	7	-1.91919	0.769472
587	0.71	UT	CD14	Count	7	Monocytes	1	1	-2.14565	7	-2.02364	0.589472
588	0.53	UT	CD14	Count	8	Monocytes	1	1	-2.27342	10	-2.2213	0.255243
589	1.16	UT	CD14	Count	8	Monocytes	2	2	-1.93047	10	-1.53542	1.51524
590	0.61	UT	CD14	Count	8	Monocytes	2	1	-2.21201	10	-2.09849	0.415243
591	0.77	UT	CD14	Count	8	Monocytes	1	1	-2.11015	10	-1.89477	0.735243
592	1.36	UT	CD14	Count	8	Monocytes	0	0	-1.86051	10	-1.39549	1.91524
593	0.74	UT	CD14	Count	8	Monocytes	0	0	-2.12754	10	-1.92955	0.675243
594	0.69	UT	CD14	Count	8	Monocytes	0	0	-2.15814	10	-1.99075	0.575243
595	3.47	UT	CD14	Count	8	Monocytes	1	1	-1.44433	10	-0.563132	6.13524
596	0.56	UT	CD14	Count	9	Monocytes	0	0	-2.24937	5	-2.26968	0.272291
597	0.39	UT	CD14	Count	9	Monocytes	0	0	-2.40724	5	-2.58541	-0.0677089
598	0.32	UT	CD14	Count	9	Monocytes	1	1	-2.49346	5	-2.75785	-0.207709
599	0.39	UT	CD14	Count	9	Monocytes	1	1	-2.40724	5	-2.58541	-0.0677089
600	1.04	UT	CD14	Count	9	Monocytes	0	0	-1.97843	5	-1.72778	1.23229
601	0.84	UT	CD14	Count	9	Monocytes	0	0	-2.07206	5	-1.91504	0.832291
602	0.61	UT	CD14	Count	9	Monocytes	1	0	-2.21201	5	-2.19495	0.372291
603	0.25	UT	CD14	Count	10	Monocytes	2	2	-2.60097	9	-2.8957	-0.313347
604	0.65	UT	CD14	Count	10	Monocytes	1	1	-2.18425	9	-2.06227	0.486653
605	0.26	UT	CD14	Count	10	Monocytes	1	1	-2.5839	9	-2.86155	-0.293347
606	0.087	UT	CD14	Count	10	Monocytes	0	0	-3.0601	9	-3.81396	-0.639347
607	0.28	UT	CD14	Count	10	Monocytes	2	1	-2.55162	9	-2.79701	-0.253347
608	0.17	UT	CD14	Count	10	Monocytes	0	0	-2.76881	9	-3.23138	-0.473347
609	0.18	UT	CD14	Count	10	Monocytes	1	1	-2.74395	9	-3.18165	-0.453347
610	0.18	UT	CD14	Count	10	Monocytes	0	0	-2.74395	9	-3.18165	-0.453347
611	0.14	UT	CD14	Count	10	Monocytes	1	1	-2.85326	9	-3.40029	-0.533347
612	0.065	UT	CD14	Count	10	Monocytes	0	0	-3.1868	9	-4.06737	-0.683347
613	0.061	UT	CD14	Count	10	Monocytes	1	1	-3.21441	9	-4.12257	-0.691347
614	0.16	UT	CD14	Count	10	Monocytes	1	1	-2.79518	9	-3.28413	-0.493347
615	0.13	UT	CD14	Count	10	Monocytes	1	1	-2.88549	9	-3.46474	-0.553347
616	1.49	UT	CD14	Count	11	Monocytes	2	2	-1.82029	4	-1.43081	2.1237
617	0.79	UT	CD14	Count	11	Monocytes	1	1	-2.09893	4	-1.98808	0.723701
618	1.14	UT	CD14	Count	11	Monocytes	1	1	-1.93812	4	-1.66645	1.4237
619	0.1	UT	CD14	Count	10	Monocytes	0	0	-2.99957	9	-3.69289	-0.613347
620	1.11	UT	CD14	Count	11	Monocytes	0	0	-1.94983	4	-1.68988	1.3637
621	1.48	UT	CD14	Count	11	Monocytes	1	1	-1.82326	4	-1.43675	2.1037
622	1.68	UT	CD14	Count	11	Monocytes	1	1	-1.76733	4	-1.32489	2.5037
623	2.49	UT	CD14	Count	11	Monocytes	1	1	-1.59285	4	-0.975922	4.1237
624	0.48	UT	CD14	Count	11	Monocytes	0	0	-2.31667	4	-2.42356	0.103701
625	0.74	UT	CD14	Count	11	Monocytes	0	0	-2.12754	4	-2.04531	0.623701
531	34.4	LPS	CD14	Count	1	Monocytes	0	0	-0.280345	8	-0.161686	38.8824
532	12.7	LPS	CD14	Count	1	Monocytes	0	0	-0.837211	8	-1.27542	-4.51762
533	35.9	LPS	CD14	Count	1	Monocytes	0	0	-0.251764	8	-0.104522	41.8824
534	29.1	LPS	CD14	Count	1	Monocytes	1	1	-0.386753	8	-0.374502	28.2824
535	27.5	LPS	CD14	Count	1	Monocytes	0	0	-0.421005	8	-0.443006	25.0824
537	18.6	LPS	CD14	Count	1	Monocytes	1	1	-0.641111	8	-0.883218	7.28238
538	40.7	LPS	CD14	Count	1	Monocytes	2	2	-0.16346	8	0.0720844	51.4824
539	40.6	LPS	CD14	Count	2	Monocytes	1	1	-0.16526	6	0.197533	56.6198
540	23.5	LPS	CD14	Count	2	Monocytes	1	0	-0.512594	6	-0.497134	22.4198
541	25	LPS	CD14	Count	2	Monocytes	2	0	-0.477121	6	-0.426189	25.4198
542	13.5	LPS	CD14	Count	2	Monocytes	1	1	-0.806682	6	-1.08531	2.41985
543	15.6	LPS	CD14	Count	2	Monocytes	1	0	-0.733218	6	-0.938382	6.61985
544	27.5	LPS	CD14	Count	2	Monocytes	1	1	-0.421005	6	-0.313957	30.4198
545	15.4	LPS	CD14	Count	2	Monocytes	0	0	-0.73985	6	-0.951646	6.21985
546	17	LPS	CD14	Count	3	Monocytes	0	0	-0.688629	2	-0.591108	20.0948
547	13.1	LPS	CD14	Count	3	Monocytes	0	0	-0.821748	2	-0.857346	12.2948
548	18	LPS	CD14	Count	3	Monocytes	2	1	-0.658541	2	-0.530932	22.0948
549	15.6	LPS	CD14	Count	3	Monocytes	0	0	-0.733218	2	-0.680285	17.2948
550	20.8	LPS	CD14	Count	3	Monocytes	2	2	-0.580662	2	-0.375173	27.6948
551	6.52	LPS	CD14	Count	3	Monocytes	0	0	-1.15647	2	-1.52679	-0.86523
552	36.6	LPS	CD14	Count	4	Monocytes	1	0	-0.238608	11	-0.271784	35.2762
553	35.4	LPS	CD14	Count	4	Monocytes	0	0	-0.261229	11	-0.317026	32.8762
554	45.6	LPS	CD14	Count	4	Monocytes	2	2	-0.0766341	11	0.052164	53.2762
555	29.5	LPS	CD14	Count	4	Monocytes	1	1	-0.378367	11	-0.551302	21.0762
556	49.1	LPS	CD14	Count	4	Monocytes	1	1	-0.0156363	11	0.17416	60.2762
557	21.8	LPS	CD14	Count	4	Monocytes	0	0	-0.55475	11	-0.904068	5.67619
558	55.8	LPS	CD14	Count	4	Monocytes	2	2	0.101212	11	0.407856	73.6762
566	15.6	LPS	CD14	Count	5	Monocytes	0	0	-0.733218	3	-0.744809	14.626
568	15.8	LPS	CD14	Count	5	Monocytes	0	0	-0.726655	3	-0.731684	15.026
569	26.2	LPS	CD14	Count	5	Monocytes	2	1	-0.449755	3	-0.177884	35.826
570	14	LPS	CD14	Count	5	Monocytes	2	2	-0.78837	3	-0.855114	11.426
571	10.3	LPS	CD14	Count	5	Monocytes	0	0	-0.939955	3	-1.15828	4.02604
572	15.4	LPS	CD14	Count	5	Monocytes	1	1	-0.73985	3	-0.758073	14.226
573	22.5	LPS	CD14	Count	6	Monocytes	2	1	-0.537119	1	-0.223563	33.7635
574	13.1	LPS	CD14	Count	6	Monocytes	0	0	-0.821748	1	-0.792822	14.9635
576	11.7	LPS	CD14	Count	6	Monocytes	0	0	-0.877775	1	-0.904875	12.1635
577	13.5	LPS	CD14	Count	6	Monocytes	2	1	-0.806682	1	-0.76269	15.7635
578	26.1	LPS	CD14	Count	7	Monocytes	1	0	-0.452004	7	-0.440479	24.9511
579	15.9	LPS	CD14	Count	6	Monocytes	1	1	-0.723399	1	-0.596123	20.5635
580	10.5	LPS	CD14	Count	6	Monocytes	1	0	-0.930634	1	-1.01059	9.7635
581	28.6	LPS	CD14	Count	7	Monocytes	0	0	-0.397332	7	-0.331135	29.9511
582	23	LPS	CD14	Count	7	Monocytes	0	0	-0.524763	7	-0.585996	18.7511
583	23.1	LPS	CD14	Count	7	Monocytes	1	1	-0.522314	7	-0.581099	18.9511
584	29.3	LPS	CD14	Count	7	Monocytes	1	1	-0.382552	7	-0.301574	31.3511
585	28.5	LPS	CD14	Count	7	Monocytes	2	0	-0.399461	7	-0.335393	29.7511
586	19.2	LPS	CD14	Count	7	Monocytes	0	0	-0.62411	7	-0.784691	11.1511
587	34.3	LPS	CD14	Count	7	Monocytes	1	1	-0.282271	7	-0.101013	41.3511
588	37.5	LPS	CD14	Count	8	Monocytes	1	1	-0.221849	10	-0.173741	39.7449
589	37.2	LPS	CD14	Count	8	Monocytes	2	2	-0.227417	10	-0.184877	39.1449
590	32.6	LPS	CD14	Count	8	Monocytes	2	1	-0.315442	10	-0.360928	29.9449
591	40.8	LPS	CD14	Count	8	Monocytes	1	1	-0.161662	10	-0.0533667	46.3449
592	42.8	LPS	CD14	Count	8	Monocytes	0	0	-0.125952	10	0.0180519	50.3449
593	29.7	LPS	CD14	Count	8	Monocytes	0	0	-0.374199	10	-0.478441	24.1449
594	34.7	LPS	CD14	Count	8	Monocytes	0	0	-0.274584	10	-0.279211	34.1449
595	50.9	LPS	CD14	Count	8	Monocytes	1	1	0.0156363	10	0.301229	66.5449
596	25.9	LPS	CD14	Count	9	Monocytes	0	0	-0.456518	5	-0.320459	29.8886
597	16.3	LPS	CD14	Count	9	Monocytes	0	0	-0.710538	5	-0.828498	10.6886
598	28.1	LPS	CD14	Count	9	Monocytes	1	1	-0.408023	5	-0.223467	34.2886
599	21.4	LPS	CD14	Count	9	Monocytes	1	1	-0.565009	5	-0.53744	20.8886
600	12	LPS	CD14	Count	9	Monocytes	0	0	-0.865301	5	-1.13802	2.08858
601	15.2	LPS	CD14	Count	9	Monocytes	0	0	-0.746552	5	-0.900527	8.48858
602	21.8	LPS	CD14	Count	9	Monocytes	1	0	-0.55475	5	-0.516923	21.6886
603	40.9	LPS	CD14	Count	10	Monocytes	2	2	-0.159864	9	0.0147524	49.2137
604	42.4	LPS	CD14	Count	10	Monocytes	1	1	-0.133057	9	0.0683674	52.2137
605	39	LPS	CD14	Count	10	Monocytes	1	1	-0.194265	9	-0.0540498	45.4137
606	31	LPS	CD14	Count	10	Monocytes	0	0	-0.347487	9	-0.360494	29.4137
607	36.8	LPS	CD14	Count	10	Monocytes	2	1	-0.234869	9	-0.135258	41.0137
608	15.9	LPS	CD14	Count	10	Monocytes	0	0	-0.723399	9	-1.11232	-0.786348
609	38.9	LPS	CD14	Count	10	Monocytes	1	1	-0.196092	9	-0.0577025	45.2137
610	16.5	LPS	CD14	Count	10	Monocytes	0	0	-0.704203	9	-1.07392	0.413652
611	31.7	LPS	CD14	Count	10	Monocytes	1	1	-0.333361	9	-0.332242	30.8137
612	26.2	LPS	CD14	Count	10	Monocytes	0	0	-0.449755	9	-0.565029	19.8137
613	36.9	LPS	CD14	Count	10	Monocytes	1	1	-0.233003	9	-0.131525	41.2137
614	20.6	LPS	CD14	Count	10	Monocytes	1	1	-0.585953	9	-0.837426	8.61365
615	48.8	LPS	CD14	Count	10	Monocytes	1	1	-0.0208501	9	0.29278	65.0137
616	38.3	LPS	CD14	Count	11	Monocytes	2	2	-0.207086	4	0.242929	57.3573
617	16.8	LPS	CD14	Count	11	Monocytes	1	1	-0.694814	4	-0.732526	14.3573
618	24.1	LPS	CD14	Count	11	Monocytes	1	1	-0.498225	4	-0.339347	28.9573
619	23.3	LPS	CD14	Count	10	Monocytes	0	0	-0.517439	9	-0.700398	14.0137
620	10.3	LPS	CD14	Count	11	Monocytes	0	0	-0.939955	4	-1.22281	1.35731
621	24.6	LPS	CD14	Count	11	Monocytes	1	1	-0.486436	4	-0.31577	29.9573
622	14.6	LPS	CD14	Count	11	Monocytes	1	1	-0.767105	4	-0.877108	9.95731
623	11.4	LPS	CD14	Count	11	Monocytes	1	1	-0.890529	4	-1.12396	3.55731
624	8.13	LPS	CD14	Count	11	Monocytes	0	0	-1.05308	4	-1.44906	-2.98269
625	14.6	LPS	CD14	Count	11	Monocytes	0	0	-0.767105	4	-0.877108	9.95731

## Sheet: Figure2d
ID	Value	Treatment	Cell	Measurement	Batch	Composition	rs6897932	batchCorLogit
531	36.4	LPS	CD14	Count	1	PBMC	0	-0.202775
532	27.6	LPS	CD14	Count	1	PBMC	0	-0.555723
533	44.5	LPS	CD14	Count	1	PBMC	0	0.0900704
534	49.7	LPS	CD14	Count	1	PBMC	1	0.271513
535	44.6	LPS	CD14	Count	1	PBMC	0	0.0935866
536	34.1	LPS	CD14	Count	1	PBMC	1	-0.290326
537	18	LPS	CD14	Count	1	PBMC	1	-1.03515
538	27.8	LPS	CD14	Count	1	PBMC	2	-0.547048
540	38.8	LPS	CD14	Count	2	PBMC	0	-0.0824052
541	45.3	LPS	CD14	Count	2	PBMC	0	0.149656
542	48.8	LPS	CD14	Count	2	PBMC	1	0.271734
543	23	LPS	CD14	Count	2	PBMC	0	-0.736092
544	32.1	LPS	CD14	Count	2	PBMC	1	-0.337295
545	13.5	LPS	CD14	Count	2	PBMC	0	-1.29993
546	13.3	LPS	CD14	Count	3	PBMC	0	-1.09442
547	17.7	LPS	CD14	Count	3	PBMC	0	-0.800934
548	27.6	LPS	CD14	Count	3	PBMC	1	-0.30374
549	15.6	LPS	CD14	Count	3	PBMC	0	-0.932517
550	31	LPS	CD14	Count	3	PBMC	2	-0.161056
551	16.7	LPS	CD14	Count	3	PBMC	0	-0.861938
552	35.2	LPS	CD14	Count	4	PBMC	0	-0.185133
553	27.8	LPS	CD14	Count	4	PBMC	0	-0.484053
554	37.8	LPS	CD14	Count	4	PBMC	2	-0.0876652
555	20.5	LPS	CD14	Count	4	PBMC	1	-0.832295
556	30.3	LPS	CD14	Count	4	PBMC	1	-0.378648
557	19.7	LPS	CD14	Count	4	PBMC	0	-0.875567
558	48.9	LPS	CD14	Count	4	PBMC	2	0.306708
566	23.3	LPS	CD14	Count	5	PBMC	0	-0.626951
567	36.3	LPS	CD14	Count	5	PBMC	0	-0.080538
568	21.5	LPS	CD14	Count	5	PBMC	0	-0.716935
569	41.7	LPS	CD14	Count	5	PBMC	1	0.116863
570	39.9	LPS	CD14	Count	5	PBMC	2	0.0521244
571	26.2	LPS	CD14	Count	5	PBMC	0	-0.491583
572	17	LPS	CD14	Count	5	PBMC	1	-0.969331
573	66.1	LPS	CD14	Count	6	PBMC	1	0.956433
574	15.1	LPS	CD14	Count	6	PBMC	0	-1.12343
575	27.3	LPS	CD14	Count	6	PBMC	1	-0.474314
576	19	LPS	CD14	Count	6	PBMC	0	-0.883033
577	28.3	LPS	CD14	Count	6	PBMC	1	-0.431036
578	28.3	LPS	CD14	Count	7	PBMC	0	-0.305044
579	33.7	LPS	CD14	Count	6	PBMC	1	-0.211337
580	24.6	LPS	CD14	Count	6	PBMC	0	-0.596443
581	29.5	LPS	CD14	Count	7	PBMC	0	-0.254313
582	29.9	LPS	CD14	Count	7	PBMC	0	-0.237673
583	20.7	LPS	CD14	Count	7	PBMC	1	-0.664185
584	27.5	LPS	CD14	Count	7	PBMC	1	-0.33959
585	27.8	LPS	CD14	Count	7	PBMC	0	-0.326564
586	16.6	LPS	CD14	Count	7	PBMC	0	-0.899695
587	21.1	LPS	CD14	Count	7	PBMC	1	-0.643168
588	46.6	LPS	CD14	Count	8	PBMC	1	0.10063
589	49	LPS	CD14	Count	8	PBMC	2	0.184193
590	53.2	LPS	CD14	Count	8	PBMC	1	0.330272
591	26.4	LPS	CD14	Count	8	PBMC	1	-0.671607
592	33.5	LPS	CD14	Count	8	PBMC	0	-0.376613
593	27.6	LPS	CD14	Count	8	PBMC	0	-0.618718
594	41.8	LPS	CD14	Count	8	PBMC	0	-0.0685526
595	28.7	LPS	CD14	Count	8	PBMC	1	-0.571474
596	20.6	LPS	CD14	Count	9	PBMC	0	-0.700983
597	21.7	LPS	CD14	Count	9	PBMC	0	-0.643681
598	39.5	LPS	CD14	Count	9	PBMC	1	0.100607
599	23.1	LPS	CD14	Count	9	PBMC	1	-0.573706
600	41.4	LPS	CD14	Count	9	PBMC	0	0.169129
601	24.8	LPS	CD14	Count	9	PBMC	0	-0.492609
602	22.3	LPS	CD14	Count	9	PBMC	0	-0.613309
603	47.6	LPS	CD14	Count	10	PBMC	2	0.16699
604	49.3	LPS	CD14	Count	10	PBMC	1	0.226117
605	30.6	LPS	CD14	Count	10	PBMC	1	-0.460838
606	22.2	LPS	CD14	Count	10	PBMC	0	-0.838815
607	24.7	LPS	CD14	Count	10	PBMC	1	-0.717757
608	5.89	LPS	CD14	Count	10	PBMC	0	-2.1566
609	52.4	LPS	CD14	Count	10	PBMC	1	0.333887
610	30.3	LPS	CD14	Count	10	PBMC	0	-0.473142
611	66.4	LPS	CD14	Count	10	PBMC	1	0.842096
612	35.5	LPS	CD14	Count	10	PBMC	0	-0.268224
613	21.5	LPS	CD14	Count	10	PBMC	1	-0.874424
614	55.5	LPS	CD14	Count	10	PBMC	1	0.442305
615	57.8	LPS	CD14	Count	10	PBMC	1	0.523669
616	41.2	LPS	CD14	Count	11	PBMC	2	0.130465
617	25	LPS	CD14	Count	11	PBMC	1	-0.514817
618	35.4	LPS	CD14	Count	11	PBMC	1	-0.0830331
619	30.3	LPS	CD14	Count	10	PBMC	0	-0.473142
620	27.1	LPS	CD14	Count	11	PBMC	0	-0.420091
621	34	LPS	CD14	Count	11	PBMC	1	-0.136705
622	20	LPS	CD14	Count	11	PBMC	1	-0.764695
623	37.3	LPS	CD14	Count	11	PBMC	1	-0.011692
624	24.4	LPS	CD14	Count	11	PBMC	0	-0.542839
625	13.1	LPS	CD14	Count	11	PBMC	0	-1.20407
531	89.2	LPS	CD4	Count	1	PBMC	0	1.04702
532	91.2	LPS	CD4	Count	1	PBMC	0	1.24416
533	88.2	LPS	CD4	Count	1	PBMC	0	0.960311
534	86.4	LPS	CD4	Count	1	PBMC	1	0.819087
535	86.8	LPS	CD4	Count	1	PBMC	0	0.849029
536	87.7	LPS	CD4	Count	1	PBMC	1	0.919327
537	76.8	LPS	CD4	Count	1	PBMC	1	0.252884
538	87.5	LPS	CD4	Count	1	PBMC	2	0.903334
540	92.9	LPS	CD4	Count	2	PBMC	0	1.39627
541	88.5	LPS	CD4	Count	2	PBMC	0	0.935246
542	82.3	LPS	CD4	Count	2	PBMC	1	0.497608
543	87.1	LPS	CD4	Count	2	PBMC	0	0.821612
544	88.8	LPS	CD4	Count	2	PBMC	1	0.961145
545	84.9	LPS	CD4	Count	2	PBMC	0	0.662617
546	65.2	LPS	CD4	Count	3	PBMC	0	0.0103874
547	71.3	LPS	CD4	Count	3	PBMC	0	0.255466
548	85.3	LPS	CD4	Count	3	PBMC	1	0.992314
549	78.8	LPS	CD4	Count	3	PBMC	0	0.605431
550	79.7	LPS	CD4	Count	3	PBMC	2	0.652975
551	71.5	LPS	CD4	Count	3	PBMC	0	0.263973
552	82.6	LPS	CD4	Count	4	PBMC	0	0.414851
553	89.7	LPS	CD4	Count	4	PBMC	0	0.9419
554	89.9	LPS	CD4	Count	4	PBMC	2	0.960866
555	90.6	LPS	CD4	Count	4	PBMC	1	1.02999
556	88.2	LPS	CD4	Count	4	PBMC	1	0.809163
557	90.1	LPS	CD4	Count	4	PBMC	0	0.980169
558	83.5	LPS	CD4	Count	4	PBMC	2	0.470395
566	87.3	LPS	CD4	Count	5	PBMC	0	0.937941
567	75.4	LPS	CD4	Count	5	PBMC	0	0.236393
568	85.3	LPS	CD4	Count	5	PBMC	0	0.790784
569	83	LPS	CD4	Count	5	PBMC	1	0.640779
570	88.3	LPS	CD4	Count	5	PBMC	2	1.01907
571	84.2	LPS	CD4	Count	5	PBMC	0	0.71683
572	86.3	LPS	CD4	Count	5	PBMC	1	0.862101
573	91.8	LPS	CD4	Count	6	PBMC	1	1.21043
574	81.4	LPS	CD4	Count	6	PBMC	0	0.394595
575	87.3	LPS	CD4	Count	6	PBMC	1	0.786794
576	87	LPS	CD4	Count	6	PBMC	0	0.763524
577	92.5	LPS	CD4	Count	6	PBMC	1	1.29453
578	87.9	LPS	CD4	Count	7	PBMC	0	1.03631
579	84	LPS	CD4	Count	6	PBMC	1	0.552691
580	89.8	LPS	CD4	Count	6	PBMC	0	1.00172
581	83	LPS	CD4	Count	7	PBMC	0	0.691161
582	83.7	LPS	CD4	Count	7	PBMC	0	0.734979
583	88.4	LPS	CD4	Count	7	PBMC	1	1.07789
584	83.9	LPS	CD4	Count	7	PBMC	1	0.747775
585	84.6	LPS	CD4	Count	7	PBMC	0	0.793602
586	77.6	LPS	CD4	Count	7	PBMC	0	0.39313
587	80.9	LPS	CD4	Count	7	PBMC	1	0.567733
588	92.6	LPS	CD4	Count	8	PBMC	1	1.20637
589	91	LPS	CD4	Count	8	PBMC	2	1.02121
590	89.4	LPS	CD4	Count	8	PBMC	1	0.863671
591	81.9	LPS	CD4	Count	8	PBMC	1	0.322818
592	86.8	LPS	CD4	Count	8	PBMC	0	0.647499
593	88.3	LPS	CD4	Count	8	PBMC	0	0.767157
594	91.3	LPS	CD4	Count	8	PBMC	0	1.05351
595	87.7	LPS	CD4	Count	8	PBMC	1	0.717796
596	82.6	LPS	CD4	Count	9	PBMC	0	0.76753
597	77.9	LPS	CD4	Count	9	PBMC	0	0.508958
598	70.3	LPS	CD4	Count	9	PBMC	1	0.163066
599	72.8	LPS	CD4	Count	9	PBMC	1	0.269793
600	81.2	LPS	CD4	Count	9	PBMC	0	0.685464
601	87.6	LPS	CD4	Count	9	PBMC	0	1.11283
602	71.7	LPS	CD4	Count	9	PBMC	0	0.222134
603	92.1	LPS	CD4	Count	10	PBMC	2	1.09449
604	93.8	LPS	CD4	Count	10	PBMC	1	1.32085
605	95.5	LPS	CD4	Count	10	PBMC	1	1.61481
606	95.9	LPS	CD4	Count	10	PBMC	0	1.69929
607	92.9	LPS	CD4	Count	10	PBMC	1	1.19474
608	60.9	LPS	CD4	Count	10	PBMC	0	-0.653894
609	92.2	LPS	CD4	Count	10	PBMC	1	1.1065
610	92.8	LPS	CD4	Count	10	PBMC	0	1.18166
611	93.7	LPS	CD4	Count	10	PBMC	1	1.30602
612	93.4	LPS	CD4	Count	10	PBMC	0	1.26283
613	93	LPS	CD4	Count	10	PBMC	1	1.20799
614	92.5	LPS	CD4	Count	10	PBMC	1	1.14339
615	91.6	LPS	CD4	Count	10	PBMC	1	1.03646
616	67.5	LPS	CD4	Count	11	PBMC	2	-0.000873707
617	82.1	LPS	CD4	Count	11	PBMC	1	0.687266
618	80.4	LPS	CD4	Count	11	PBMC	1	0.590285
619	94.3	LPS	CD4	Count	10	PBMC	0	1.3985
620	84.7	LPS	CD4	Count	11	PBMC	0	0.850669
621	88.1	LPS	CD4	Count	11	PBMC	1	1.10314
622	72.6	LPS	CD4	Count	11	PBMC	1	0.210658
623	86.5	LPS	CD4	Count	11	PBMC	1	0.97765
624	85.8	LPS	CD4	Count	11	PBMC	0	0.926683
625	82.7	LPS	CD4	Count	11	PBMC	0	0.723204
531	58.4	LPS	CD8	Count	1	PBMC	0	0.354303
532	50.2	LPS	CD8	Count	1	PBMC	0	0.0666124
533	45.1	LPS	CD8	Count	1	PBMC	0	-0.111128
534	48.8	LPS	CD8	Count	1	PBMC	1	0.0179633
535	44	LPS	CD8	Count	1	PBMC	0	-0.149807
536	23.6	LPS	CD8	Count	1	PBMC	1	-0.960699
537	50.2	LPS	CD8	Count	1	PBMC	1	0.0666124
538	36.6	LPS	CD8	Count	1	PBMC	2	-0.417553
540	66.7	LPS	CD8	Count	2	PBMC	0	0.616971
541	48.2	LPS	CD8	Count	2	PBMC	0	-0.048958
542	45.5	LPS	CD8	Count	2	PBMC	1	-0.143163
543	49.1	LPS	CD8	Count	2	PBMC	0	-0.0176652
544	54.5	LPS	CD8	Count	2	PBMC	1	0.170378
545	26.5	LPS	CD8	Count	2	PBMC	0	-0.872476
546	43	LPS	CD8	Count	3	PBMC	0	-0.139093
547	28.7	LPS	CD8	Count	3	PBMC	0	-0.684695
548	43.4	LPS	CD8	Count	3	PBMC	1	-0.124934
549	56.1	LPS	CD8	Count	3	PBMC	0	0.318717
550	42.4	LPS	CD8	Count	3	PBMC	2	-0.160393
551	52	LPS	CD8	Count	3	PBMC	0	0.175244
552	38.6	LPS	CD8	Count	4	PBMC	0	-0.20533
553	51.4	LPS	CD8	Count	4	PBMC	0	0.246486
554	37.1	LPS	CD8	Count	4	PBMC	2	-0.260721
555	39.8	LPS	CD8	Count	4	PBMC	1	-0.161595
556	44.2	LPS	CD8	Count	4	PBMC	1	-0.00459161
557	50	LPS	CD8	Count	4	PBMC	0	0.197832
558	24.2	LPS	CD8	Count	4	PBMC	2	-0.793875
566	43.3	LPS	CD8	Count	5	PBMC	0	0.00969814
567	38.4	LPS	CD8	Count	5	PBMC	0	-0.166611
568	29.4	LPS	CD8	Count	5	PBMC	0	-0.517026
569	26.9	LPS	CD8	Count	5	PBMC	1	-0.624442
570	44.9	LPS	CD8	Count	5	PBMC	2	0.0660779
571	28.6	LPS	CD8	Count	5	PBMC	0	-0.550776
572	41.7	LPS	CD8	Count	5	PBMC	1	-0.0471765
573	71.1	LPS	CD8	Count	6	PBMC	1	0.657382
574	46.2	LPS	CD8	Count	6	PBMC	0	-0.256842
575	44.6	LPS	CD8	Count	6	PBMC	1	-0.312911
576	60.1	LPS	CD8	Count	6	PBMC	0	0.231242
577	53.2	LPS	CD8	Count	6	PBMC	1	-0.0132297
578	68.3	LPS	CD8	Count	7	PBMC	0	0.588218
579	52.7	LPS	CD8	Count	6	PBMC	1	-0.0306623
580	72.1	LPS	CD8	Count	6	PBMC	0	0.700101
581	47.1	LPS	CD8	Count	7	PBMC	0	-0.179375
582	43.8	LPS	CD8	Count	7	PBMC	0	-0.295029
583	56.3	LPS	CD8	Count	7	PBMC	1	0.141549
584	69.4	LPS	CD8	Count	7	PBMC	1	0.632771
585	47.6	LPS	CD8	Count	7	PBMC	0	-0.161954
586	49.6	LPS	CD8	Count	7	PBMC	0	-0.0924027
587	57.1	LPS	CD8	Count	7	PBMC	1	0.169853
588	63.5	LPS	CD8	Count	8	PBMC	1	0.264288
589	45	LPS	CD8	Count	8	PBMC	2	-0.390974
590	58.1	LPS	CD8	Count	8	PBMC	1	0.0672506
591	47.2	LPS	CD8	Count	8	PBMC	1	-0.314057
592	65.7	LPS	CD8	Count	8	PBMC	0	0.347869
593	75.4	LPS	CD8	Count	8	PBMC	0	0.756199
594	69.3	LPS	CD8	Count	8	PBMC	0	0.490516
595	71.6	LPS	CD8	Count	8	PBMC	1	0.586516
596	40.4	LPS	CD8	Count	9	PBMC	0	-0.508347
597	69.2	LPS	CD8	Count	9	PBMC	0	0.532493
598	54.6	LPS	CD8	Count	9	PBMC	1	-0.0103438
599	68.2	LPS	CD8	Count	9	PBMC	1	0.492097
600	75.8	LPS	CD8	Count	9	PBMC	0	0.82109
601	44.9	LPS	CD8	Count	9	PBMC	0	-0.348428
602	66.1	LPS	CD8	Count	9	PBMC	0	0.409386
603	39.8	LPS	CD8	Count	10	PBMC	2	-0.391876
604	81	LPS	CD8	Count	10	PBMC	1	1.22701
605	74.5	LPS	CD8	Count	10	PBMC	1	0.898783
606	42.4	LPS	CD8	Count	10	PBMC	0	-0.298562
607	53.8	LPS	CD8	Count	10	PBMC	1	0.0998318
608	11	LPS	CD8	Count	10	PBMC	0	-1.84844
609	64.8	LPS	CD8	Count	10	PBMC	1	0.497616
610	56	LPS	CD8	Count	10	PBMC	0	0.177022
611	37.5	LPS	CD8	Count	10	PBMC	1	-0.476146
612	58.2	LPS	CD8	Count	10	PBMC	0	0.255045
613	30.5	LPS	CD8	Count	10	PBMC	1	-0.747819
614	63.8	LPS	CD8	Count	10	PBMC	1	0.459775
615	52.8	LPS	CD8	Count	10	PBMC	1	0.0649351
616	40.3	LPS	CD8	Count	11	PBMC	2	-0.189563
617	54.3	LPS	CD8	Count	11	PBMC	1	0.301543
618	37.6	LPS	CD8	Count	11	PBMC	1	-0.288217
619	56.6	LPS	CD8	Count	10	PBMC	0	0.198205
620	31.3	LPS	CD8	Count	11	PBMC	0	-0.531049
621	29.2	LPS	CD8	Count	11	PBMC	1	-0.617525
622	31.1	LPS	CD8	Count	11	PBMC	1	-0.539142
623	48	LPS	CD8	Count	11	PBMC	1	0.0822518
624	60.7	LPS	CD8	Count	11	PBMC	0	0.529368
625	52.8	LPS	CD8	Count	11	PBMC	0	0.24916
531	0.86	LPS	CD56	Count	1	PBMC	0	-1.84249
532	0.36	LPS	CD56	Count	1	PBMC	0	-2.60325
533	0.72	LPS	CD56	Count	1	PBMC	0	-1.99805
534	0.8	LPS	CD56	Count	1	PBMC	1	-1.90583
535	0.62	LPS	CD56	Count	1	PBMC	0	-2.1288
536	0.48	LPS	CD56	Count	1	PBMC	1	-2.35233
537	0.8	LPS	CD56	Count	1	PBMC	1	-1.90583
538	0.45	LPS	CD56	Count	1	PBMC	2	-2.40865
540	1.6	LPS	CD56	Count	2	PBMC	0	-1.32623
541	0.79	LPS	CD56	Count	2	PBMC	0	-1.94634
542	0.014	LPS	CD56	Count	2	PBMC	1	-5.45611
543	0.55	LPS	CD56	Count	2	PBMC	0	-2.26297
544	0.59	LPS	CD56	Count	2	PBMC	1	-2.20164
545	0.69	LPS	CD56	Count	2	PBMC	0	-2.06477
546	0.62	LPS	CD56	Count	3	PBMC	0	-2.33526
547	0.59	LPS	CD56	Count	3	PBMC	0	-2.3786
548	1.88	LPS	CD56	Count	3	PBMC	1	-1.36064
549	0.8	LPS	CD56	Count	3	PBMC	0	-2.11229
550	1.62	LPS	CD56	Count	3	PBMC	2	-1.49223
551	0.54	LPS	CD56	Count	3	PBMC	0	-2.45595
552	0.7	LPS	CD56	Count	4	PBMC	0	-2.25864
553	1.15	LPS	CD56	Count	4	PBMC	0	-1.82349
554	0.92	LPS	CD56	Count	4	PBMC	2	-2.01933
555	1.13	LPS	CD56	Count	4	PBMC	1	-1.83891
556	0.51	LPS	CD56	Count	4	PBMC	1	-2.53535
557	1.04	LPS	CD56	Count	4	PBMC	0	-1.91179
558	1.86	LPS	CD56	Count	4	PBMC	2	-1.3996
566	1.7	LPS	CD56	Count	5	PBMC	0	-1.30219
567	0.33	LPS	CD56	Count	5	PBMC	0	-2.73808
568	0.37	LPS	CD56	Count	5	PBMC	0	-2.63835
569	0.85	LPS	CD56	Count	5	PBMC	1	-1.91172
570	0.6	LPS	CD56	Count	5	PBMC	2	-2.21645
571	0.47	LPS	CD56	Count	5	PBMC	0	-2.42969
572	0.7	LPS	CD56	Count	5	PBMC	1	-2.08168
573	2.55	LPS	CD56	Count	6	PBMC	1	-1.06043
574	0.21	LPS	CD56	Count	6	PBMC	0	-3.24968
575	0.98	LPS	CD56	Count	6	PBMC	1	-1.90494
576	0.5	LPS	CD56	Count	6	PBMC	0	-2.49366
577	0.9	LPS	CD56	Count	6	PBMC	1	-1.97961
578	0.81	LPS	CD56	Count	7	PBMC	0	-1.86546
579	0.6	LPS	CD56	Count	6	PBMC	1	-2.33442
580	1.23	LPS	CD56	Count	6	PBMC	0	-1.70539
581	0.17	LPS	CD56	Count	7	PBMC	0	-3.22712
582	0.23	LPS	CD56	Count	7	PBMC	0	-2.96404
583	0.74	LPS	CD56	Count	7	PBMC	1	-1.94458
584	0.43	LPS	CD56	Count	7	PBMC	1	-2.41882
585	0.22	LPS	CD56	Count	7	PBMC	0	-3.00274
586	0.8	LPS	CD56	Count	7	PBMC	0	-1.87634
587	1.43	LPS	CD56	Count	7	PBMC	1	-1.36631
588	0.41	LPS	CD56	Count	8	PBMC	1	-2.63732
589	0.75	LPS	CD56	Count	8	PBMC	2	-2.10979
590	0.77	LPS	CD56	Count	8	PBMC	1	-2.08676
591	0.59	LPS	CD56	Count	8	PBMC	1	-2.31961
592	0.86	LPS	CD56	Count	8	PBMC	0	-1.98996
593	2.41	LPS	CD56	Count	8	PBMC	0	-1.08123
594	0.89	LPS	CD56	Count	8	PBMC	0	-1.95991
595	0.76	LPS	CD56	Count	8	PBMC	1	-2.0982
596	0.27	LPS	CD56	Count	9	PBMC	0	-2.97189
597	0.51	LPS	CD56	Count	9	PBMC	0	-2.41738
598	0.51	LPS	CD56	Count	9	PBMC	1	-2.41738
599	0.37	LPS	CD56	Count	9	PBMC	1	-2.69734
600	0.91	LPS	CD56	Count	9	PBMC	0	-1.91094
601	2.11	LPS	CD56	Count	9	PBMC	0	-1.16987
602	0.6	LPS	CD56	Count	9	PBMC	0	-2.27543
603	0.81	LPS	CD56	Count	10	PBMC	2	-2.16039
604	1.57	LPS	CD56	Count	10	PBMC	1	-1.57888
605	1.73	LPS	CD56	Count	10	PBMC	1	-1.49318
606	1.38	LPS	CD56	Count	10	PBMC	0	-1.6926
607	0.72	LPS	CD56	Count	10	PBMC	1	-2.26349
608	0.29	LPS	CD56	Count	10	PBMC	0	-3.05711
609	0.88	LPS	CD56	Count	10	PBMC	1	-2.08779
610	0.93	LPS	CD56	Count	10	PBMC	0	-2.03935
611	1.58	LPS	CD56	Count	10	PBMC	1	-1.57328
612	2.85	LPS	CD56	Count	10	PBMC	0	-1.04962
613	0.76	LPS	CD56	Count	10	PBMC	1	-2.21617
614	0.45	LPS	CD56	Count	10	PBMC	1	-2.67409
615	0.47	LPS	CD56	Count	10	PBMC	1	-2.63614
616	1.09	LPS	CD56	Count	11	PBMC	2	-1.7231
617	0.74	LPS	CD56	Count	11	PBMC	1	-2.06255
618	0.39	LPS	CD56	Count	11	PBMC	1	-2.62195
619	0.49	LPS	CD56	Count	10	PBMC	0	-2.59977
620	0.72	LPS	CD56	Count	11	PBMC	0	-2.08653
621	0.69	LPS	CD56	Count	11	PBMC	1	-2.12376
622	0.51	LPS	CD56	Count	11	PBMC	1	-2.38789
623	0.64	LPS	CD56	Count	11	PBMC	1	-2.18953
624	1.42	LPS	CD56	Count	11	PBMC	0	-1.49047
625	0.47	LPS	CD56	Count	11	PBMC	0	-2.45918

## Sheet: Figure2e
ID	Value	Treatment	Cell	Measurement	Composition	rs6897932	batchCorLogit
616	35.1	TNF	CD14	Count	PBMC	2	0.00368063
617	20.1	TNF	CD14	Count	PBMC	1	-0.661146
618	27.3	TNF	CD14	Count	PBMC	1	-0.313188
620	22.8	TNF	CD14	Count	PBMC	0	-0.521809
621	34.9	TNF	CD14	Count	PBMC	1	-0.00395533
622	16.9	TNF	CD14	Count	PBMC	1	-0.845873
623	26.5	TNF	CD14	Count	PBMC	1	-0.348527
624	20.6	TNF	CD14	Count	PBMC	0	-0.634351
625	8.82	TNF	CD14	Count	PBMC	0	-1.49131
655	25.2	TNF	CD14	Count	PBMC	1	-0.3292
656	22	TNF	CD14	Count	PBMC	1	-0.483542
657	25	TNF	CD14	Count	PBMC	1	-0.338441
658	15.6	TNF	CD14	Count	PBMC	0	-0.850634
659	15.3	TNF	CD14	Count	PBMC	0	-0.870582
660	30.6	TNF	CD14	Count	PBMC	1	-0.0954743
661	15.1	TNF	CD14	Count	PBMC	0	-0.88406
662	40	TNF	CD14	Count	PBMC	2	0.263619
663	20.1	TNF	CD14	Count	PBMC	0	-0.5829
671	35.9	TNF	CD14	Count	PBMC	1	0.425259
672	1.35	TNF	CD14	Count	PBMC	0	-2.79874
673	12.5	TNF	CD14	Count	PBMC	0	-0.76141
674	9.43	TNF	CD14	Count	PBMC	2	-1.03616
675	17.1	TNF	CD14	Count	PBMC	1	-0.442331
676	13.3	TNF	CD14	Count	PBMC	0	-0.699549
677	10.5	TNF	CD14	Count	PBMC	0	-0.932482
678	13.7	TNF	CD14	Count	PBMC	0	-0.669795
679	12.1	TNF	CD14	Count	PBMC	0	-0.793621
680	9.72	TNF	CD14	Count	PBMC	1	-1.00706
681	15.4	TNF	CD14	Count	PBMC	0	-0.550914
682	2.79	TNF	CD14	Count	PBMC	1	-2.15543
683	10.9	TNF	CD14	Count	PBMC	0	-1.13085
684	16.5	TNF	CD14	Count	PBMC	2	-0.714357
685	9.49	TNF	CD14	Count	PBMC	2	-1.26481
686	31.7	TNF	CD14	Count	PBMC	1	0.0273249
687	3.17	TNF	CD14	Count	PBMC	0	-2.27585
688	15.8	TNF	CD14	Count	PBMC	1	-0.759262
689	3.54	TNF	CD14	Count	PBMC	0	-2.17664
690	10.1	TNF	CD14	Count	PBMC	1	-1.20483
691	14.7	TNF	CD14	Count	PBMC	1	-0.833216
692	37.7	TNF	CD14	Count	PBMC	2	0.257754
693	31.8	TNF	CD14	Count	PBMC	2	0.0313332
694	9.88	TNF	CD14	Count	PBMC	0	-1.06959
695	14.9	TNF	CD14	Count	PBMC	0	-0.662947
696	10.5	TNF	CD14	Count	PBMC	1	-1.01073
698	4.73	TNF	CD14	Count	PBMC	0	-1.75765
699	24.3	TNF	CD14	Count	PBMC	1	-0.13644
700	15.2	TNF	CD14	Count	PBMC	1	-0.642565
701	16.8	TNF	CD14	Count	PBMC	0	-0.539088
702	29.9	TNF	CD14	Count	PBMC	0	0.110446
703	12	TNF	CD14	Count	PBMC	0	-0.880063
704	11	TNF	CD14	Count	PBMC	0	-0.965455
705	13.2	TNF	CD14	Count	PBMC	1	-0.863598
706	3.76	TNF	CD14	Count	PBMC	0	-2.04404
707	11.7	TNF	CD14	Count	PBMC	1	-0.983256
708	16.9	TNF	CD14	Count	PBMC	0	-0.611135
709	17.6	TNF	CD14	Count	PBMC	1	-0.568535
710	20	TNF	CD14	Count	PBMC	0	-0.431826
711	35.3	TNF	CD14	Count	PBMC	0	0.246035
712	22.9	TNF	CD14	Count	PBMC	0	-0.282144
713	18.8	TNF	CD14	Count	PBMC	1	-0.498503
714	6.91	TNF	CD14	Count	PBMC	0	-1.48656
716	16.6	TNF	CD14	Count	PBMC	1	-0.629822
616	67.1	TNF	CD4	Count	PBMC	2	-0.0717474
617	82	TNF	CD4	Count	PBMC	1	0.626282
618	83.3	TNF	CD4	Count	PBMC	1	0.705056
620	81.4	TNF	CD4	Count	PBMC	0	0.591422
621	85.7	TNF	CD4	Count	PBMC	1	0.864489
622	75.6	TNF	CD4	Count	PBMC	1	0.291463
623	84.7	TNF	CD4	Count	PBMC	1	0.795583
624	85.3	TNF	CD4	Count	PBMC	0	0.836463
625	78.4	TNF	CD4	Count	PBMC	0	0.428924
655	91.3	TNF	CD4	Count	PBMC	1	1.22045
656	91.3	TNF	CD4	Count	PBMC	1	1.22045
657	86.7	TNF	CD4	Count	PBMC	1	0.806878
658	93.7	TNF	CD4	Count	PBMC	0	1.52334
659	89.9	TNF	CD4	Count	PBMC	0	1.07742
660	89.2	TNF	CD4	Count	PBMC	1	1.01243
661	92.7	TNF	CD4	Count	PBMC	0	1.38606
662	86.1	TNF	CD4	Count	PBMC	2	0.76252
663	84.5	TNF	CD4	Count	PBMC	0	0.651593
671	88.4	TNF	CD4	Count	PBMC	1	0.681219
672	90.5	TNF	CD4	Count	PBMC	0	0.875081
673	90.2	TNF	CD4	Count	PBMC	0	0.845192
674	92.7	TNF	CD4	Count	PBMC	2	1.12474
675	89.7	TNF	CD4	Count	PBMC	1	0.797141
676	89.6	TNF	CD4	Count	PBMC	0	0.78778
677	92.8	TNF	CD4	Count	PBMC	0	1.13766
678	92.7	TNF	CD4	Count	PBMC	0	1.12474
679	94.3	TNF	CD4	Count	PBMC	0	1.3545
680	91.2	TNF	CD4	Count	PBMC	1	0.948255
681	86.3	TNF	CD4	Count	PBMC	0	0.515811
682	89.6	TNF	CD4	Count	PBMC	1	0.78778
683	92.5	TNF	CD4	Count	PBMC	0	1.23005
684	95.2	TNF	CD4	Count	PBMC	2	1.64268
685	91.7	TNF	CD4	Count	PBMC	2	1.13447
686	85.4	TNF	CD4	Count	PBMC	1	0.582097
687	94.3	TNF	CD4	Count	PBMC	0	1.48516
688	89.2	TNF	CD4	Count	PBMC	1	0.881769
689	88.4	TNF	CD4	Count	PBMC	0	0.811876
690	92.9	TNF	CD4	Count	PBMC	1	1.2814
691	91.5	TNF	CD4	Count	PBMC	1	1.11189
692	85.7	TNF	CD4	Count	PBMC	2	0.603177
693	84.1	TNF	CD4	Count	PBMC	2	0.494685
694	95.7	TNF	CD4	Count	PBMC	0	1.48146
695	94.3	TNF	CD4	Count	PBMC	0	1.22385
696	93.5	TNF	CD4	Count	PBMC	1	1.10237
698	93.2	TNF	CD4	Count	PBMC	0	1.06039
699	91.1	TNF	CD4	Count	PBMC	1	0.806832
700	93	TNF	CD4	Count	PBMC	1	1.03334
701	91.6	TNF	CD4	Count	PBMC	0	0.861807
702	89.3	TNF	CD4	Count	PBMC	0	0.62951
703	93.7	TNF	CD4	Count	PBMC	0	1.13137
704	93.8	TNF	CD4	Count	PBMC	0	1.1462
705	94.7	TNF	CD4	Count	PBMC	1	1.16007
706	98.2	TNF	CD4	Count	PBMC	0	2.1296
707	96.5	TNF	CD4	Count	PBMC	1	1.53684
708	98	TNF	CD4	Count	PBMC	0	2.03631
709	97.7	TNF	CD4	Count	PBMC	1	1.91225
710	95.5	TNF	CD4	Count	PBMC	0	1.3095
711	93.8	TNF	CD4	Count	PBMC	0	1.01554
712	92	TNF	CD4	Count	PBMC	0	0.777314
713	97.1	TNF	CD4	Count	PBMC	1	1.70556
714	97.6	TNF	CD4	Count	PBMC	0	1.8744
716	94.3	TNF	CD4	Count	PBMC	1	1.09319
616	39.9	TNF	CD8	Count	PBMC	2	-0.145694
617	51	TNF	CD8	Count	PBMC	1	0.244857
618	41	TNF	CD8	Count	PBMC	1	-0.106027
620	32.1	TNF	CD8	Count	PBMC	0	-0.440621
621	25.4	TNF	CD8	Count	PBMC	1	-0.725701
622	30.4	TNF	CD8	Count	PBMC	1	-0.509362
623	39.9	TNF	CD8	Count	PBMC	1	-0.145694
624	59.3	TNF	CD8	Count	PBMC	0	0.537029
625	40.3	TNF	CD8	Count	PBMC	0	-0.13123
655	41.5	TNF	CD8	Count	PBMC	1	0.128193
656	48.3	TNF	CD8	Count	PBMC	1	0.367322
657	18.7	TNF	CD8	Count	PBMC	1	-0.850089
658	29.1	TNF	CD8	Count	PBMC	0	-0.347098
659	40.3	TNF	CD8	Count	PBMC	0	0.08507
660	22.9	TNF	CD8	Count	PBMC	1	-0.628029
661	37.5	TNF	CD8	Count	PBMC	0	-0.0172889
662	19.4	TNF	CD8	Count	PBMC	2	-0.810658
663	18.8	TNF	CD8	Count	PBMC	0	-0.844388
671	42.1	TNF	CD8	Count	PBMC	1	-0.282984
672	59.1	TNF	CD8	Count	PBMC	0	0.313538
673	56.9	TNF	CD8	Count	PBMC	0	0.235079
674	57.9	TNF	CD8	Count	PBMC	2	0.270602
675	47.3	TNF	CD8	Count	PBMC	1	-0.10009
676	44.7	TNF	CD8	Count	PBMC	0	-0.191026
677	35.8	TNF	CD8	Count	PBMC	0	-0.513495
678	41.1	TNF	CD8	Count	PBMC	0	-0.318738
679	67.5	TNF	CD8	Count	PBMC	0	0.62865
680	50.9	TNF	CD8	Count	PBMC	1	0.0250818
681	48.7	TNF	CD8	Count	PBMC	0	-0.0513676
682	30.3	TNF	CD8	Count	PBMC	1	-0.729771
683	45.4	TNF	CD8	Count	PBMC	0	-0.382764
684	65.1	TNF	CD8	Count	PBMC	2	0.319021
685	46.7	TNF	CD8	Count	PBMC	2	-0.337311
686	46.1	TNF	CD8	Count	PBMC	1	-0.358266
687	49	TNF	CD8	Count	PBMC	0	-0.257239
688	58.4	TNF	CD8	Count	PBMC	1	0.0721485
689	69.6	TNF	CD8	Count	PBMC	0	0.496981
690	54.1	TNF	CD8	Count	PBMC	1	-0.0797214
691	63.4	TNF	CD8	Count	PBMC	1	0.254726
692	53.5	TNF	CD8	Count	PBMC	2	-0.100689
693	66.9	TNF	CD8	Count	PBMC	2	0.388706
694	91.3	TNF	CD8	Count	PBMC	0	1.60311
695	75.5	TNF	CD8	Count	PBMC	0	0.538772
696	76.7	TNF	CD8	Count	PBMC	1	0.596089
698	81.7	TNF	CD8	Count	PBMC	0	0.860752
699	79	TNF	CD8	Count	PBMC	1	0.712025
700	77.6	TNF	CD8	Count	PBMC	1	0.640437
701	77.7	TNF	CD8	Count	PBMC	0	0.645442
702	46.2	TNF	CD8	Count	PBMC	0	-0.571071
703	64.7	TNF	CD8	Count	PBMC	0	0.0874689
704	63.1	TNF	CD8	Count	PBMC	0	0.0272158
705	88.1	TNF	CD8	Count	PBMC	1	1.08377
706	90.3	TNF	CD8	Count	PBMC	0	1.28274
707	88.7	TNF	CD8	Count	PBMC	1	1.1346
708	66.4	TNF	CD8	Count	PBMC	0	-0.0634323
709	88.4	TNF	CD8	Count	PBMC	1	1.1089
710	90.1	TNF	CD8	Count	PBMC	0	1.26309
711	84.2	TNF	CD8	Count	PBMC	0	0.79822
712	79.2	TNF	CD8	Count	PBMC	0	0.506234
713	90.8	TNF	CD8	Count	PBMC	1	1.33351
714	69.4	TNF	CD8	Count	PBMC	0	0.0561862
716	62.3	TNF	CD8	Count	PBMC	1	-0.218797
671	1.91	TNF	CD56	Count	PBMC	1	-1.50329
672	0.84	TNF	CD56	Count	PBMC	0	-2.22622
673	0.89	TNF	CD56	Count	PBMC	0	-2.17556
674	1.01	TNF	CD56	Count	PBMC	2	-2.06465
675	1.97	TNF	CD56	Count	PBMC	1	-1.4759
676	1.03	TNF	CD56	Count	PBMC	0	-2.04744
677	0.96	TNF	CD56	Count	PBMC	0	-2.10919
678	0.47	TNF	CD56	Count	PBMC	0	-2.73382
679	1.91	TNF	CD56	Count	PBMC	0	-1.50329
680	3.4	TNF	CD56	Count	PBMC	1	-0.989106
681	2.36	TNF	CD56	Count	PBMC	0	-1.31554
682	1.2	TNF	CD56	Count	PBMC	1	-1.91326
683	0.86	TNF	CD56	Count	PBMC	0	-2.56055
684	1.51	TNF	CD56	Count	PBMC	2	-2.06588
685	2.29	TNF	CD56	Count	PBMC	2	-1.69726
686	1.94	TNF	CD56	Count	PBMC	1	-1.84443
687	1.58	TNF	CD56	Count	PBMC	0	-2.0259
688	1.59	TNF	CD56	Count	PBMC	1	-2.02033
689	3.15	TNF	CD56	Count	PBMC	0	-1.41263
690	3.25	TNF	CD56	Count	PBMC	1	-1.38458
691	1.51	TNF	CD56	Count	PBMC	1	-2.06588
692	3.5	TNF	CD56	Count	PBMC	2	-1.31797
693	2.85	TNF	CD56	Count	PBMC	2	-1.50225
694	1.73	TNF	CD56	Count	PBMC	0	-1.76833
695	0.59	TNF	CD56	Count	PBMC	0	-2.71274
696	1.61	TNF	CD56	Count	PBMC	1	-1.83183
698	2.44	TNF	CD56	Count	PBMC	0	-1.46334
699	1.83	TNF	CD56	Count	PBMC	1	-1.71864
700	1.67	TNF	CD56	Count	PBMC	1	-1.79952
701	1.09	TNF	CD56	Count	PBMC	0	-2.17521
702	1.87	TNF	CD56	Count	PBMC	0	-1.6995
703	3.56	TNF	CD56	Count	PBMC	0	-1.12519
704	3.3	TNF	CD56	Count	PBMC	0	-1.1934
705	6.71	TNF	CD56	Count	PBMC	1	-0.900744
706	5.05	TNF	CD56	Count	PBMC	0	-1.16293
707	10.3	TNF	CD56	Count	PBMC	1	-0.49443
708	2.09	TNF	CD56	Count	PBMC	0	-1.95588
709	6.28	TNF	CD56	Count	PBMC	1	-0.962264
710	7.4	TNF	CD56	Count	PBMC	0	-0.809278
711	6.03	TNF	CD56	Count	PBMC	0	-0.999863
712	6.45	TNF	CD56	Count	PBMC	0	-0.937487
713	4.44	TNF	CD56	Count	PBMC	1	-1.28031
714	3.7	TNF	CD56	Count	PBMC	0	-1.44537
716	1.18	TNF	CD56	Count	PBMC	1	-2.46044

## Sheet: Figure3a
Sample.name	batch	rs6897932	concentration	c.v.
57	3	CC	2242.1	2.28033
61	1	TT	934.698	13.5307
62	1	CC	2356.4	12.476
63	3	CT	2208.6	7.14191
65	3	CC	2563.92	5.0643
69	1	CT	1377.02	15.1703
73	1	CT	1489.65	8.00899
76	1	CC	3907.73	6.38583
78	3	CT	1117.2	9.82814
79	3	CT	4109.95	4.9583
80	1	CC	3488.94	22.6893
95	3	CC	3439.28	4.053
96	3	CC	3194.04	5.35418
100	3	CT	3129.18	2.28213
104	5	CC	3201.98	2.30913
106	1	CC	6587.53	9.13222
108	1	CT	4068.36	9.62948
116	1	TT	1429.13	3.27954
119	3	CC	6279.12	6.7172
125	5	CC	2997.11	6.4635
129	5	CC	1324.12	8.66013
130	5	CC	4484.83	9.86621
131	1	TT	1080.47	4.76083
137	1	CT	2056.34	3.32268
138	1	TT	1843.4	16.977
142	5	CC	3250.47	1.06556
147	1	CC	4504.75	1.78915
148	1	CC	4705.8	1.60105
149	1	CC	4043.43	7.84948
151	4	CT	1305.79	8.63998
154	2	TT	1266.53	9.54923
156	8	CT	2236.11	6.82804
157	4	CT	993.72	16.5639
158	9	CT	1600.37	4.06491
159	9	CC	1975.8	1.60467
160	9	CT	1742.9	1.804
161	8	CC	3381.18	1.96471
163	4	CC	1436.28	8.75492
167	4	CC	3329.08	11.8055
168	2	CC	3358.81	5.22451
170	2	CT	1858.42	4.64986
174	2	CC	1678.49	1.05012
180	7	CC	3451.39	3.82934
181	7	CC	2363.62	2.6953
182	8	CT	1902.86	2.62867
183	8	CC	2383.44	16.9959
184	2	CC	4282.07	8.68387
186	7	CT	2449.82	1.40312
187	7	CC	1792.54	7.64141
188	4	CT	690.036	8.15787
191	7	CC	1179.7	7.77452
192	7	CC	1561.21	12.2172
193	2	CT	2387.01	1.98159
194	8	CC	1613.79	4.61505
195	8	CC	1656.69	6.75217
200	2	CC	3475.82	4.64566
201	2	CT	2343.71	4.20288
202	8	TT	467.663	5.79371
203	8	CC	2673.15	9.77217
204	2	CC	1905.77	8.63431
207	8	CC	1436.1	7.45621
208	8	CT	3085.23	3.22921
209	8	CT	3077.68	2.05831
210	8	CT	839.79	4.13735
211	2	CC	4713.07	8.38693
219	6	CC	1672.03	9.0911
222	3	CT	2744.38	3.6866
223	4	CT	1986.37	12.2473
224	7	CC	3179.12	1.31688
225	7	CC	1945.47	7.3788
227	6	CC	1771.05	1.40332
228	6	CC	1560.97	2.3181
229	6	CT	973.103	7.12424
231	6	CC	4021.73	6.68545
233	6	CC	4222.6	4.95265
237	5	CT	1652.45	4.72501
246	5	CT	1523.35	9.38345
247	5	CC	2526.85	3.35243
257	8	CC	3557.31	7.10409
261	4	CT	2323.05	4.12931
266	8	CC	4566.8	2.95287
267	8	CC	2838.67	4.06643
270	4	CT	1616.49	9.82664
271	8	CC	4208.37	8.05072
272	2	CT	3191.15	8.57982
274	8	TT	954.1	4.05547
275	7	CT	1548.73	9.51584
278	2	CC	4952.1	7.28905
280	8	TT	622.62	4.63901
281	8	CC	1745.75	5.48942
282	7	CC	3503.1	5.5734
287	2	CC	3776.08	5.38174
288	8	CC	3243.46	8.76224
293	7	CT	2045.59	6.55334
294	4	CT	669.909	5.10231
295	4	CC	1982.88	5.61419
298	6	CT	938.727	10.535
300	4	CC	3090.56	12.0506
302	6	CC	3787.31	3.97418
304	6	CC	3120.01	9.16425
305	5	CC	6076.63	12.477
306	5	CT	2823.12	21.1033
307	7	CT	1986.97	6.23183
308	5	CT	2977.83	9.47822
310	7	TT	1175.69	5.48733
311	3	CT	3945.52	7.44721
312	5	CC	2730.44	16.1373
314	7	CC	5344.4	2.70602
315	7	CC	3560.02	7.71865
317	3	CC	5868.18	6.93477
318	3	CC	6170.54	8.10555
319	7	CT	2376.5	2.26373
321	6	CC	2382.97	5.82237
325	3	CT	1524.08	3.53782
329	5	CC	2593.14	3.82123
330	7	CT	908.833	9.16924
331	7	CC	1637.05	3.00093
332	6	CC	1791.01	4.06171
334	5	CT	1986.84	6.17138
337	6	CC	2415.8	8.68056
341	6	CT	1034.64	9.01363
342	3	CC	2351.18	5.84348
345	5	CT	1483.93	15.9185
347	4	CC	2029.59	26.5746
349	6	CC	2317.94	5.46187
350	6	CC	2192.23	1.59597
351	6	CC	1875.03	8.31135
352	7	TT	455.167	10.1095
361	7	CC	1352.62	4.1552
362	5	CT	974.92	5.90817
363	9	CC	2265.56	2.67737
365	5	CC	2595.23	12.5112
366	3	CC	4941.87	8.30258
367	6	TT	1435.12	6.52008
368	6	CT	911.783	3.77118
369	5	CC	2733.74	1.63358
376	3	CC	5485.17	5.61241
377	4	CT	1249.02	4.23615
380	4	TT	536.255	8.0169
385	4	CC	2591.46	7.39047
387	4	CC	2395.95	1.73797
392	2	CC	3283.76	3.22138
394	2	CC	2041.35	4.6132
399	5	CC	2475.61	4.11421
400	2	CT	1325.28	1.61337
402	2	CC	7045.62	2.88928
404	4	CC	2386.83	2.4023
409	4	CC	2094.3	4.77084
412	2	CC	4227.28	3.54876
414	2	CC	5039.4	9.08881
425	4	CT	1706.99	0.898829
426	3	CC	3737.38	7.84518
429	3	CT	3623	7.60559
432	3	CC	4054.19	7.07518
538	1	TT	190.619	36.0617
539	1	CT	1896.03	16.8874
541	1	CC	3324.93	1.58627
544	1	CT	741.413	19.8917
550	1	TT	445.516	9.4134

[truncated: 11 more sheets: Figure3b, Figure3c, Figure3d, Figure3e, Figure4a, Figure4b, Figure4c, Figure4d, Figure4e, Figure4f, Figure5b]
